# Supplementary material for: Genome-wide RNAi screen reveals ALK1 mediates LDL uptake and transcytosis in endothelial cells
Source: Nat Commun. 2016 Nov 21;7:13516. doi: 10.1038/ncomms13516 (PMC5121336; doi:10.1038/ncomms13516)
Supplement: Supplementary Data 1 — The excel spreadsheet shows the original data from the three independent repeats of the genome-wide screen. The data are presented as robust z-score [RZ] as described in the method section. The plate ID and well are unique identifiers for the images used to calculate the RZ. [file ncomms13516-s4.xlsx]

## Sheet: 0Merged Data
Mixture ID	DB Gene Symbol	Updated Gene Symbol	Entrez Gene ID	Well	Plate ID 1	Plate Quality 1	Cell Count 1	Average Spot Intensity 1	% Ctl Cell Count 1	PercentControl1	PercentControlMin1	PercentInhibition1	PercentInhibitionSamples1	PercentSampleMedian1	RobustSSMDWell1	RZ Spot Intensity 1	SSMDwell1	ZScoreWell1	Plate ID 2	Plate Quality 2	Cell Count 2	Average Spot Intensity 2	% Ctl Cell Count 2	PercentControl2	PercentControlMin2	PercentInhibition2	PercentInhibitionSamples2	PercentSampleMedian2	RobustSSMDWell2	RZ Spot Intensity 2	SSMDwell2	ZScoreWell2	Plate ID 3	Plate Quality 3	Cell Count 3	Average Spot Intensity 3	% Ctl Cell Count 3	PercentControl3	PercentControlMin3	PercentInhibition3	PercentInhibitionSamples3	PercentSampleMedian3	RobustSSMDWell3	RZ Spot Intensity 3	SSMDwell3	ZScoreWell3
M-012488-01	MAPT	MAPT	4137	E003	PY00000459	bad	39	279.5	37.05	91.94	83.16	16.84	-1.13	101.1	-0.51	0.08	-0.38	0.02	PY00000458	good	69	107.15	47.9	39.91	-11.49	111.49	130.43	62.41	-6.38	-2.14	-3.07	-1.39	PY00000460	good	75	152.35	34.79	47.83	7.66	92.34	85.85	66.06	-2.91	-1.58	-2.28	-1.16
M-012914-02	FUSIP1	FUSIP1	10772	J020	PY00000459	bad	71	277.05	67.46	91.14	81.48	18.52	0.91	100.22	-0.55	0.02	-0.42	-0.02	PY00000458	good	117	216.87	81.21	80.78	64.34	35.66	-70.46	126.31	-1.8	1.49	-0.98	0.75	PY00000460	good	137	206.4	63.55	64.8	37.69	62.31	30.35	89.49	-1.93	-0.49	-1.54	-0.41
M-013215-00	MRPS17	MRPS17	51373	J011	PY00000452	intermediate	51	340.99	51.52	84.91	70.14	29.86	1.55	101.14	-1.62	0.09	-1.1	-0.03	PY00000453	good	87	188.84	61	51.27	15.18	84.82	63.01	78.47	-3.76	-1.12	-2.72	-0.75	PY00000454	good	110	222.84	52.29	64.6	44.01	55.99	12.9	94.99	-1.85	-0.26	-1.38	-0.2
M-015670-01	PNRC2	PNRC2	55629	M010	PY00000452	intermediate	67	388.51	67.68	96.74	93.55	6.45	-31.31	115.23	-0.12	1.23	-0.24	0.65	PY00000453	good	145	247.66	101.67	67.25	42.98	57.02	-4.75	102.91	-2.6	0.15	-1.83	0.06	PY00000454	good	178	323.38	84.61	93.74	90.1	9.9	-78.33	137.85	-0.17	2	-0.24	1.19
M-019777-01	ZNF84	ZNF84	7637	K014	PY00000343	intermediate	71	390.62	69.95	95.13	88.99	11.01	-23.46	109.88	-0.22	0.67	-0.27	0.4	PY00000341	good	80	259.81	56.74	70.92	51.18	48.82	-40.92	117.91	-2.63	0.92	-1.79	0.44	PY00000342	good	128	246.37	62.21	78.96	64.77	35.23	-35.45	113.77	-0.96	0.62	-0.9	0.45
M-021443-00	ZNF26	ZNF26	7574	K009	PY00000343	intermediate	71	518.4	69.95	126.24	159.31	-59.31	-121.03	145.83	2.26	3.1	1.44	2.04	PY00000341	good	81	297.7	57.45	81.26	68.54	31.46	-88.73	135.1	-1.64	1.8	-1.15	0.96	PY00000342	good	95	375.11	46.17	120.21	133.84	-33.84	-179.9	173.22	1.73	3.31	0.86	2.27
M-028137-01	DKFZP667G2110	DKFZP667G2110	131544	L017	PY00000343	intermediate	38	321.26	37.44	78.24	50.82	49.18	29.49	90.37	-1.57	-0.65	-1.19	-0.5	PY00000341	good	22	144.36	15.6	39.41	-1.73	101.73	104.76	65.51	-5.66	-1.77	-3.72	-1.13	PY00000342	good	37	78.03	17.98	25.01	-25.55	125.55	153.43	36.03	-4.48	-2.89	-3.21	-1.94
M-031977-01	CDRT1	CDRT1	374286	D010	PY00000345	intermediate	75	307.89	71.22	78.94	56.82	43.18	8.65	95.39	-1.75	-0.34	-1.46	-0.15	PY00000346	good	72	142.14	49.48	43.97	-0.54	100.54	101.79	73.18	-4.95	-1.63	-4.03	-0.98	PY00000344	good	64	150.35	31.45	56.89	28.55	71.45	39.7	89.36	-4.15	-0.5	-1.71	-0.5
M-032534-01	15E1.2	15E1.2	283459	B018	PY00000455	intermediate	68	256.69	65.98	70.8	40.34	59.66	43.11	83.22	-1.84	-1.16	-1.72	-0.86	PY00000456	good	82	187.17	52.84	58.35	12.65	87.35	73.2	78.67	-5.99	-1.21	-3.35	-0.92	PY00000457	good	101	203.24	46.29	66.46	42.06	57.94	24.21	89.84	-1.85	-0.52	-1.6	-0.36
M-035003-00	FLJ22184	FLJ22184	80164	M022	PY00000452	intermediate	85	321.54	85.86	80.07	60.55	39.45	15.01	95.37	-2.23	-0.37	-1.45	-0.31	PY00000453	good	75	163.05	52.59	44.27	2.99	97.01	92.71	67.75	-4.27	-1.68	-3.11	-1.11	PY00000454	good	97	130.51	46.11	37.83	1.67	98.33	96.69	55.63	-3.39	-2.34	-2.42	-1.47
M-003647-01	CRHR1	CRHR1	1394	F010	PY00001084	bad	216.02	-0.1	75	132.45	105.79	115.51	-15.51	3.78	97.12	0.42	-0.3	0.38	PY00001085	good	119.69	-0.87	91	42.09	60.03	28.21	71.79	56.01	76.28	-2.71	-1.19	-2.3	PY00001086	good	110.7	-0.67	80	41.14	63.05	43.39	56.61	38.14	79.14	-7.06	-0.88	-3.13
M-005878-00	FLJ90650	FLJ90650	206338	J011	PY00001061	intermediate	167.42	-0.54	29	39.49	78.61	50.52	49.48	33.59	88.62	-1.56	-0.75	-1.24	PY00001062	good	76.46	-1.6	71	34.23	41.05	-15.11	115.11	126.78	53.88	-4.1	-2.4	-2.4	PY00001063	good	47.59	-1.57	52	27.13	25.72	-17.43	117.43	133.42	38.96	-6.79	-2.04	-4.14
M-005878-00	FLJ90650	FLJ90650	206338	J022	PY00000578	good	118.26	-1.43	58	35.38	61.26	-17.88	117.88	128.35	69.36	-3.44	-1.99	-2.46	PY00000577	good	193.43	-2.25	96	52.24	49.32	-147.43	247.43	1437.72	59.68	-8.13	-3.46	-3.97	PY00000576	Bad	131.23	-1.84	168	78.76	76.21	-200.89	300.89	533.94	79.84	-1.86	-2.82	-0.92
M-008816-01	D4S234E	D4S234E	27065	L006	PY00001061	intermediate	172.27	-0.43	50	68.09	80.89	55.79	44.21	26.66	91.19	-1.39	-0.58	-1.11	PY00001062	good	142.59	-0.05	120	57.85	76.55	54.2	45.8	3.94	100.47	-1.53	0.02	-0.96	PY00001063	good	159.73	0.59	111	57.91	86.31	78.36	21.64	-50.22	130.77	-1.33	1.03	-0.76
M-008848-00	HMP19	HMP19	51617	J006	PY00001081	bad	218.54	0.48	35	48.44	109.18	120.98	-20.98	-23.18	112.49	1.16	0.88	0.46	PY00001082	good	271.04	2.68	67	32.95	131.39	155.19	-55.19	-209.22	188.08	2.18	4.12	1.84	PY00001083	good	232.93	2.83	61	30.65	130.06	151.53	-51.53	-201.84	187.66	2.99	4.95	1.93
M-013916-01	LOC63928	LOC63928	63928	B009	PY00001071	intermediate	226.05	0.18	59	64.79	88.88	72.47	27.53	-14.54	107.82	-1.21	0.43	-0.69	PY00001070	good	112.73	-0.33	110	51.34	66.71	36.68	63.32	29.59	92.28	-3.83	-0.39	-2.17	AY00001688	Bad	167.66	0.52	182	87.61	103.36	36.07	63.93	82.36	109.62	0.66	0.87	0.14
M-015126-00	LIMS3	LIMS3	96626	A015	PY00001061	intermediate	215.57	0.57	68	92.6	101.22	102.82	-2.82	-35.16	114.11	0.12	0.93	0.07	PY00001062	good	131.28	-0.32	190	91.59	70.48	42.35	57.65	24.95	92.51	-1.97	-0.39	-1.2	PY00001063	good	163.1	0.65	173	90.25	88.13	81.24	18.76	-55.73	133.53	-1.17	1.12	-0.66
M-016872-01	ZNF550	ZNF550	162972	M007	PY00001081	bad	190.64	-0.19	45	62.28	95.24	89.12	10.88	9.26	98.13	-0.14	-0.13	-0.24	PY00001082	good	124.53	-0.51	85	41.81	60.36	30.3	69.7	39.62	86.41	-2.95	-0.64	-2.32	PY00001083	good	97.25	-0.8	84	42.21	54.3	21.66	78.34	56.85	78.35	-5.11	-1.22	-2.93
M-024506-02	RGNEF	RGNEF	64283	B004	PY00001064	intermediate	287.28	0.38	102	107.94	99.98	99.94	0.06	-21.74	106.81	-0.14	0.54	0	PY00001066	good	223.18	0.99	131	65.4	112.05	123.89	-23.89	-74.67	134.97	2.68	1.84	0.86	PY00001065	good	192.42	0.79	126	64.68	92.54	87.93	12.07	-66.32	132.27	-0.55	1.21	-0.47
M-031785-01	KIAA1456	KIAA1456	57604	F007	PY00001075	intermediate	208.88	-0.54	36	45.82	84.93	60.18	39.82	31.95	89.26	-1.76	-0.81	-0.79	PY00001074	good	134.09	-0.53	69	32.08	68.26	40.01	59.99	37.18	84.7	-1.9	-0.74	-1.44	PY00001073	good	163.53	-0.11	58	30.03	69.44	47.93	52.07	7.63	98.01	-1.87	-0.1	-1.55
M-032373-01	POTE2	POTE2	445582	C009	PY00001093	bad	195.19	-0.16	86	106.42	94.05	86.19	13.81	6.69	97.26	-0.98	-0.23	-0.4	PY00001094	good	82.74	-1.17	88	42.17	41.65	-6.95	106.95	117.18	64.67	-6.35	-1.5	-5.1	PY00001095	good	88.32	-0.68	85	44.6	50.5	22.27	77.73	49.86	79.2	-6.41	-1	-3.42
M-032803-01	DEFB130	DEFB130	245940	C022	PY00001064	intermediate	260.95	-0.14	69	73.02	90.81	75.33	24.67	8.24	97.03	-1.15	-0.24	-0.71	PY00001066	good	175.4	0.1	104	51.92	88.06	76.35	23.65	-7.64	106.08	-1.96	0.32	-0.85	PY00001065	good	134.99	-0.22	103	52.87	64.92	43.24	56.76	18.21	92.79	-2.62	-0.27	-2.2
M-034903-01	RNASE12	RNASE12	493901	C016	PY00001093	bad	211.89	0.31	79	97.76	102.1	104.88	-4.88	-13.53	105.59	0.68	0.47	0.14	PY00001094	good	122.92	-0.25	110	52.71	61.88	30.12	69.88	25.5	96.09	-4.1	-0.17	-3.33	PY00001095	good	125.73	0.35	105	55.1	71.89	55.86	44.14	-25.77	112.75	-3.59	0.61	-1.94
M-034930-01	PCOTH	PCOTH	542767	G021	PY00001067	bad	206.62	-0.19	54	69.29	92.92	81.33	18.67	9.86	96.71	-0.6	-0.25	-0.35	PY00001068	good	200.22	0.61	136	63.24	98.55	97.01	2.99	-43.57	121.34	-0.2	1.19	-0.07	PY00001069	good	186.05	0.76	127	64.9	86.17	78.91	21.09	-45.65	124.14	-0.96	1.12	-0.87
M-004063-03	KIAA1804	KIAA1804	84451	O012	PY00002148	good	211.72	-0.17	150	81.22	81.12	63.24	36.76	8.65	94.93	-0.98	-0.36	-0.86	PY00002147	intermediate	55.51	-0.23	119	73.77	74.42	54.31	45.69	10.86	96.96	-2.25	-0.25	-1.67	PY00002146	good	196.6	0.79	181	80.22	93.35	88.37	11.63	-48.21	123.81	-0.38	1.16	-0.36
M-005321-00	FLJ23356	FLJ23356	84197	K018	PY00002148	good	232.79	0.27	112	60.64	89.19	78.96	21.04	-14.06	104.38	-0.54	0.31	-0.49	PY00002147	intermediate	49.77	-0.72	99	61.37	66.72	40.56	59.44	33.43	86.93	-2.96	-1.09	-2.17	PY00002146	good	143.37	-0.43	103	45.65	68.08	44.16	55.84	25.94	90.29	-3.38	-0.47	-1.72
M-008268-01	VARS2L	VARS2L	57176	P015	PY00002157	good	162.46	-0.27	97	57.29	74.88	33.38	66.62	26.53	94.51	-5.51	-0.38	-1.84	PY00002156	good	148.89	-0.18	102	63.8	81.47	62.1	37.9	10.9	97.14	-2.43	-0.19	-1.34	PY00002155	good	163.53	-0.06	92	46.26	77.21	60.69	39.31	3.45	100.67	-0.91	0.04	-0.87
M-010195-02	NOX5	NOX5	79400	O021	PY00002226	good	214.84	0.68	146	80.58	99	97.96	2.04	-38.96	115.37	-0.16	0.97	-0.06	PY00002225	intermediate	77.85	1.06	126	76.02	91.89	85.42	14.58	-54.32	123.27	-1.45	1.79	-0.5	PY00002224	good	173.51	0.89	132	63.61	87.55	78.19	21.81	-60.16	127.48	-0.65	1.53	-0.69
M-010195-02	NOX5	NOX5	79400	O013	PY00000563	good	209.06	0	114	62.66	79.94	49.86	50.14	-0.25	100.06	-1.14	0	-0.86	PY00000562	good	347.7	1.45	154	72.34	110.5	135.72	-35.72	-177.79	127.9	1.3	1.88	0.63	PY00000561	Bad	206.58	0.58	210	100.57	104.47	237.61	-137.61	2302.63	108.37	0.83	0.84	0.2
M-011302-01	KLRC2	KLRC2	3822	B015	PY00002160	good	248.19	1.27	115	71.1	102.91	107.19	-7.19	-111.74	126.99	0.27	1.8	0.18	PY00002159	good	171.83	0.14	127	83.83	91.88	81.03	18.97	-8.61	105.74	-1.24	0.41	-0.66	PY00002158	good	248.54	3.02	128	58.3	129.65	150.45	-50.45	-228.78	194.44	1.74	4.3	1.55
M-011316-01	KRTHB6	KRTHB6	3892	N012	PY00000630	good	125.27	-1.52	66	37.67	51.07	1.66	98.34	97.31	62.71	-3.69	-2.36	-3.04	PY00000629	intermediate	48.7	-0.95	66	39.3	59.84	27.62	72.38	49.83	82.4	-4.28	-1.19	-3.03	PY00000628	good	108.98	-0.93	68	30.52	53.67	20.67	79.33	60.33	78.02	-5.74	-1.1	-3.96
M-013204-00	HLA-DRB3	HLA-DRB3	3125	C021	PY00002238	good	189.98	-0.65	98	53.06	71.09	37.09	62.91	43.52	83.72	-1.61	-1.13	-1.27	PY00002237	good	90.8	-1.49	72	43.16	47.53	-3.17	103.17	105.43	60.29	-5.53	-2.23	-2.83	PY00002236	good	97.65	-0.82	87	41.45	57.28	25.22	74.78	53.38	78.58	-6.74	-1.12	-2.59
M-013225-01	HLA-DRB4	HLA-DRB4	3126	H015	PY00002154	good	284.41	1.07	117	64.75	107.89	116.8	-16.8	-61.25	122.32	0.81	1.48	0.45	PY00002153	good	164.29	0.54	95	59.38	103.62	107.84	-7.84	-30	112.38	0.49	0.81	0.24	PY00002152	good	150.08	0.21	109	53.33	84.19	72.63	27.37	-12.95	107.89	-1.27	0.4	-0.74
M-013436-00	PROSAPIP1	PROSAPIP1	9762	D010	PY00000502	good	187.74	-0.49	113	58.97	73.99	48.07	51.93	27.68	88.43	-2.25	-0.83	-1.45	PY00002240	good	114.38	-1.22	97	64.48	65.5	26.39	73.61	66.33	73.64	-2.88	-2.01	-2.03	PY00002239	good	118.03	-1.05	95	46.87	55.89	27.19	72.81	57.36	72.9	-3.15	-1.4	-2.3
M-013736-00	LPPR2	LPPR2	64748	B019	PY00000546	good	134.44	-1.5	88	51.35	54.96	16.78	83.22	75.87	65.57	-6.46	-2.43	-2.97	PY00000545	good	167.79	0.16	66	43.64	86.29	73.05	26.95	-8.55	102.51	-0.56	0.18	-0.73	PY00000544	good	216.62	0.69	89	39.72	88.14	80.99	19.01	-43.87	123.41	-0.79	1.17	-0.56
M-014330-01	MGC3731	MGC3731	79159	J009	PY00002157	good	146.1	-0.72	138	81.51	67.34	13.39	86.61	70.52	85	-7.1	-1.03	-2.39	PY00002156	good	123.51	-0.87	129	80.69	67.58	33.69	66.31	51.66	80.58	-4.15	-1.31	-2.34	PY00002155	good	138.84	-0.64	102	51.29	65.55	40.57	59.43	35.45	85.47	-1.59	-0.89	-1.32
M-015073-02	RGPR	RGPR	89866	G005	PY00002145	good	240.36	1.69	101	60.16	124.46	173.37	-73.37	-132.47	137	3.1	2.84	1.77	PY00002144	good	203.79	0.17	129	79.14	90.99	82.32	17.68	-8.97	106.06	-0.5	0.38	-0.53	PY00002143	good	253.89	0.91	108	53.45	109.71	118.39	-18.39	-51.26	124.77	0.97	1.47	0.58
M-015265-00	C20ORF141	C20ORF141	128653	D008	PY00002226	good	134.18	-1.19	98	54.09	61.83	22.4	77.6	68.23	72.05	-5.27	-1.77	-2.47	PY00002225	intermediate	64.62	0.07	64	38.61	76.29	57.34	42.66	-3.58	102.33	-3.85	0.18	-1.47	PY00002224	good	141.34	0.03	66	31.81	71.32	49.75	50.25	-1.91	103.84	-1.68	0.21	-1.58
M-015387-01	ARPM1	ARPM1	84517	N011	PY00002154	good	271.02	0.81	132	73.05	102.81	105.99	-5.99	-46.33	116.56	0.4	1.1	0.16	PY00002153	good	174.63	0.85	118	73.75	110.13	121.95	-21.95	-47.01	119.45	1.36	1.27	0.66	PY00002152	good	182.93	1.01	121	59.2	102.62	104.54	-4.54	-62.58	131.51	0.13	1.62	0.12
M-015522-01	SPRN	SPRN	92170	A019	PY00000640	good	134.11	-0.42	112	68.9	72.27	20.04	79.96	52.5	93.01	-1.11	-0.47	-0.92	PY00002142	good	163.18	-0.64	96	61.29	81.74	54.24	45.76	34.83	88.43	-1.24	-1.01	-0.96	PY00002141	good	183.84	-0.34	116	52.02	67.17	42.46	57.54	21.44	93.77	-2.92	-0.36	-2.1
M-015824-01	ZNF625	ZNF625	90589	C012	PY00002238	good	273.71	0.9	91	49.27	102.42	105.27	-5.27	-60.3	120.62	0.26	1.43	0.11	PY00002237	good	136.15	-0.36	95	56.95	71.27	43.5	56.5	25.45	90.4	-3.02	-0.54	-1.55	PY00002236	good	96.62	-0.85	95	45.27	56.67	24.16	75.84	55.34	77.75	-6.84	-1.16	-2.62
M-016470-01	LOC163590	LOC163590	163590	D015	PY00000630	good	207.55	0.19	89	50.8	84.61	69.07	30.93	-12.32	103.89	-1.14	0.25	-0.96	PY00000629	intermediate	56.87	-0.32	84	50.02	69.88	45.71	54.29	16.97	96.22	-3.25	-0.25	-2.27	PY00000628	good	170.86	0.61	98	43.98	84.14	72.84	27.16	-39.84	122.33	-1.93	1.11	-1.36
M-017010-02	MGC13114	MGC13114	84326	G012	PY00000560	good	132.43	-1.02	117	71.26	65.94	13.1	86.9	79.22	77.14	-2.8	-1.54	-1.58	PY00000559	good	154.67	-0.39	99	58.56	67.01	40.68	59.32	24.33	90.85	-3	-0.53	-2.27	PY00000621	good	156.86	-0.17	126	57	67.99	41.76	58.24	12.42	98.91	-3.4	-0.06	-2.76
M-017093-00	HDGFRP3	HDGFRP3	50810	N022	PY00000560	good	184.86	0.34	91	55.42	92.05	79.71	20.29	-26.38	107.68	-0.74	0.52	-0.37	PY00000559	good	185.63	0.33	81	47.91	80.42	64.8	35.2	-20.53	109.04	-1.68	0.52	-1.34	PY00000621	good	165.79	0.03	88	39.81	71.86	48.8	51.2	-2.35	104.54	-2.96	0.23	-2.43
M-017960-01	OSTALPHA	OSTALPHA	200931	P006	PY00002160	good	260.53	1.55	108	66.77	108.03	119.81	-19.81	-136.69	133.31	0.74	2.22	0.49	PY00002159	good	152.79	-0.39	74	48.84	81.7	57.23	42.77	23.29	94.02	-2.51	-0.42	-1.49	PY00002158	good	129.13	-0.04	107	48.73	67.36	44.46	55.54	2.84	101.02	-2.36	0.05	-1.71
M-018553-00	OSTBETA	OSTBETA	123264	C006	PY00002238	good	271.9	0.86	83	44.94	101.74	103.79	-3.79	-58.06	119.82	0.22	1.37	0.08	PY00002237	good	185.71	0.88	83	49.76	97.21	94.51	5.49	-61.96	123.3	-0.28	1.31	-0.15	PY00002236	good	135.09	0.27	87	41.45	79.24	63.66	36.34	-17.68	108.71	-2.94	0.46	-1.26
M-018664-01	LOC55971	LOC55971	55971	A006	PY00002157	good	140.73	-0.86	161	95.09	64.86	6.83	93.17	84.97	81.87	-7.62	-1.24	-2.57	PY00002156	good	99.21	-1.54	136	85.07	54.28	6.51	93.49	90.66	64.73	-5.81	-2.39	-3.3	PY00002155	good	125.57	-0.94	156	78.44	59.29	29.77	70.23	52.64	77.3	-1.96	-1.39	-1.56
M-020072-02	MGEA6	MGEA6	4253	G011	PY00000630	good	224.7	0.55	115	65.64	91.6	83.12	16.88	-35.18	112.48	-0.61	0.79	-0.52	PY00000629	intermediate	61.26	0.01	104	61.93	75.28	55.45	44.55	-0.71	103.66	-2.69	0.25	-1.86	PY00000628	good	187.45	1.03	121	54.31	92.31	86.83	13.17	-66.7	134.21	-0.9	1.7	-0.66
M-020099-03	TUBB4	TUBB4	10381	A019	PY00002151	good	112.83	-1.63	89	46.44	50.34	-1.58	101.58	102.89	65.09	-4.82	-2.39	-2.76	PY00002150	good	129.29	-1.08	85	59.26	65.46	22.18	77.82	69.58	75.26	-3.2	-1.64	-1.88	PY00002149	good	73.88	-1.87	84	36.38	33.27	-6.56	106.56	112.02	47.66	-8.22	-2.68	-5.62
M-020260-01	P14	P14	51639	L017	PY00000640	good	67.29	-2.37	41	25.22	36.26	-83.77	183.77	298.54	46.67	-2.65	-3.6	-2.12	PY00002142	good	93.69	-2.56	39	24.9	46.93	-32.96	132.96	139.59	50.77	-3.77	-4.3	-2.8	PY00002141	good	142.27	-1.11	11	4.93	51.98	15.85	84.15	70.67	72.57	-4.44	-1.57	-3.07
M-020752-00	PRG-3	PRG-3	54886	E018	PY00002223	good	84.14	-2.27	81	46.54	39.96	-45.84	145.84	174.65	47.52	-4.79	-3.2	-2.69	PY00002222	good	122.03	-1.22	69	44.84	58.11	6.54	93.46	87.92	73.17	-3.09	-1.75	-2.22	PY00002221	good	69.02	-2.07	104	50.08	31.58	-16.18	116.18	128.43	43.46	-7.68	-3.23	-4.87
M-021135-00	C14ORF58	C14ORF58	55640	L004	PY00000639	good	225	0.8	97	52.99	94.27	88.2	11.8	-50.84	117.88	-0.68	1.1	-0.34	PY00000637	good	260.61	1.74	82	50.23	108.51	115.87	-15.87	-102.41	143.65	1.04	2.57	0.36	PY00000638	good	193.6	0.33	87	38.32	70.63	49.38	50.62	-25.64	110.99	-3.76	0.59	-2.07
M-021437-01	CHP	CHP	11261	N012	PY00000502	good	267.01	1.18	122	63.67	105.24	110.46	-10.46	-66.19	125.77	0.38	1.85	0.29	PY00002240	good	186.08	0.84	132	87.74	106.56	113.99	-13.99	-45.44	119.79	0.31	1.51	0.39	PY00002239	good	210.12	1.01	128	63.15	99.49	99.16	0.84	-55.54	129.77	0.43	1.54	-0.03
M-022472-01	LOC200373	LOC200373	200373	M015	PY00000640	good	165.72	0.51	126	77.51	89.3	69.16	30.84	-63.9	114.94	-0.39	1.01	-0.36	PY00002142	good	219.89	0.93	118	75.34	110.14	125.4	-25.4	-50.66	119.16	0.82	1.67	0.54	PY00002141	good	216.34	0.27	145	65.02	79.04	63.28	36.72	-17.07	110.35	-1.73	0.59	-1.34
M-024047-02	LOC152586	LOC152586	152586	P021	PY00000502	good	133.77	-1.63	144	75.15	52.72	5.6	94.4	91.58	63.01	-4.04	-2.65	-2.64	PY00002240	good	163.26	0.18	122	81.1	93.49	86.1	13.9	-9.86	105.1	-0.7	0.39	-0.38	PY00002239	good	121.63	-0.97	152	74.99	57.59	30	70	52.95	75.12	-3.01	-1.28	-2.21
M-027281-00	LOC201176	LOC201176	201176	J010	PY00002157	good	178.85	0.18	125	73.83	82.43	53.41	46.59	-17.56	104.05	-3.92	0.28	-1.29	PY00002156	good	169.22	0.37	123	76.94	92.59	84.84	15.16	-21.73	110.4	-1.04	0.7	-0.54	PY00002155	good	182.75	0.38	156	78.44	86.28	76.34	23.66	-21.44	112.5	-0.38	0.77	-0.52
M-028188-02	LOC389170	LOC389170	389170	A014	PY00002151	good	147.73	-0.71	93	48.53	65.91	30.27	69.73	44.54	85.22	-3.29	-1.01	-1.9	PY00002150	good	163.23	-0.26	81	56.47	82.65	60.91	39.09	16.47	95.02	-1.63	-0.33	-0.94	PY00002149	good	126.64	-0.71	88	38.12	57.03	31.38	68.62	42.45	81.69	-5.33	-0.94	-3.62
M-031995-02	ZIM2	ZIM2	23619	M006	PY00000502	good	228.04	0.36	103	53.75	89.88	79.79	20.21	-20.05	107.42	-0.91	0.53	-0.56	PY00002240	good	187.47	0.88	106	70.46	107.35	115.68	-15.68	-47.6	120.69	0.38	1.57	0.43	PY00002239	good	222.15	1.28	111	54.76	105.19	108.57	-8.57	-70.3	137.2	0.9	1.92	0.27
M-032087-01	FLJ43860	FLJ43860	389690	P003	PY00002238	good	177.24	-0.88	159	86.09	66.32	26.71	73.29	59.33	78.1	-1.89	-1.52	-1.48	PY00002237	good	184.1	0.84	134	80.33	96.37	92.86	7.14	-59.13	122.24	-0.37	1.25	-0.2	PY00002236	good	139.67	0.41	158	75.28	81.93	68.37	31.63	-26.39	112.4	-2.48	0.65	-1.09
M-032658-02	OR11H12	OR11H12	440153	J003	PY00002160	good	194.2	0.03	108	66.77	80.53	51.98	48.02	-2.68	99.37	-1.78	-0.04	-1.19	PY00002159	good	155.1	-0.32	124	81.85	82.93	60.11	39.89	19.42	95.44	-2.36	-0.32	-1.39	PY00002158	good	135.31	0.12	156	71.05	70.58	49.94	50.06	-9.13	105.85	-2.15	0.27	-1.54
M-003753-03	RP6-213H19.1	RP6-213H19.1	51765	G005	PY00000575	intermediate	191.49	0.52	131	74.17	88.7	71.71	28.29	-43.71	113	-0.74	0.93	-0.56	PY00000574	intermediate	149	1.18	185	92.18	115.51	152.38	-52.38	-175.08	138.55	0.34	1.94	0.35	PY00000573	Bad	186.05	1.1	193	86.02	106.65	198.66	-98.66	-12659.5	114.31	1.1	1.74	0.29
M-004433-01	PACAP	PACAP	51237	L009	PY00000263	good	86.57	-0.83	86	44.16	62.11	26.92	73.08	48.52	83.1	-4.3	-1.17	-2.77	PY00000262	good	227.3	-0.46	150	75.5	74.7	20.51	79.49	52.61	91.62	-2.89	-0.59	-1.83	PY00000261	Bad	146.18	-1.04	220	98.46	88.94	491.31	-391.31	-599.14	88.4	-0.89	-1.56	-0.53
M-004624-00	FLJ25006	FLJ25006	124923	P008	PY00000347	good	136.72	0.09	121	67.25	76.41	47.34	52.66	-7.26	104.17	-1.52	0.27	-1.31	PY00000580	good	263.34	0.01	186	93.44	85.27	47.53	52.47	-1.62	101.23	-1.04	0.1	-0.76	PY00000579	Bad	164.12	-0.53	230	102.91	84.53	-347.94	447.94	-171.03	91.79	-1.06	-0.84	-0.76
M-005016-01	MGC42105	MGC42105	167359	A011	PY00000347	good	171.8	1.26	151	83.92	96.02	91.11	8.89	-106.41	130.9	-0.23	1.99	-0.22	PY00000580	good	293.73	0.61	191	95.95	95.11	82.57	17.43	-76.53	112.92	-0.36	1.01	-0.25	PY00000579	Bad	161.47	-0.63	222	99.33	83.16	-387.48	487.48	-201.84	90.3	-1.15	-0.99	-0.82
M-005068-03	ZAK	ZAK	51776	C008	PY00000575	intermediate	153.35	-0.54	107	60.58	71.03	27.47	72.53	44.95	90.49	-2.34	-0.68	-1.43	PY00000574	intermediate	129.94	0.57	195	97.17	100.73	102.48	-2.48	-85	120.83	-0.16	1.05	0.02	PY00000573	Bad	186.38	1.12	220	98.05	106.84	201.51	-101.51	-12842.4	114.52	1.12	1.77	0.3
M-005339-01	KIAA2002	KIAA2002	79834	N011	PY00000347	good	91.86	-1.42	62	34.46	51.34	-8.62	108.62	119.52	69.99	-3.17	-1.93	-2.71	PY00000580	good	246.59	-0.32	152	76.36	79.84	28.21	71.79	39.68	94.79	-1.42	-0.41	-1.05	PY00000579	Bad	142.82	-1.3	206	92.17	73.56	-665.6	765.6	-418.49	79.87	-1.8	-2.05	-1.29
M-005928-00	IMP5	IMP5	162540	A019	PY00000578	good	160.09	-0.27	125	76.25	82.93	48.06	51.94	23.8	93.89	-1.44	-0.4	-1.08	PY00000577	good	362.82	0.74	163	88.71	92.51	63.42	36.58	-475.45	111.94	-1.15	1.02	-0.59	PY00000576	Bad	172.7	0.43	227	106.42	100.28	103.59	-3.59	-123.77	105.07	0.09	0.71	0.01
M-005993-00	PGCP	PGCP	10404	P009	PY00000563	good	211.6	0.06	89	48.92	80.91	52.28	47.72	-5.14	101.27	-1.06	0.08	-0.82	PY00000562	good	331.05	1.15	159	74.69	105.21	117.73	-17.73	-140.96	121.78	0.68	1.47	0.31	PY00000561	Bad	204.37	0.5	201	96.26	103.35	203.25	-103.25	1984.08	107.21	0.72	0.72	0.15
M-006040-01	SPPL2A	SPPL2A	84888	E013	PY00000563	good	188.62	-0.44	160	87.94	72.12	30.32	69.68	39.04	90.27	-1.71	-0.62	-1.2	PY00000562	good	273.16	0.11	165	77.51	86.82	55.16	44.84	-12.9	100.49	-1.47	0.03	-0.79	PY00000561	Bad	200.18	0.35	190	90.99	101.24	138.08	-38.08	1379.99	105.02	0.52	0.5	0.06
M-006041-01	SPPL2B	SPPL2B	56928	P011	PY00000563	good	211.93	0.06	123	67.61	81.04	52.6	47.4	-5.76	101.43	-1.06	0.09	-0.82	PY00000562	good	311.01	0.79	202	94.89	98.85	96.07	3.93	-96.64	114.41	-0.06	0.97	-0.07	PY00000561	Bad	175.74	-0.54	204	97.7	88.87	-242.47	342.47	-2147.73	92.19	-0.66	-0.78	-0.5
M-006042-02	SPPL3	SPPL3	121665	H022	PY00000578	good	198.87	0.82	94	57.34	103.02	109.19	-9.19	-73.12	116.63	0.4	1.08	0.19	PY00000577	good	375.08	0.96	170	92.52	95.63	78.68	21.32	-613.93	115.72	-0.64	1.35	-0.34	PY00000576	Bad	201.56	2	208	97.51	117.04	315.55	-215.55	-581.61	122.63	1.45	3.17	0.66
M-006936-00	ZMYND11	ZMYND11	10771	P004	PY00000569	good	209.8	-0.3	188	109.3	73.56	39.66	60.34	23.02	93.49	-3.92	-0.48	-2.07	PY00000568	good	364.3	0.93	196	106.67	97.6	89.01	10.99	-140.35	113.12	-0.22	1.3	-0.2	PY00000567	Bad	287.52	1.17	215	101.78	118.87	678.63	-578.63	-132.91	111.85	3.04	1.65	1.26
M-007114-02	DTX2	DTX2	113878	O018	PY00000569	good	245.97	0.43	107	62.21	86.24	68.6	31.4	-33.14	109.61	-1.99	0.7	-1.08	PY00000568	good	297.59	-0.53	140	76.19	79.72	7.34	92.66	80.19	92.41	-2.25	-0.75	-1.67	PY00000567	Bad	260.81	0.15	222	105.09	107.83	340.05	-240.05	-16.71	101.46	0.93	0.2	0.52
M-009670-00	MLL4	MLL4	9757	D008	PY00000269	good	146.05	0.11	123	67.14	89.8	75.76	24.24	-7.56	101.03	-1.06	0.06	-0.62	PY00000268	good	205.72	-1.18	184	89.37	70.62	17.57	82.43	75.86	76.2	-4.78	-1.79	-3.12	PY00000267	Bad	211.61	1.8	198	93.26	118	432.26	-332.26	-582.52	119.66	1.36	2.86	1.2
M-009911-01	LPPR4	LPPR4	9890	L019	PY00000575	intermediate	187.8	0.42	97	54.92	86.99	67.43	32.57	-35.14	110.82	-0.89	0.78	-0.64	PY00000574	intermediate	115.41	0.11	159	79.23	89.47	64.45	35.55	-16.34	107.32	-0.54	0.37	-0.24	PY00000573	Bad	149.37	-0.64	223	99.39	85.62	-113.39	213.39	7383.09	91.78	-0.81	-1	-0.63
M-011390-01	SHOX2	SHOX2	6474	B020	PY00000491	good	163.5	0.14	134	78.91	85.18	51.64	48.36	-18.19	103.38	-1.98	0.27	-0.85	PY00000490	good	239.12	0.75	181	88.35	93.65	81.82	18.18	-81.16	115.89	-0.24	1.24	-0.26	PY00000489	Bad	121.3	-1.54	226	108.92	75.71	694.33	-594.33	-307.04	78.4	-2.06	-2.21	-1.01
M-012565-01	ABO	ABO	28	N019	PY00000552	good	209.09	0.82	105	56.6	95.32	90.1	9.9	-71.99	127.27	-0.34	1.41	-0.16	PY00000551	good	350.01	1.9	190	93.86	114.31	189.74	-89.74	-1342.66	131.52	2.03	2.85	1.66	PY00000550	Bad	179.51	0.54	219	100.43	107.35	465.24	-365.24	-357.57	106.67	1.12	0.72	0.39
M-013379-00	RTEL1	RTEL1	51750	E007	PY00000552	good	123.86	-0.96	85	45.82	56.47	7.92	92.08	84.87	75.4	-2.32	-1.27	-1.53	PY00000551	good	334.75	1.56	147	72.62	109.33	158.49	-58.49	-1104.99	125.78	1.34	2.33	1.08	PY00000550	Bad	139.81	-1.22	221	101.35	83.61	-714.55	814.55	802.77	83.08	-1.28	-1.82	-0.87
M-014431-00	FLJ21934	FLJ21934	79799	J022	PY00000497	intermediate	137.01	0.34	141	82.94	92.08	77.16	22.84	-30.12	108.36	-0.38	0.6	-0.34	PY00000496	intermediate	337.09	-0.36	171	95.53	82.64	29.05	70.95	40.97	93.44	-1.73	-0.65	-1.09	PY00000495	Bad	175.13	0.07	222	103.71	96.5	11.15	88.85	183.3	101.67	-0.31	0.18	-0.22
M-014679-00	LOC81691	LOC81691	81691	I017	PY00000491	good	216.24	1.71	79	46.52	112.66	141.31	-41.31	-223.43	136.72	2.8	2.92	0.73	PY00000490	good	271.44	1.5	158	77.12	106.31	118.1	-18.1	-161.5	131.55	0.59	2.47	0.25	PY00000489	Bad	121.66	-1.53	207	99.76	75.93	688.84	-588.84	-303.82	78.63	-2.04	-2.18	-1
M-014944-00	HDGF2	HDGF2	84717	F003	PY00000624	intermediate	116.2	0.02	102	54.67	74.87	52.98	47.02	-1.48	101.96	-1.66	0.12	-1.22	PY00000623	good	180.86	-0.11	129	63.57	75.61	25.47	74.53	18.95	99.83	-2.57	-0.01	-1.55	PY00000622	Bad	170.81	-0.01	196	88.02	92.61	5.01	94.99	28.5	100.56	-0.39	0.07	-0.35
M-015332-01	YT521	YT521	91746	F010	PY00000263	good	106.48	0.07	105	53.92	76.39	54.47	45.53	-4.15	102.21	-2.68	0.15	-1.73	PY00000262	good	241.36	-0.17	143	71.97	79.32	35.03	64.97	19.06	97.28	-2.35	-0.19	-1.49	PY00000261	Bad	194.67	1.53	202	90.41	118.45	-552.73	652.73	886.53	117.73	0.95	2.38	0.89
M-017562-00	MRPL46	MRPL46	26589	M021	PY00000624	intermediate	99.83	-0.6	100	53.6	64.32	33.25	66.75	36.31	87.6	-2.34	-0.74	-1.73	PY00000623	good	167.62	-0.41	132	65.04	70.07	8.56	91.44	72.76	92.53	-3.13	-0.47	-1.9	PY00000622	Bad	160.63	-0.5	211	94.75	87.09	-65.93	165.93	1041.72	94.57	-0.81	-0.66	-0.61
M-019109-01	PRIC285	PRIC285	85441	L014	PY00000488	good	107.71	-0.2	97	54.44	69.46	44.34	55.66	11.31	97.45	-4.23	-0.17	-1.91	PY00000487	good	270.2	0.69	117	58.92	92.77	76.33	23.67	-88.83	112.22	-0.64	1	-0.38	PY00000486	Bad	176.09	0.37	215	96.87	103	6.76	93.24	95.76	105.44	-0.01	0.6	0.13
M-020698-00	C14ORF123	C14ORF123	29082	M017	PY00000263	good	92.38	-0.57	80	41.08	66.28	34.96	65.04	33.14	88.68	-3.83	-0.78	-2.47	PY00000262	good	190.34	-1.24	155	78.01	62.56	-17.66	117.66	140.79	76.72	-4.3	-1.64	-2.7	PY00000261	Bad	153.1	-0.67	213	95.33	93.15	342.32	-242.32	-387.12	92.59	-0.62	-1	-0.33
M-021381-01	RNASE4	RNASE4	6038	A018	PY00000549	good	188.3	1.04	140	83.93	102.98	110.49	-10.49	-125.17	120.06	0.18	1.57	0.15	PY00000548	good	203.79	-0.02	187	91.61	79.44	3.79	96.21	27.7	98.95	-1.59	-0.09	-1.15	PY00000547	Bad	150.06	-0.68	223	105.41	88.85	946.6	-846.6	-279.19	91.45	-0.62	-1.02	-0.49
M-025870-01	DKFZP761P0423	DKFZP761P0423	157285	D012	PY00000347	good	120.87	-0.45	112	62.24	67.56	27.58	72.42	37.53	92.1	-2.1	-0.51	-1.8	PY00000580	good	288	0.5	169	84.9	93.25	75.97	24.03	-62.41	110.71	-0.49	0.84	-0.35	PY00000579	Bad	157.68	-0.77	199	89.04	81.21	-443.99	543.99	-245.86	88.19	-1.28	-1.2	-0.92
M-026798-01	LOC283116	LOC283116	283116	B010	PY00000269	good	115.06	-0.84	125	68.24	70.75	30.51	69.49	56.68	79.59	-3.04	-1.14	-1.79	PY00000268	good	227.48	-0.73	163	79.17	78.09	38.53	61.47	47.08	84.26	-3.6	-1.18	-2.33	PY00000267	Bad	180.91	0.26	202	95.14	100.88	116.31	-16.31	-83.65	102.3	-0.02	0.33	0.06
M-027356-00	TUBB8-PENDING	TUBB8-PENDING	347688	F022	PY00000263	good	143.06	1.72	115	59.05	102.63	105.08	-5.08	-100.93	137.33	0.28	2.58	0.19	PY00000262	good	283.71	0.72	168	84.55	93.24	78.77	21.23	-81.98	114.35	-0.73	1.01	-0.49	PY00000261	Bad	166.57	0.04	224	100.25	101.35	52.14	47.86	25.81	100.74	-0.11	0.1	0.07
M-031167-02	LOC390928	LOC390928	390928	B012	PY00000491	good	178.69	0.59	107	63.01	93.1	77.47	22.53	-77.32	112.98	-0.61	1.03	-0.4	PY00000490	good	218.5	0.28	132	64.43	85.58	58.68	41.32	-29.93	105.9	-0.77	0.46	-0.58	PY00000489	Bad	140.59	-0.68	199	95.9	87.74	399.85	-299.85	-134.4	90.86	-1.04	-0.93	-0.51
M-031751-00	FBXL22	FBXL22	283807	K010	PY00000569	good	144.6	-1.62	57	33.14	50.7	-12.5	112.5	124.26	64.44	-7.39	-2.6	-3.85	PY00000568	good	258.28	-1.39	120	65.31	69.19	-40.8	140.8	210.16	80.2	-3.45	-1.96	-2.54	PY00000567	Bad	283.93	1.04	191	90.41	117.39	633.15	-533.15	-117.3	110.45	2.76	1.46	1.16
M-034950-00	CLLU1	CLLU1	574028	K007	PY00000558	good	160.38	0.31	50	28.81	88.4	65.87	34.13	-33.39	105.78	-1.13	0.42	-0.67	PY00000557	good	232.22	-0.4	105	50.12	71.83	23.09	76.91	44.35	91.94	-2.1	-0.6	-1.64	PY00000556	Bad	193.14	0.74	200	89.64	102.08	138.7	-38.7	363.18	111.8	0.38	1.31	0.11
M-180651-01	LOC729974	LOC729974	729974	M022	PY00000569	good	285.3	1.23	172	100	100.03	100.06	-0.06	-94.19	127.13	0.1	1.98	0	PY00000568	good	387.06	1.43	177	96.33	103.69	116.88	-16.88	-215.6	120.19	0.48	1.99	0.3	PY00000567	Bad	262.71	0.22	195	92.31	108.61	364.12	-264.12	-24.97	102.2	1.08	0.31	0.57
M-007006-02	40969	MARCH1	55016	A021	PY00000269	good	167.62	0.78	156	85.16	103.06	107.26	-7.26	-52.28	115.95	0.31	0.89	0.19	PY00000268	good	254.66	-0.17	205	99.57	87.42	64.7	35.3	11.13	94.32	-2.13	-0.43	-1.34	PY00000267	Bad	160.69	-0.75	202	95.14	89.61	-91.76	191.76	244.88	90.87	-0.93	-1.33	-0.69
M-006986-02	40970	MARCH2	51257	G019	PY00000569	good	127.67	-1.96	52	30.23	44.76	-26.04	126.04	150.54	56.89	-8.29	-3.15	-4.32	PY00000568	good	218.58	-2.26	101	54.97	58.56	-89.4	189.4	341.41	67.87	-4.66	-3.17	-3.41	PY00000567	Bad	227.08	-1.15	181	85.68	93.88	-87.53	187.53	130.04	88.34	-1.74	-1.62	-0.41
M-007116-02	40971	MARCH3	115123	B017	PY00000269	good	170.34	0.86	194	105.9	104.73	111.24	-11.24	-57.92	117.83	0.48	1	0.29	PY00000268	good	258.77	-0.09	217	105.4	88.83	68.66	31.34	5.69	95.85	-1.91	-0.31	-1.19	PY00000267	Bad	207.07	1.57	212	99.85	115.47	385.51	-285.51	-508.7	117.09	1.15	2.49	1.03
M-023172-01	40972	MARCH4	57574	C021	PY00000569	good	236.57	0.24	59	34.3	82.94	61.07	38.93	-18.53	105.42	-2.49	0.4	-1.33	PY00000568	good	335.37	0.3	136	74.01	89.85	53.59	46.41	-44.71	104.14	-1.1	0.41	-0.84	PY00000567	Bad	251.72	-0.2	194	91.83	104.07	224.88	-124.88	22.82	97.92	0.21	-0.29	0.27
M-007001-01	40973	MARCH5	54708	L022	PY00000569	good	266.02	0.84	167	97.09	93.27	84.64	15.36	-64.26	118.54	-0.92	1.36	-0.53	PY00000568	good	351.33	0.64	185	100.68	94.12	73.12	26.88	-97.45	109.09	-0.61	0.9	-0.48	PY00000567	Bad	251.7	-0.2	192	90.89	104.06	224.63	-124.63	22.91	97.92	0.21	-0.29	0.27
M-006925-00	40974	MARCH6	10299	J013	PY00000569	good	240	0.31	107	62.21	84.14	63.82	36.18	-23.86	106.95	-2.31	0.51	-1.24	PY00000568	good	286.62	-0.77	169	91.97	76.79	-6.09	106.09	116.45	89	-2.59	-1.09	-1.91	PY00000567	Bad	262.94	0.23	201	95.15	108.71	367.02	-267.02	-25.96	102.29	1.1	0.32	0.58
M-007055-01	40975	MARCH7	64844	K006	PY00000269	good	131.68	-0.33	107	58.41	80.97	54.79	45.21	22.22	91.09	-1.98	-0.5	-1.16	PY00000268	good	250.42	-0.26	151	73.35	85.96	60.61	39.39	16.75	92.75	-2.36	-0.54	-1.49	PY00000267	Bad	163.32	-0.62	215	101.27	91.07	-64.74	164.74	202.23	92.35	-0.81	-1.11	-0.59
M-007161-03	40976	MARCH8	220972	O007	PY00000569	good	278.67	1.09	124	72.09	97.7	94.76	5.24	-83.9	124.18	-0.25	1.77	-0.18	PY00000568	good	364.74	0.94	171	93.06	97.71	89.54	10.46	-141.78	113.25	-0.21	1.31	-0.19	PY00000567	Bad	250.52	-0.25	203	96.09	103.57	209.6	-109.6	28.07	97.45	0.11	-0.35	0.24
M-015561-01	40977	MARCH9	92979	G003	PY00000269	good	172.41	0.93	167	91.16	106.01	114.27	-14.27	-62.22	119.26	0.61	1.08	0.37	PY00000268	good	349.34	1.77	202	98.12	119.92	155.87	-55.87	-114.1	129.39	3.01	2.21	2.12	PY00000267	Bad	175.18	-0.03	216	101.74	97.68	57.28	42.72	9.57	99.06	-0.28	-0.14	-0.15
M-007150-02	RNF190	MARCH10	162333	F005	PY00000269	good	194.44	1.61	49	26.75	119.55	146.43	-46.43	-107.89	134.5	2.02	1.93	1.19	PY00000268	good	240.63	-0.46	102	49.54	82.6	51.19	48.81	29.69	89.13	-2.89	-0.82	-1.85	PY00000267	Bad	214.91	1.96	199	93.73	119.84	466.16	-366.16	-636.05	121.52	1.51	3.13	1.32
M-033939-01	LOC441061	MARCH11	441061	M017	PY00000569	good	290.87	1.34	162	94.19	101.98	104.52	-4.52	-102.85	129.62	0.4	2.17	0.15	PY00000568	good	407.02	1.86	190	103.4	109.04	141.31	-41.31	-281.56	126.38	1.08	2.61	0.74	PY00000567	Bad	252.92	-0.16	190	89.94	104.57	240.04	-140.04	17.62	98.39	0.3	-0.22	0.3
M-013443-01	41153	SEPT1	1731	M015	PY00000566	good	207.9	0.02	107	59.51	80.43	53.4	46.6	-1.77	100.31	-1.74	0.02	-1.13	PY00000565	good	324.84	0.81	195	95.41	100.24	100.78	-0.78	-80.87	117.28	-0.06	1.23	0.01	PY00000564	Bad	171.48	0.16	198	93.84	102.12	36.52	63.48	63.66	103.25	0.56	0.35	0.11
M-010614-02	NEDD5	SEPT2	4735	L006	PY00002157	good	202.1	0.81	104	61.42	93.15	81.83	18.17	-80.08	117.57	-1.67	1.2	-0.5	PY00002156	good	174.14	0.5	115	71.93	95.28	90.34	9.66	-29.63	113.61	-0.71	0.92	-0.34	PY00002155	good	189.42	0.54	117	58.83	89.43	81.77	18.23	-30.08	116.6	-0.2	1.02	-0.4
M-017317-02	41155	SEPT3	55964	G016	PY00000549	good	180.78	0.8	113	67.74	98.86	96	4	-95.65	115.26	-0.05	1.19	-0.06	PY00000548	good	170.96	-0.89	154	75.44	66.64	-56.11	156.11	1171.73	83.01	-2.57	-1.42	-1.87	PY00000547	Bad	169.9	0.19	209	98.79	100.61	53.98	46.02	78.38	103.54	0.26	0.42	0.03
M-011886-00	PNUTL2	SEPT4	5414	E005	PY00000549	good	119.86	-1.19	32	19.18	65.55	-21.28	121.28	143.36	76.42	-1.92	-1.84	-1.71	PY00000548	good	207.42	0.07	118	57.81	80.86	10.4	89.6	-98.61	100.71	-1.49	0.06	-1.07	PY00000547	Bad	206.03	1.79	187	88.39	122	-1570.62	1670.62	729.16	125.55	1.86	3.06	0.97
M-013234-01	PNUTL1	SEPT5	5413	M011	PY00000494	good	158.91	-0.72	139	76.32	64.62	14.79	85.21	68.6	85.51	-2.07	-0.87	-1.8	PY00000493	good	258.73	0.01	161	77.73	83.09	49.46	50.54	-0.86	98.53	-2.05	-0.14	-1.55	PY00000492	Bad	255.63	0.81	208	99.52	112.85	744.19	-644.19	-189.31	110.06	1.55	1.26	0.6
M-019260-01	41158	SEPT6	23157	L013	PY00000549	good	107.49	-1.6	34	20.38	58.79	-45.09	145.09	191.9	68.54	-2.3	-2.46	-2.04	PY00000548	good	129.6	-1.98	64	31.35	50.52	-131.58	231.58	2613.25	62.93	-3.8	-3.09	-2.77	PY00000547	Bad	171.02	0.24	171	80.83	101.27	3.9	96.1	98.44	104.22	0.31	0.5	0.06
M-011607-01	CDC10	SEPT7	989	P017	PY00000552	good	149.95	-0.42	108	58.22	68.36	33.07	66.93	36.86	91.27	-1.72	-0.45	-1.11	PY00000551	good	302.6	0.85	143	70.64	98.83	92.64	7.36	-604.38	113.71	-0.11	1.24	-0.14	PY00000550	Bad	170.29	0.13	183	83.92	101.84	191.18	-91.18	-88.03	101.19	0.56	0.13	0.1
M-006373-04	41161	SEPT9	10801	O007	PY00000488	good	120.08	0.32	84	47.14	77.44	58.88	41.12	-17.79	108.65	-3.08	0.58	-1.41	PY00000487	good	218.86	-0.42	105	52.88	75.14	18.65	81.35	53.88	90.9	-1.99	-0.74	-1.32	PY00000486	Bad	170.47	0.12	190	85.61	99.72	108.78	-8.78	31.83	102.07	-0.27	0.23	-0.01
M-017363-00	41162	SEPT10	151011	D013	PY00001081	bad	129.47	-1.66	41	56.75	64.68	19.24	80.76	80.41	66.64	-2.99	-2.35	-1.76	PY00001082	good	108.84	-0.85	82	40.33	52.76	16.93	83.07	66.26	75.53	-3.5	-1.15	-2.76	PY00001083	good	83.74	-1.16	84	42.21	46.76	8.73	91.27	82.61	67.46	-5.91	-1.84	-3.42
M-020249-00	41163	SEPT11	55752	M020	PY00001087	intermediate	179.18	-0.27	31	41.4	94.13	85.77	14.23	11.19	94.74	-0.79	-0.5	-0.41	PY00001088	good	102.08	-0.93	65	30.57	51.33	17.31	82.69	70.53	70.66	-2.62	-1.3	-1.68	PY00001089	good	148.71	0.16	79	41.52	79.39	65.46	34.54	-10.74	107.2	-1.29	0.36	-1.16
M-016227-01	FLJ25410	SEPT12	124404	N005	PY00002157	good	164.5	-0.21	101	59.65	75.82	35.88	64.12	21.04	95.7	-5.31	-0.29	-1.77	PY00002156	good	171.95	0.44	111	69.43	94.08	87.89	12.11	-26.11	112.18	-0.85	0.82	-0.43	PY00002155	good	142.05	-0.56	120	60.34	67.07	43.19	56.81	31.29	87.45	-1.5	-0.77	-1.26
M-032047-01	FLJ44060	SEPT14	346288	A007	PY00000640	good	147.47	-0.03	91	55.98	79.47	40.8	59.2	3.31	102.28	-0.81	0.15	-0.68	PY00002142	good	199.36	0.36	96	61.29	99.85	99.64	0.36	-19.7	108.03	0.07	0.7	-0.01	PY00002141	good	196.87	-0.09	88	39.46	71.93	50.81	49.19	5.99	100.42	-2.44	0.02	-1.79
M-013400-00	41244	DEC1	50514	J019	PY00002154	good	233.77	0.08	82	45.38	88.69	75.93	24.07	-4.83	100.54	-0.73	0.04	-0.65	PY00002153	good	159.13	0.39	65	40.63	100.36	100.79	-0.79	-21.5	108.85	0.06	0.58	0.02	PY00002152	good	119.7	-0.53	70	34.25	67.15	43.12	56.88	32.93	86.06	-2.56	-0.72	-1.53
M-011191-01	A1BG	A1BG	1	C019	PY00001061	intermediate	126.14	-1.5	21	28.6	59.23	5.69	94.31	92.53	66.77	-2.99	-2.18	-2.37	PY00001062	good	86.3	-1.37	70	33.75	46.33	-4.8	104.8	108.5	60.81	-3.72	-2.04	-2.19	PY00001063	good	87.82	-0.79	42	21.91	47.45	16.93	83.07	67.54	71.89	-4.83	-0.94	-2.93
M-013576-02	ACF	A1CF	29974	F015	PY00001081	bad	220.5	0.53	71	98.27	110.16	123.22	-23.22	-25.46	113.49	1.25	0.95	0.51	PY00001082	good	153.48	0.12	128	62.96	74.4	54.98	45.02	-9.56	106.5	-1.94	0.3	-1.5	PY00001083	good	165.74	1.03	130	65.33	92.54	87.22	12.78	-73.73	133.52	-1.02	1.89	-0.48
M-005293-01	A2M	A2M	2	C021	PY00000497	intermediate	128.22	0.02	91	53.53	86.17	60.13	39.87	-1.4	101.41	-0.7	0.1	-0.59	PY00000496	intermediate	314.44	-0.76	125	69.83	77.08	6.36	93.64	87.08	87.16	-2.19	-1.27	-1.44	PY00000495	Bad	159.21	-0.57	188	87.82	87.73	-211.66	311.66	-1481.06	92.42	-1.14	-0.82	-0.77
M-015775-01	FLJ25179	A2ML1	144568	F018	PY00000555	good	207.29	0.15	82	48.09	83.9	54.49	45.51	-15.63	103.27	-0.92	0.24	-0.76	PY00000554	good	244.16	0.24	181	87.47	85.69	44.75	55.25	-45.82	102.79	-1.68	0.27	-1.07	PY00000553	Bad	166.49	-1.23	202	90.97	83.64	3156.3	-3056.3	-1561.01	83.94	-0.77	-1.8	-0.57
M-016315-01	A4GALT	A4GALT	53947	D022	PY00001087	intermediate	147.82	-1.25	50	66.78	77.65	45.86	54.14	52.51	78.16	-2.79	-2.06	-1.58	PY00001088	good	81.59	-1.32	94	44.21	41.03	-0.19	100.19	100.33	56.47	-3.18	-1.93	-2.04	PY00001089	good	89.59	-1.2	75	39.42	47.83	12.54	87.46	78.79	64.58	-3.32	-1.76	-2.93
M-021057-00	ALPHA4GNT	A4GNT	51146	F013	PY00000500	good	131.72	-1.33	104	60.73	55.36	-12.79	112.79	127.7	70.74	-3.96	-2.06	-2.63	PY00000499	good	187.98	-0.55	120	61.64	72.02	0.66	99.34	97.89	89.2	-2.84	-0.88	-1.65	PY00000498	Bad	193.53	0.41	186	86.69	113.19	-5.88	105.88	113.17	105.65	1.63	0.59	0.91
M-017636-01	AAAS	AAAS	8086	A010	PY00001075	intermediate	272.56	0.77	59	75.1	110.82	128.58	-28.58	-45.39	116.47	1.69	1.24	0.57	PY00001074	good	165.4	0.14	123	57.19	84.19	70.12	29.88	-10.08	104.47	-0.85	0.22	-0.72	PY00001073	good	158.1	-0.22	73	37.8	67.13	44	56	15.2	94.75	-2.01	-0.26	-1.67
M-009458-01	AACS	AACS	65985	L008	PY00000491	good	135.3	-0.7	67	39.46	70.49	3.68	96.32	91.57	85.55	-4.54	-1.15	-1.69	PY00000490	good	194.78	-0.27	122	59.55	76.29	32.06	67.94	29.02	94.4	-1.38	-0.44	-0.96	PY00000489	Bad	176.87	0.96	198	95.42	110.39	-154.22	254.22	190.41	114.31	0.87	1.46	0.43
M-009830-01	AADAC	AADAC	13	D016	PY00000491	good	148.06	-0.32	156	91.87	77.14	25.39	74.61	41.89	93.62	-3.38	-0.51	-1.31	PY00000490	good	246.7	0.93	187	91.28	96.63	90.33	9.67	-100.02	119.56	-0.04	1.53	-0.14	PY00000489	Bad	133.39	-1	214	103.13	83.25	509.85	-409.85	-198.89	86.21	-1.42	-1.41	-0.7
M-032044-01	MGC72001	AADACL2	344752	D011	PY00000555	good	142.02	-1.35	99	58.06	57.48	-20.21	120.21	142.88	70.76	-2.73	-2.18	-2	PY00000554	good	225.32	-0.2	157	75.87	79.07	19.22	80.78	37.37	94.86	-2.7	-0.49	-1.56	PY00000553	Bad	192.47	-0.22	235	105.83	96.69	718.48	-618.48	-278.1	97.04	-0.19	-0.33	-0.12
M-021568-01	LOC343066	AADACL4	343066	P019	PY00002145	good	180.83	0.11	136	81.01	93.64	80.91	19.09	-8.49	103.07	-0.65	0.24	-0.46	PY00002144	good	199.05	0.07	124	76.07	88.88	78.18	21.82	-3.48	103.6	-0.65	0.23	-0.65	PY00002143	good	225.29	0.38	148	73.24	97.35	94.98	5.02	-21.34	110.72	-0.04	0.64	-0.16
M-013159-01	AADAT	AADAT	51166	O013	PY00000633	good	201.39	0.28	118	63.31	82.7	63.1	36.9	-19.49	106.86	-1.45	0.44	-1.04	PY00000632	intermediate	49.78	-0.35	136	83.31	76.8	53.25	46.75	19.61	93.94	-1.59	-0.52	-1.13	PY00000631	good	170.42	1.21	131	57.42	94.19	88.71	11.29	-83.99	133.56	-0.68	1.86	-0.36
M-015891-01	FLJ11506	AAGAB	79719	K006	PY00000627	intermediate	117.73	0.57	169	90.07	77.91	60.9	39.1	-36.9	116.73	-1.45	1.06	-0.95	PY00000626	good	210.83	0.42	221	110.47	90.7	46.81	53.19	-1124.5	109.45	-0.59	0.71	-0.5	PY00000625	Bad	183.84	0.1	205	90.23	99.46	74.46	25.54	-345.34	101.19	-0.1	0.15	-0.03
M-005300-01	AAK1	AAK1	22848	A003	PY00000347	good	173.2	1.31	219	121.71	96.8	92.85	7.15	-110.35	131.97	-0.18	2.05	-0.18	PY00000580	good	290.43	0.55	210	105.49	94.04	78.76	21.24	-68.39	111.65	-0.43	0.91	-0.31	PY00000579	Bad	192.09	0.48	228	102.01	98.93	69.15	30.85	153.87	107.43	-0.09	0.76	-0.05
M-011192-01	AAMP	AAMP	14	P004	PY00000560	good	131.67	-1.04	104	63.34	65.56	12.14	87.86	80.76	76.7	-2.83	-1.57	-1.59	PY00000559	good	164.29	-0.17	89	52.64	71.17	48.17	51.83	10.39	96.5	-2.59	-0.2	-1.98	PY00000621	good	135.52	-0.65	124	56.09	58.74	24.93	75.07	47.72	85.45	-4.44	-0.75	-3.56
M-010380-00	AANAT	AANAT	15	A022	PY00000552	good	79.38	-1.89	68	36.66	36.19	-34.96	134.96	166.74	48.32	-3.35	-2.68	-2.24	PY00000551	good	143.17	-2.65	88	43.47	46.76	-233.92	333.92	1878.56	53.8	-7.28	-4.18	-6.17	PY00000550	Bad	121.88	-2.02	178	81.63	72.88	-1247.38	1347.38	1326.82	72.42	-2.36	-2.97	-1.44
M-011565-01	AARS	AARS	16	D004	PY00000497	intermediate	85.15	-1.56	148	87.06	57.23	-23.32	123.32	139.33	67.35	-2.27	-2.34	-1.82	PY00000496	intermediate	400.18	0.77	177	98.88	98.1	92.25	7.75	-87.45	110.93	-0.43	1.08	-0.12	PY00000495	Bad	159.37	-0.57	196	91.56	87.82	-209.48	309.48	-1464.76	92.52	-1.13	-0.81	-0.76
M-025106-01	AARSL	AARS2	57505	C015	PY00002157	good	172.64	0.01	133	78.55	79.57	45.83	54.17	-0.86	100.44	-4.52	0.03	-1.5	PY00002156	good	165.7	0.27	115	71.93	90.66	80.9	19.1	-16.08	108.1	-1.28	0.55	-0.67	PY00002155	good	136.64	-0.69	135	67.88	64.51	38.78	61.22	38.31	84.11	-1.65	-0.98	-1.36
M-014626-00	MGC2744	AARSD1	80755	M003	PY00000497	intermediate	196.27	2.51	47	27.65	131.9	191.99	-91.99	-223.77	155.23	1.79	3.97	1.36	PY00000496	intermediate	281.28	-1.35	106	59.22	68.95	-26.86	126.86	154.58	77.97	-2.87	-2.18	-1.95	PY00000495	Bad	178.35	0.2	199	92.96	98.28	56.21	43.79	519.88	103.53	-0.14	0.38	-0.11
M-018650-01	AASDH	AASDH	132949	P020	PY00000500	good	185.15	-0.05	140	81.75	77.81	43.93	56.07	4.86	99.44	-1.87	-0.04	-1.31	PY00000499	good	250.67	0.99	193	99.13	96.03	85.92	14.08	-175.08	118.95	-0.25	1.55	-0.23	PY00000498	Bad	139.91	-1.62	196	91.35	81.83	245.87	-145.87	-451.21	76.38	-1.88	-2.48	-1.26
M-008477-00	AASDHPPT	AASDHPPT	60496	D006	PY00000491	good	117.66	-1.22	79	46.52	61.3	-26.31	126.31	160.23	74.39	-6.14	-2.04	-2.22	PY00000490	good	213.49	0.16	135	65.89	83.62	53.05	46.95	-17.47	103.47	-0.89	0.27	-0.66	PY00000489	Bad	132.2	-1.05	211	101.69	82.51	527.92	-427.92	-209.48	85.44	-1.48	-1.49	-0.73
M-009247-00	AASS	AASS	10157	D005	PY00000488	good	127.12	0.61	90	50.51	81.98	67.15	32.85	-34.33	115.02	-2.43	1.01	-1.13	PY00000487	good	258.52	0.44	165	83.1	88.76	63.21	36.79	-56.37	107.37	-0.94	0.6	-0.6	PY00000486	Bad	185.58	0.78	226	101.83	108.55	-165.69	265.69	203.83	111.12	0.43	1.23	0.38
M-004373-02	AATF	AATF	26574	F021	PY00000497	intermediate	123.54	-0.16	70	41.18	83.03	51.07	48.93	13.87	97.71	-0.87	-0.16	-0.72	PY00000496	intermediate	395.15	0.68	140	78.21	96.87	87.22	12.78	-77.22	109.54	-0.53	0.94	-0.2	PY00000495	Bad	179.67	0.26	239	111.65	99.01	74.76	25.24	658.45	104.3	-0.07	0.46	-0.06
M-005301-03	AATK	AATK	9625	I019	PY00000347	good	131.23	-0.1	94	52.24	73.35	40.5	59.5	8.24	99.99	-1.72	0	-1.48	PY00000580	good	235.51	-0.54	113	56.77	76.26	15.44	84.56	66.98	90.54	-1.66	-0.74	-1.23	PY00000579	Bad	206.95	1.02	201	89.93	106.58	290.67	-190.67	326.42	115.73	0.43	1.6	0.32
M-004060-01	ABAT	ABAT	18	H003	PY00000549	good	242.45	2.81	125	74.93	132.59	214.73	-114.73	-337.61	154.58	1.84	4.26	1.62	PY00000548	good	248.08	1.15	171	83.77	96.71	84.58	15.42	-1515.51	120.46	-0.28	1.71	-0.18	PY00000547	Bad	196.81	1.38	183	86.5	116.54	-1156.01	1256.01	563.08	119.94	1.46	2.39	0.73
M-004128-03	ABCA1	ABCA1	19	N013	PY00000497	intermediate	104.78	-0.84	68	40	70.42	14.7	85.3	75.2	82.87	-1.56	-1.23	-1.26	PY00000496	intermediate	365.09	0.14	135	75.42	89.5	57.1	42.9	-16.03	101.21	-1.15	0.12	-0.66	PY00000495	Bad	187.76	0.58	202	94.36	103.47	188.07	-88.07	1504.79	109	0.35	0.97	0.22
M-008536-01	ABCA10	ABCA10	10349	G016	PY00000500	good	230.99	1.04	127	74.16	97.08	92.61	7.39	-100.56	124.06	-0.08	1.7	-0.17	PY00000499	good	261.71	1.26	168	86.29	100.26	100.94	-0.94	-223.15	124.19	0.21	1.97	0.02	PY00000498	Bad	177.52	-0.2	212	98.81	103.83	69.28	30.72	-55.33	96.91	0.58	-0.32	0.26
M-008407-01	ABCA12	ABCA12	26154	N018	PY00000491	good	157.49	-0.04	106	62.42	82.05	41.42	58.58	5.2	99.58	-2.53	-0.03	-1.03	PY00000490	good	160.75	-1.06	147	71.75	62.96	-6.15	106.15	113.61	77.9	-2.25	-1.73	-1.5	PY00000489	Bad	154.11	-0.07	194	93.49	96.18	193.43	-93.43	-13.4	99.6	-0.33	-0.04	-0.16
M-009032-01	ABCA13	ABCA13	154664	C019	PY00001087	intermediate	178.08	-0.3	58	77.46	93.55	84.37	15.63	12.64	94.16	-0.86	-0.55	-0.46	PY00001088	good	175.12	0.47	88	41.39	88.06	79.72	20.28	-35.68	121.22	-0.65	0.94	-0.41	PY00001089	good	145.79	0.1	111	58.34	77.83	62.84	37.16	-6.32	105.09	-1.39	0.25	-1.25
M-009699-00	ABCA2	ABCA2	20	C017	PY00000546	good	232.17	0.6	74	43.18	94.92	90.61	9.39	-30.31	113.24	-0.46	0.93	-0.34	PY00000545	good	151.5	-0.29	86	56.86	77.9	56.58	43.42	15.92	92.56	-0.98	-0.52	-1.18	PY00000544	good	185.72	0.13	94	41.95	75.57	60.82	39.18	-8.04	105.8	-1.65	0.29	-1.16
M-008795-01	ABCA3	ABCA3	21	J011	PY00001087	intermediate	202.36	0.46	78	104.17	106.31	115.28	-15.28	-19.37	107	0.69	0.66	0.45	PY00001088	good	152.77	0.04	73	34.33	76.82	60.62	39.38	-3.18	105.75	-1.25	0.25	-0.8	PY00001089	good	134.46	-0.16	61	32.06	71.78	52.7	47.3	10.84	96.92	-1.78	-0.15	-1.58
M-009533-02	ABCA4	ABCA4	24	C020	PY00000546	good	245.06	0.87	148	86.36	100.19	100.35	-0.35	-44.32	119.52	0.33	1.38	0.01	PY00000545	good	181.17	0.52	157	103.8	93.16	86.56	13.44	-28.62	110.68	-0.21	0.75	-0.36	PY00000544	good	198.13	0.36	229	102.2	80.62	68.92	31.08	-22.43	112.88	-1.3	0.64	-0.92
M-004345-00	ABCA5	ABCA5	23461	N014	PY00000500	good	267.13	1.91	64	37.37	112.26	130.99	-30.99	-183.65	143.47	1.34	3.07	0.72	PY00000499	good	179.46	-0.76	107	54.96	68.75	-10.93	110.93	134.99	85.16	-3.19	-1.21	-1.84	PY00000498	Bad	153.31	-1.11	200	93.21	89.67	182.95	-82.95	-310.14	83.69	-1.01	-1.71	-0.71
M-008535-00	ABCA6	ABCA6	23460	K010	PY00000633	good	192.76	0.07	99	53.12	79.15	55.54	44.46	-5.18	102.28	-1.8	0.15	-1.25	PY00000632	intermediate	55.08	0.09	61	37.37	84.97	69.73	30.27	-5.26	103.94	-1.05	0.34	-0.73	PY00000631	good	145.26	0.4	103	45.15	80.29	61.71	38.29	-27.98	113.85	-2.03	0.77	-1.22
M-009343-01	ABCA7	ABCA7	10347	P005	PY00001087	intermediate	191.37	0.12	54	72.12	100.53	101.28	-1.28	-4.87	101.18	-0.02	0.11	0.04	PY00001088	good	159.49	0.17	119	55.97	80.2	66.36	33.64	-12.95	110.4	-1.07	0.46	-0.68	PY00001089	good	159.85	0.42	106	55.72	85.34	75.43	24.57	-27.61	115.22	-0.91	0.75	-0.82
M-008347-00	ABCA8	ABCA8	10351	O004	PY00000500	good	197.84	0.25	127	74.16	83.14	57.41	42.59	-24.32	106.25	-1.37	0.44	-0.99	PY00000499	good	232.97	0.55	159	81.67	89.25	61.85	38.15	-98	110.55	-0.98	0.86	-0.63	PY00000498	Bad	192.58	0.37	178	82.96	112.64	-1.42	101.42	103.18	105.13	1.57	0.54	0.87
M-008534-01	ABCA9	ABCA9	10350	P012	PY00000633	good	143.47	-1.09	133	71.36	58.91	12.39	87.61	76.54	76.13	-3.77	-1.53	-2.46	PY00000632	intermediate	51.51	-0.2	117	71.67	79.46	58.62	41.38	11.5	97.2	-1.41	-0.24	-1	PY00000631	good	95.47	-1.19	134	58.74	52.77	8.25	91.75	82.88	74.83	-4.69	-1.39	-2.92
M-003868-02	ABCB1	ABCB1	5243	G005	PY00001087	intermediate	225.04	1.17	79	105.51	118.22	144.13	-44.13	-49.25	118.98	2.13	1.79	1.29	PY00001088	good	202.97	1	83	39.04	102.06	103.51	-3.51	-76.17	140.49	0.11	1.79	0.07	PY00001089	good	233.07	2.11	82	43.1	124.43	140.96	-40.96	-138.48	168	1.61	3.37	1.37
M-007300-00	ABCB10	ABCB10	23456	C007	PY00000497	intermediate	165.63	1.38	65	38.24	111.32	132.63	-32.63	-123.67	131	0.67	2.23	0.48	PY00000496	intermediate	397.42	0.72	120	67.04	97.43	89.49	10.51	-81.83	110.17	-0.49	1	-0.16	PY00000495	Bad	177.32	0.16	182	85.02	97.71	41.91	58.09	413.03	102.94	-0.19	0.32	-0.14
M-007301-00	ABCB11	ABCB11	8647	B015	PY00000549	good	169.8	0.44	73	43.76	92.86	74.86	25.14	-52.57	108.26	-0.39	0.65	-0.35	PY00000548	good	203.35	-0.03	134	65.65	79.27	2.97	97.03	43.23	98.74	-1.61	-0.11	-1.16	PY00000547	Bad	164.74	-0.04	205	96.9	97.55	286.08	-186.08	-14.6	100.4	0.03	0.05	-0.11
M-007302-01	ABCB4	ABCB4	5244	C021	PY00000494	good	169.78	-0.49	168	92.24	69.04	25.43	74.57	46	91.36	-1.77	-0.52	-1.58	PY00000493	good	262.21	0.08	206	99.46	84.21	52.81	47.19	-7.69	99.86	-1.92	-0.01	-1.44	PY00000492	Bad	203.99	-1.1	237	113.4	90.05	-398.89	498.89	255.07	87.83	-0.54	-1.53	-0.46
M-007303-01	ABCB5	ABCB5	340273	N004	PY00000264	good	111.74	-0.14	141	74.53	65.78	26.71	73.29	14.47	98.85	-2.94	-0.08	-1.89	PY00000265	good	269.54	1.03	177	87.54	92.88	81.79	18.21	-127.5	123.4	-0.77	1.46	-0.49	PY00000266	Bad	240.45	0.61	215	102.96	112.49	-163.05	263.05	1013.11	108.99	1.05	1.05	0.57
M-007304-00	ABCB6	ABCB6	10058	D013	PY00002232	good	221.54	0.66	143	89.69	94.52	82.26	17.74	-81.2	113.66	-0.55	0.99	-0.36	PY00002231	good	235.51	1.76	116	73.19	125.27	154.8	-54.8	-105.06	140.46	1.73	2.52	1.38	PY00002230	good	193.54	0.75	172	76.47	96.2	93.79	6.21	-51.73	128.32	-0.64	1.28	-0.34
M-007305-00	ABCB7	ABCB7	22	D007	PY00000633	good	181.96	-0.18	98	52.58	74.72	46.09	53.91	12.72	96.55	-2.23	-0.22	-1.52	PY00000632	intermediate	52.25	-0.14	72	44.1	80.61	60.94	39.06	8.01	98.61	-1.34	-0.12	-0.95	PY00000631	good	118.43	-0.46	84	36.82	65.46	32.9	67.1	31.76	92.82	-3.46	-0.4	-2.13
M-007306-01	ABCB8	ABCB8	11194	D006	PY00000552	good	208.86	0.81	71	38.27	95.22	89.88	10.12	-71.57	127.13	-0.35	1.41	-0.17	PY00000551	good	275.17	0.25	185	91.39	89.87	36.45	63.55	-177.13	103.4	-1.34	0.31	-1.17	PY00000550	Bad	151.74	-0.69	197	90.34	90.74	-359.97	459.97	454.03	90.17	-0.56	-1.06	-0.49
M-007307-00	ABCB9	ABCB9	23457	D011	PY00001087	intermediate	211.33	0.74	72	96.16	111.02	126.69	-26.69	-31.18	111.74	1.26	1.11	0.78	PY00001088	good	182.46	0.61	108	50.79	91.75	85.99	14.01	-46.36	126.3	-0.45	1.16	-0.28	PY00001089	good	161.7	0.46	120	63.07	86.33	77.08	22.92	-30.4	116.55	-0.84	0.82	-0.77
M-007308-01	ABCC1	ABCC1	4363	L006	PY00000485	good	174.16	-0.33	133	74.56	76.38	31.51	68.49	34.77	93.86	-2.55	-0.48	-1.38	PY00000484	good	212.45	-0.32	159	77.75	76.2	-3.54	103.54	117.31	92.89	-0.92	-0.52	-0.76	PY00000483	Bad	185.9	-0.31	198	93.53	96.89	-82.15	182.15	174.76	97	-0.14	-0.4	-0.14
M-007309-00	ABCC10	ABCC10	89845	H004	PY00000549	good	169.79	0.44	96	57.55	92.86	74.85	25.15	-52.55	108.26	-0.39	0.65	-0.35	PY00000548	good	231.54	0.71	168	82.3	90.26	54.41	45.59	-939.33	112.43	-0.77	1.04	-0.54	PY00000547	Bad	193.83	1.25	202	95.48	114.77	-1022.03	1122.03	509.41	118.12	1.32	2.17	0.65
M-004344-02	ABCC11	ABCC11	85320	J006	PY00000549	good	112.05	-1.45	85	50.96	61.28	-36.32	136.32	174.01	71.44	-2.16	-2.23	-1.92	PY00000548	good	150.07	-1.44	151	73.97	58.5	-94.22	194.22	1899.69	72.87	-3.19	-2.26	-2.32	PY00000547	Bad	162.15	-0.15	207	97.84	96.01	402.84	-302.84	-61.37	98.81	-0.08	-0.14	-0.18
M-007310-02	ABCC12	ABCC12	94160	I020	PY00000546	good	189.12	-0.32	83	48.43	77.32	58.08	41.92	16.46	92.24	-3.1	-0.55	-1.5	PY00000545	good	161.03	-0.03	79	52.23	82.81	66.22	33.78	1.61	98.38	-0.73	-0.11	-0.92	PY00000544	good	203.75	0.46	69	30.79	82.91	72.59	27.41	-28.94	116.08	-1.15	0.8	-0.81
M-004225-01	ABCC2	ABCC2	1244	M022	PY00000485	good	204.58	0.43	91	51.02	89.72	70.2	29.8	-45.31	110.26	-1.18	0.8	-0.6	PY00000484	good	156.64	-1.49	166	81.17	56.18	-90.61	190.61	542.93	68.49	-1.63	-2.29	-1.4	PY00000483	Bad	208.88	0.82	210	99.2	108.86	619.25	-519.25	-463.56	108.99	1.59	1.21	0.4
M-007312-00	ABCC3	ABCC3	8714	P007	PY00000264	good	102.5	-0.51	129	68.19	60.34	15.06	84.94	51.76	90.68	-3.43	-0.66	-2.19	PY00000265	good	197.6	-0.39	156	77.16	68.09	18.36	81.64	48.93	90.47	-3.64	-0.6	-2.22	PY00000266	Bad	226.51	0.15	200	95.78	105.97	-25.7	125.7	243.92	102.67	0.59	0.31	0.27
M-007313-01	ABCC4	ABCC4	10257	M004	PY00000497	intermediate	147.12	0.71	77	45.29	98.87	96.75	3.25	-63.16	116.36	-0.01	1.17	-0.05	PY00000496	intermediate	350.61	-0.12	107	59.78	85.95	42.6	57.4	13.44	97.19	-1.45	-0.28	-0.88	PY00000495	Bad	185.5	0.49	192	89.69	102.22	156.31	-56.31	1267.56	107.68	0.23	0.83	0.14
M-007314-02	ABCC5	ABCC5	10057	H019	PY00000488	good	126.11	0.57	129	72.4	81.33	65.97	34.03	-31.96	114.1	-2.53	0.95	-1.17	PY00000487	good	226.43	-0.26	164	82.59	77.74	27.15	72.85	32.84	94.04	-1.79	-0.49	-1.18	PY00000486	Bad	172.54	0.21	209	94.17	100.93	71.2	28.8	55.38	103.31	-0.18	0.37	0.04
M-007315-01	ABCC6	ABCC6	368	N019	PY00000543	intermediate	77.05	-1.37	72	38.1	48.6	-12.16	112.16	125.8	65.68	-9.63	-2.49	-2.43	PY00000542	intermediate	178.31	-1.23	131	66.84	58.81	-24.43	124.43	171.37	74.71	-3.03	-1.91	-2.1	PY00000541	Bad	166.72	0.53	218	95.12	98.57	86.81	13.19	-234.62	108.28	0.02	0.84	-0.08
M-006622-02	ABCC8	ABCC8	6833	L015	PY00000563	good	98.04	-2.38	60	32.98	37.49	-56.26	156.26	213.13	46.92	-4.26	-3.39	-2.69	PY00000562	good	163.94	-1.87	116	54.49	52.1	-62.89	162.89	228.73	60.31	-5.53	-2.68	-2.86	PY00000561	Bad	182.58	-0.29	191	91.47	92.33	-135.98	235.98	-1160.5	95.78	-0.33	-0.42	-0.35
M-007316-01	ABCC9	ABCC9	10060	E021	PY00000572	good	318.33	2.3	94	51.72	118.81	144.2	-44.2	-175.83	150.07	3.35	3.63	1.23	PY00000571	good	224.27	0.35	143	69.19	85.03	57.09	42.91	-38.02	108.04	-1.15	0.63	-0.78	PY00000570	Bad	214.3	-1.18	170	81.24	91.5	326.79	-226.79	2788.92	88.3	-1.06	-1.62	-0.7
M-009605-01	ABCD1	ABCD1	215	N021	PY00000566	good	143.34	-1.4	104	57.84	55.46	-6.06	106.06	111.55	69.16	-3.98	-2.22	-2.58	PY00000565	good	225.34	-0.98	124	60.67	69.53	0.95	99.05	98.29	81.35	-2.19	-1.33	-1.76	PY00000564	Bad	117.94	-2.25	191	90.52	70.24	989.64	-889.64	-884.71	71.01	-2.97	-3.12	-1.54
M-008941-00	ABCD2	ABCD2	225	D004	PY00000494	good	236.36	0.98	129	70.83	96.11	90.64	9.36	-92.44	127.19	0.03	1.64	-0.2	PY00000493	good	285.47	0.58	190	91.73	91.68	75.13	24.87	-53.22	108.72	-1.05	0.85	-0.76	PY00000492	Bad	247.05	0.5	193	92.34	109.06	554.11	-454.11	-115.41	106.36	1.2	0.8	0.42
M-009909-01	ABCD3	ABCD3	5825	D004	PY00000500	good	184.52	-0.07	135	78.83	77.55	43.27	56.73	6.29	99.1	-1.89	-0.06	-1.32	PY00000499	good	259.17	1.2	182	93.48	99.29	97.47	2.53	-212.05	122.98	0.1	1.88	-0.04	PY00000498	Bad	217.73	1.32	204	95.08	127.34	-119.48	219.48	367.86	118.86	3.21	1.98	1.89
M-009940-01	ABCD4	ABCD4	5826	C009	PY00000566	good	190.11	-0.37	77	42.82	73.55	37.02	62.98	29.46	91.72	-2.36	-0.59	-1.53	PY00000565	good	299.74	0.36	146	71.44	92.49	75.6	24.4	-35.68	108.22	-0.6	0.59	-0.43	PY00000564	Bad	194.07	1.18	193	91.47	115.58	-365.63	465.63	463.81	116.86	2.05	1.81	0.8
M-008702-01	ABCE1	ABCE1	6059	H019	PY00000546	good	125.12	-1.7	88	51.35	51.15	9.74	90.26	86	61.02	-7.03	-2.75	-3.23	PY00000545	good	89.77	-1.99	88	58.18	46.16	-5.8	105.8	108.61	54.84	-2.58	-3.16	-2.87	PY00000544	good	112.12	-1.22	100	44.63	45.62	12.8	87.2	77.26	63.88	-3.71	-1.81	-2.57
M-008263-01	ABCF1	ABCF1	23	L020	PY00000264	good	79.47	-1.42	70	37	46.78	-13.97	113.97	144.72	70.31	-4.65	-2.11	-2.93	PY00000265	good	142.22	-1.49	137	67.76	49.01	-30.47	130.47	184.75	65.11	-5.85	-2.18	-3.54	PY00000266	Bad	206.19	-0.53	196	93.86	96.46	174.51	-74.51	-877.27	93.46	-0.08	-0.76	-0.16
M-009286-00	ABCF2	ABCF2	10061	B011	PY00001087	intermediate	244.83	1.79	65	86.81	128.61	169.32	-69.32	-75.33	129.45	3.39	2.78	2.02	PY00001088	good	171.1	0.39	43	20.22	86.04	76.28	23.72	-29.83	118.43	-0.76	0.82	-0.48	PY00001089	good	140.8	-0.02	49	25.76	75.17	58.38	41.62	1.24	101.49	-1.56	0.07	-1.39
M-008641-01	ABCF3	ABCF3	55324	M013	PY00000549	good	165.85	0.31	71	42.56	90.7	67.26	32.74	-37.07	105.74	-0.51	0.45	-0.46	PY00000548	good	220.34	0.42	169	82.79	85.89	33.98	66.02	-549.02	106.99	-1.1	0.58	-0.79	PY00000547	Bad	223.66	2.56	208	98.32	132.43	-2363.51	2463.51	1046.78	136.3	2.65	4.34	1.43
M-008615-01	ABCG1	ABCG1	9619	H016	PY00000552	good	317.37	3.07	110	59.3	144.68	194.51	-94.51	-271.3	193.18	2.18	4.83	1.57	PY00000551	good	326.21	1.37	185	91.39	106.54	140.99	-40.99	-971.96	122.57	0.96	2.04	0.76	PY00000550	Bad	195.29	1.25	238	109.14	116.78	933.96	-833.96	-818.57	116.05	2.07	1.73	0.89
M-009924-01	ABCG2	ABCG2	9429	O005	PY00000566	good	205.36	-0.03	126	70.07	79.45	51.07	48.93	2.69	99.08	-1.83	-0.07	-1.19	PY00000565	good	290.88	0.2	166	81.22	89.76	66.71	33.29	-19.72	105.02	-0.79	0.36	-0.59	PY00000564	Bad	147.19	-0.93	207	98.1	87.66	468.88	-368.88	-366.54	88.63	-1.04	-1.22	-0.64
M-008919-00	ABCG4	ABCG4	64137	D017	PY00001087	intermediate	177.66	-0.31	79	105.51	93.33	83.83	16.17	13.19	93.93	-0.89	-0.57	-0.47	PY00001088	good	152.4	0.03	67	31.51	76.64	60.31	39.69	-2.64	105.49	-1.26	0.24	-0.81	PY00001089	good	126.08	-0.36	65	34.17	67.31	45.2	54.8	23.53	90.88	-2.07	-0.45	-1.84
M-008284-00	ABCG5	ABCG5	64240	N012	PY00000543	intermediate	67.45	-1.68	42	22.22	42.54	-25.38	125.38	153.83	57.5	-10.83	-3.09	-2.72	PY00000542	intermediate	146.61	-1.9	95	48.47	48.36	-56.02	156.02	263.64	61.43	-3.76	-2.91	-2.63	PY00000541	Bad	137.79	-0.85	214	93.37	81.47	-71.12	171.12	374.12	89.5	-1.9	-1.06	-1.06
M-008397-02	ABCG8	ABCG8	64241	O016	PY00000633	good	272.26	1.95	103	55.26	111.8	125.16	-25.16	-137.01	144.46	1.38	2.84	0.71	PY00000632	intermediate	67.35	1.11	64	39.2	103.89	107.84	-7.84	-62.8	127.09	0.2	2.31	0.19	PY00000631	good	169.21	1.17	83	36.38	93.52	87.42	12.58	-81.31	132.62	-0.75	1.81	-0.4
M-013589-00	ABHD1	ABHD1	84696	I013	PY00002232	good	158.9	-0.89	128	80.28	67.8	-4.23	104.23	109.31	81.52	-2.81	-1.34	-2.11	PY00002231	good	126.96	-1.02	87	54.89	67.53	29.57	70.43	60.83	75.72	-1.85	-1.51	-1.78	PY00002230	good	114.51	-0.76	130	57.79	56.92	29.54	70.46	52.21	75.93	-5.61	-1.09	-3.81
M-020469-00	FLJ11342	ABHD10	55347	O014	PY00000263	good	117.97	0.59	84	43.13	84.64	70.38	29.62	-34.57	113.25	-1.75	0.92	-1.12	PY00000262	good	223.65	-0.54	108	54.36	73.51	16.75	83.25	61.31	90.15	-3.03	-0.69	-1.91	PY00000261	Bad	153.96	-0.62	163	72.95	93.68	323.77	-223.77	-360.72	93.11	-0.59	-0.93	-0.31
M-009682-01	ABHD11	ABHD11	83451	H016	PY00000546	good	127.08	-1.65	97	56.6	51.96	11.22	88.78	83.86	61.98	-6.91	-2.68	-3.17	PY00000545	good	117.12	-1.24	76	50.25	60.23	21.84	78.16	67.54	71.55	-1.87	-1.99	-2.12	PY00000544	good	74.42	-1.91	119	53.11	30.28	-11.8	111.8	120.96	42.4	-4.76	-2.88	-3.3
M-005850-01	C20ORF22	ABHD12	26090	D010	PY00002223	good	219.84	1.05	131	75.26	104.4	110.68	-10.68	-80.27	124.16	0.27	1.47	0.2	PY00002222	good	200.03	0.91	139	90.33	95.24	89.39	10.61	-65.15	119.93	-0.28	1.3	-0.25	PY00002221	good	213.59	1.11	145	69.82	97.73	96.15	3.85	-68.98	134.5	-0.26	1.97	-0.16
M-019149-00	C14ORF29	ABHD12B	145447	M016	PY00000497	intermediate	133.03	0.19	97	57.06	89.4	69.45	30.55	-17.13	105.22	-0.52	0.37	-0.45	PY00000496	intermediate	309.63	-0.85	150	83.8	75.91	1.54	98.46	96.86	85.83	-2.29	-1.4	-1.51	PY00000495	Bad	177.79	0.18	195	91.09	97.97	48.42	51.58	461.67	103.21	-0.17	0.35	-0.13
M-005874-00	C13ORF6	ABHD13	84945	E007	PY00000497	intermediate	167.23	1.44	81	47.65	112.39	135.72	-35.72	-128.88	132.27	0.73	2.32	0.53	PY00000496	intermediate	322.9	-0.61	121	67.6	79.16	14.84	85.16	69.85	89.51	-2.02	-1.04	-1.31	PY00000495	Bad	156.61	-0.68	182	85.02	86.3	-248.1	348.1	-1753.19	90.91	-1.27	-0.98	-0.86
M-021274-00	DKFZP564O243	ABHD14A	25864	D006	PY00000494	good	104.41	-1.92	58	31.85	42.46	-38.58	138.58	181.91	56.19	-3.54	-2.64	-2.93	PY00000493	good	265.99	0.16	160	77.25	85.42	56.43	43.57	-15.08	101.3	-1.78	0.13	-1.33	PY00000492	Bad	240.64	0.26	199	95.22	106.23	412.25	-312.25	-60.26	103.6	0.94	0.45	0.29
M-009831-00	MGC15429	ABHD14B	84836	L019	PY00000494	good	229.18	0.82	117	64.24	93.19	83.61	16.39	-77.51	123.33	-0.16	1.41	-0.35	PY00000493	good	272.25	0.3	184	88.84	87.43	62.44	37.56	-27.34	103.68	-1.54	0.36	-1.15	PY00000492	Bad	262.56	1.07	188	89.95	115.9	897.43	-797.43	-248.88	113.04	1.83	1.64	0.74
M-023290-00	LOC116236	ABHD15	116236	F006	PY00000459	bad	33	188.04	31.35	61.86	20.31	79.69	75.31	68.02	-2.33	-2.26	-1.8	-1.53	PY00000458	good	36	87.11	24.99	32.45	-25.34	125.34	167.13	50.73	-7.22	-2.8	-3.45	-1.79	PY00000460	good	40	136.39	18.56	42.82	-1.21	101.21	102.23	59.14	-3.2	-1.9	-2.5	-1.38
M-013106-02	BAT5	ABHD16A	7920	P011	PY00001067	bad	185.44	-0.73	54	69.29	83.4	56.21	43.79	37.7	86.8	-1.4	-1.02	-0.82	PY00001068	good	167.37	-0.08	80	37.2	82.38	63.7	36.3	5.73	101.43	-1.42	0.08	-0.84	PY00001069	good	138	-0.28	62	31.68	63.91	44.96	55.04	17.01	92.07	-2.92	-0.37	-2.26
M-015242-01	C20ORF135	ABHD16B	140701	N018	PY00000345	intermediate	69	296.12	65.52	75.92	50.63	49.37	18.59	91.74	-2	-0.61	-1.66	-0.33	PY00000346	good	77	173.97	52.92	53.82	17.14	82.86	42.67	89.57	-4.08	-0.63	-3.32	-0.41	PY00000344	good	70	162.16	34.4	61.36	35.95	64.05	24.05	96.37	-3.72	-0.17	-1.54	-0.3
M-008331-02	ABHD2	ABHD2	11057	C007	PY00000491	good	139.21	-0.58	111	65.37	72.53	10.33	89.67	76.36	88.02	-4.19	-0.95	-1.58	PY00000490	good	201.92	-0.1	178	86.88	79.08	40.06	59.94	11.29	97.86	-1.19	-0.17	-0.84	PY00000489	Bad	138.18	-0.78	214	103.13	86.24	436.66	-336.66	-155.98	89.31	-1.17	-1.09	-0.57
M-008587-00	ABHD3	ABHD3	171586	B020	PY00000552	good	208.73	0.81	107	57.68	95.16	89.76	10.24	-71.34	127.06	-0.35	1.4	-0.17	PY00000551	good	295.14	0.69	178	87.93	96.39	77.36	22.64	-488.16	110.9	-0.44	0.99	-0.42	PY00000550	Bad	138.51	-1.28	205	94.01	82.83	-753.14	853.14	840.73	82.31	-1.36	-1.9	-0.91
M-009567-01	ABHD4	ABHD4	63874	M007	PY00000494	good	198.86	0.15	92	50.51	80.86	53.91	46.09	-14.46	107.01	-0.98	0.42	-0.97	PY00000493	good	280.53	0.47	159	76.77	90.09	70.39	29.61	-43.55	106.84	-1.24	0.67	-0.91	PY00000492	Bad	252.98	0.72	214	102.39	111.67	685.35	-585.35	-166.43	108.92	1.44	1.12	0.54
M-009257-01	ABHD5	ABHD5	51099	E005	PY00000563	good	255.64	1	78	42.87	97.75	94.38	5.62	-89.78	122.35	0.17	1.43	-0.1	PY00000562	good	189.5	-1.41	122	57.31	60.23	-35.27	135.27	172.18	69.71	-4.58	-2.04	-2.37	PY00000561	Bad	178.22	-0.45	193	92.43	90.13	-203.73	303.73	-1788.53	93.5	-0.54	-0.65	-0.45
M-008683-00	ABHD6	ABHD6	57406	K011	PY00001087	intermediate	174.33	-0.42	68	90.82	91.58	79.59	20.41	17.58	92.17	-1.1	-0.74	-0.59	PY00001088	good	264.87	2.18	109	51.26	133.19	156.39	-56.39	-166.19	183.34	1.78	3.69	1.15	PY00001089	good	204.29	1.44	86	45.2	109.07	115.2	-15.2	-94.91	147.26	0.62	2.34	0.51
M-008028-01	ABHD8	ABHD8	79575	M004	PY00000549	good	156.4	0	123	73.74	85.53	49.07	50.93	0	99.72	-0.8	-0.02	-0.72	PY00000548	good	208.92	0.11	180	88.18	81.44	13.14	86.86	-150.98	101.44	-1.44	0.12	-1.04	PY00000547	Bad	180.99	0.68	207	97.84	107.17	-444.72	544.72	278.15	110.3	0.75	1.23	0.32
M-007290-02	ABI1	ABI1	10006	N009	PY00002154	good	168.51	-1.18	70	38.74	63.93	23.26	76.74	67.89	72.48	-2.7	-1.83	-2.08	PY00002153	good	106.64	-1.18	87	54.38	67.26	29.07	70.93	64.95	72.95	-4.35	-1.76	-2.13	PY00002152	good	102.8	-0.95	47	23	57.67	26.71	73.29	58.47	73.91	-3.28	-1.34	-1.97
M-010561-01	ABI2	ABI2	10152	L012	PY00001067	bad	259.02	1.14	73	93.66	116.48	143.47	-43.47	-59.01	121.24	1.4	1.64	0.81	PY00001068	good	260.77	1.88	137	63.7	128.35	158.41	-58.41	-134.43	158.03	2.04	3.24	1.36	PY00001069	good	205.59	1.19	125	63.88	95.22	92.71	7.29	-71.13	137.18	-0.16	1.72	-0.3
M-013175-00	ABI3	ABI3	51225	B021	PY00001071	intermediate	154.93	-1.16	86	94.44	60.91	3.27	96.73	94.83	73.89	-3.79	-1.43	-2.43	PY00001070	good	133.03	0.16	121	56.48	78.72	59.53	40.47	-14.27	108.9	-2.47	0.45	-1.39	AY00001688	Bad	173.15	0.73	209	100.6	106.75	-28.4	128.4	113.89	113.22	0.97	1.19	0.28
M-019470-01	ABI3BP	ABI3BP	25890	M016	PY00000502	good	302.49	1.93	132	68.88	119.22	138.38	-38.38	-108.21	142.49	1.56	3.04	1.07	PY00002240	good	161.93	0.14	115	76.44	92.72	84.48	15.52	-7.79	104.24	-0.76	0.32	-0.43	PY00002239	good	203.9	0.87	132	65.12	96.55	94.3	5.7	-47.92	125.93	0.19	1.34	-0.18
M-003100-02	ABL1	ABL1	25	N017	PY00002148	good	201.44	-0.38	89	48.19	77.18	55.58	44.42	19.72	90.32	-1.19	-0.68	-1.04	PY00002147	intermediate	49.71	-0.72	70	43.39	66.65	40.43	59.57	33.65	86.83	-2.97	-1.1	-2.18	PY00002146	good	126.46	-0.81	80	35.46	60.05	30.12	69.88	49.49	79.64	-4.33	-0.99	-2.16
M-003101-02	ABL2	ABL2	27	J005	PY00002148	good	194.92	-0.51	78	42.23	74.68	50.71	49.29	26.75	87.4	-1.32	-0.89	-1.16	PY00002147	intermediate	42.61	-1.32	90	55.79	57.13	23.43	76.57	61.54	74.44	-3.85	-2.14	-2.8	PY00002146	good	112.53	-1.13	99	43.88	53.43	18.54	81.46	68.91	70.86	-5.11	-1.41	-2.52
M-011320-01	ABLIM1	ABLIM1	3983	D010	PY00002154	good	174.56	-1.07	72	39.85	66.22	28.13	71.87	61.16	75.07	-2.52	-1.66	-1.94	PY00002153	good	115.44	-0.92	71	44.38	72.81	41.09	58.91	50.47	78.96	-3.61	-1.37	-1.77	PY00002152	good	99.96	-1.02	62	30.34	56.08	23.94	76.06	62.77	71.86	-3.4	-1.44	-2.04
M-014892-01	ABLIM2	ABLIM2	84448	A013	PY00001064	intermediate	188.46	-1.59	68	71.96	65.58	7.56	92.44	90.79	70.07	-3.92	-2.38	-2.65	PY00001066	good	115	-1.03	71	35.44	57.74	16.25	83.75	77.1	69.55	-7.83	-1.6	-3.01	PY00001065	good	106.03	-0.73	77	39.53	50.99	20.71	79.29	60.83	72.88	-3.66	-1.01	-3.07
M-020382-01	ABLIM3	ABLIM3	22885	L010	PY00002160	good	161.52	-0.72	104	64.3	66.98	18.55	81.45	63.35	82.65	-3.02	-1.15	-2.02	PY00002159	good	137.15	-0.82	97	64.03	73.34	37.69	62.31	49.48	84.4	-3.56	-1.11	-2.17	PY00002158	good	130.78	0	129	58.75	68.22	45.93	54.07	-0.36	102.31	-2.31	0.11	-1.66
M-009218-02	ABP1	ABP1	26	P009	PY00000572	good	197.12	-0.36	87	47.87	73.57	37.91	62.09	27.48	92.93	-4.38	-0.51	-1.73	PY00000571	good	185.43	-0.59	131	63.38	70.3	14.87	85.13	64.06	89.33	-2.17	-0.83	-1.55	PY00000570	Bad	225.49	-0.74	217	103.7	96.28	199.22	-99.22	1739.23	92.91	-0.51	-0.98	-0.31
M-008611-00	ABR	ABR	29	K016	PY00000459	bad	48	272.45	45.61	89.62	78.32	21.68	4.76	98.55	-0.65	-0.1	-0.49	-0.1	PY00000458	good	78	142.65	54.14	53.14	13.05	86.95	65.44	83.08	-4.9	-0.96	-2.39	-0.7	PY00000460	good	91	174.66	42.22	54.83	20.06	79.94	62.94	75.73	-2.5	-1.13	-1.98	-0.85
M-018709-01	STARS	ABRA	137735	F014	PY00000497	intermediate	123.09	-0.17	56	32.94	82.72	50.19	49.81	15.36	97.35	-0.89	-0.19	-0.73	PY00000496	intermediate	377.54	0.36	115	64.25	92.55	69.57	30.43	-41.37	104.66	-0.9	0.46	-0.47	PY00000495	Bad	147.41	-1.05	187	87.36	81.23	-376.88	476.88	-2715.2	85.57	-1.75	-1.55	-1.18
M-013683-00	ABT1	ABT1	29777	C018	PY00000566	good	187.36	-0.43	108	60.06	72.49	34.49	65.51	34.28	90.4	-2.46	-0.69	-1.59	PY00000565	good	230.33	-0.89	163	79.76	71.08	5.96	94.04	89.3	83.16	-2.08	-1.2	-1.67	PY00000564	Bad	173.54	0.25	221	104.74	103.35	-0.18	100.18	100.18	104.49	0.7	0.48	0.17
M-013586-01	ABTB1	ABTB1	80325	A017	PY00000543	intermediate	139.88	0.63	126	66.67	88.22	74.3	25.7	-57.61	119.24	-1.77	1.4	-0.56	PY00000542	intermediate	207.72	-0.62	160	81.63	68.51	4.87	95.13	85.77	87.04	-2.36	-0.98	-1.61	PY00000541	Bad	135.46	-0.96	214	93.37	80.09	-83.84	183.84	423.17	87.98	-2.06	-1.21	-1.13
M-016671-00	ABTB2	ABTB2	25841	F013	PY00000455	intermediate	73	345.58	70.83	95.31	90.43	9.57	-27.53	112.05	-0.3	0.83	-0.28	0.55	PY00000456	good	96	264.61	61.86	82.49	63.28	36.72	-34.12	111.22	-2.55	0.64	-1.41	0.43	PY00000457	good	115	245.71	52.71	80.35	66.05	33.95	-19.02	108.62	-1.02	0.44	-0.94	0.28
M-009329-01	ACAA1	ACAA1	30	M020	PY00000497	intermediate	107.71	-0.73	72	42.35	72.39	20.39	79.61	65.61	85.19	-1.45	-1.06	-1.17	PY00000496	intermediate	311.44	-0.82	134	74.86	76.35	3.36	96.64	93.18	86.33	-2.25	-1.35	-1.48	PY00000495	Bad	189.8	0.67	210	98.1	104.59	216.58	-116.58	1717.81	110.18	0.45	1.1	0.29
M-008773-00	ACAA2	ACAA2	10449	B012	PY00000494	good	193.02	0.02	103	56.55	78.49	48.2	51.8	-2.33	103.87	-1.14	0.23	-1.1	PY00000493	good	254.32	-0.08	201	97.04	81.67	45.23	54.77	7.76	96.85	-2.21	-0.31	-1.68	PY00000492	Bad	199.29	-1.27	222	106.22	87.97	-503.02	603.02	295.55	85.8	-0.73	-1.78	-0.56
M-004551-02	ACACA	ACACA	31	I019	PY00000264	good	184.74	2.75	154	81.4	108.75	118.74	-18.74	-280.24	163.43	0.92	4.51	0.48	PY00000265	good	281.81	1.27	203	100.4	97.11	92.6	7.4	-157.57	129.02	-0.28	1.82	-0.2	PY00000266	Bad	244.05	0.73	210	100.57	114.18	-198.58	298.58	1212.1	110.63	1.16	1.24	0.65
M-004759-02	ACACB	ACACB	32	J003	PY00000566	good	252.32	1	128	71.19	97.62	94.32	5.68	-79.74	121.74	-0.21	1.56	-0.14	PY00000565	good	357.22	1.39	208	101.77	110.23	133.26	-33.26	-139.16	128.97	0.63	2.07	0.59	PY00000564	Bad	194.39	1.19	211	100	115.76	-371.2	471.2	469.35	117.04	2.07	1.83	0.81
M-007684-01	MGC5601	ACAD10	80724	D016	PY00000566	good	220.23	0.29	73	40.6	85.2	64.76	35.24	-23.41	106.26	-1.32	0.45	-0.86	PY00000565	good	257.47	-0.4	139	68.01	79.45	33.19	66.81	40.44	92.95	-1.5	-0.5	-1.18	PY00000564	Bad	134.84	-1.49	207	98.1	80.3	688.7	-588.7	-585.26	81.19	-1.85	-2.02	-1.02
M-008129-01	FLJ12592	ACAD11	84129	J007	PY00000497	intermediate	103.59	-0.89	51	30	69.62	12.4	87.6	79.09	81.93	-1.6	-1.3	-1.29	PY00000496	intermediate	375.21	0.32	113	63.13	91.98	67.24	32.76	-36.62	104.01	-0.94	0.4	-0.5	PY00000495	Bad	188.65	0.62	208	97.17	103.96	200.51	-100.51	1597.73	109.52	0.39	1.03	0.25
M-008501-01	ACAD8	ACAD8	27034	O016	PY00000485	good	173.7	-0.35	95	53.26	76.18	30.92	69.08	35.99	93.62	-2.57	-0.5	-1.4	PY00000484	good	227.15	-0.01	156	76.28	81.47	19.39	80.61	5.21	99.31	-0.73	-0.05	-0.59	PY00000483	Bad	216.94	1.22	183	86.45	113.07	865.4	-765.4	-687.58	113.2	2.2	1.77	0.59
M-009002-00	ACAD9	ACAD9	28976	C018	PY00000488	good	120.61	0.34	102	57.24	77.78	59.5	40.5	-19.03	109.13	-3.04	0.61	-1.39	PY00000487	good	257.44	0.42	155	78.06	88.39	62	38	-53.37	106.92	-0.97	0.56	-0.62	PY00000486	Bad	171.13	0.15	185	83.36	100.1	96.94	3.06	39.25	102.46	-0.24	0.27	0
M-009851-00	ACADL	ACADL	33	E017	PY00000491	good	180.28	0.64	106	62.42	93.92	80.16	19.84	-83.48	113.98	-0.46	1.11	-0.35	PY00000490	good	200.16	-0.15	110	53.69	78.4	38.09	61.91	15.65	97.01	-1.24	-0.23	-0.87	PY00000489	Bad	146.09	-0.43	199	95.9	91.18	315.83	-215.83	-85.15	94.42	-0.75	-0.57	-0.37
M-008111-00	ACADM	ACADM	34	F018	PY00000546	good	154.65	-1.06	83	48.43	63.23	32.05	67.95	53.91	75.43	-5.22	-1.73	-2.43	PY00000545	good	155.1	-0.19	79	52.23	79.76	60.22	39.78	10.52	94.76	-0.89	-0.37	-1.08	PY00000544	good	146.25	-0.6	68	30.35	59.51	35.07	64.93	37.71	83.32	-2.76	-0.83	-1.91
M-010041-02	ACADS	ACADS	35	H010	PY00002232	good	203.84	0.22	125	78.4	86.97	57.82	42.18	-27.36	104.58	-1.19	0.33	-0.86	PY00002231	good	166.49	-0.01	112	70.66	88.55	75.17	24.83	0.43	99.3	-0.55	-0.04	-0.63	PY00002230	good	113.08	-0.79	91	40.46	56.21	28.37	71.63	54.11	74.97	-5.7	-1.13	-3.87
M-003855-02	ACADSB	ACADSB	36	H021	PY00000549	good	157.42	0.03	68	40.76	86.09	51.04	48.96	-4.02	100.37	-0.77	0.03	-0.69	PY00000548	good	187.33	-0.46	109	53.4	73.03	-26.25	126.25	601.28	90.96	-2.08	-0.75	-1.51	PY00000547	Bad	146.81	-0.83	180	85.08	86.93	1092.7	-992.7	-337.71	89.47	-0.76	-1.26	-0.58
M-009392-02	ACADVL	ACADVL	37	E009	PY00002232	good	171.48	-0.58	102	63.97	73.16	13.13	86.87	71.08	87.97	-2.36	-0.87	-1.76	PY00002231	good	138.9	-0.72	98	61.83	73.88	43.34	56.66	42.59	82.84	-1.46	-1.07	-1.43	PY00002230	good	81.77	-1.39	96	42.68	40.65	2.92	97.08	95.28	54.22	-7.67	-2.07	-5.25
M-011203-02	AGC1	ACAN	176	P007	PY00002145	good	143.56	-0.88	115	68.5	74.33	23.01	76.99	69.15	81.83	-2.99	-1.39	-1.86	PY00002144	good	193.25	-0.06	83	50.92	86.28	73.09	26.91	3.25	100.58	-0.82	0.04	-0.8	PY00002143	good	156.37	-0.9	125	61.86	67.57	38.55	61.45	50.75	76.85	-2.48	-1.37	-1.94
M-021188-00	CENTB1	ACAP1	9744	O016	PY00000502	good	188.03	-0.49	130	67.84	74.11	48.3	51.7	27.33	88.57	-2.24	-0.82	-1.44	PY00002240	good	170.89	0.4	115	76.44	97.85	95.42	4.58	-21.75	110.01	-0.36	0.76	-0.13	PY00002239	good	162.98	-0.04	171	84.37	77.17	62.31	37.69	2.26	100.66	-1.4	0.03	-1.19
M-012811-00	CENTB2	ACAP2	23527	B005	PY00000502	good	248.33	0.79	160	83.5	97.88	95.76	4.24	-44.08	116.98	-0.24	1.22	-0.12	PY00002240	good	150.99	-0.17	133	88.41	86.46	71.11	28.89	9.27	97.2	-1.25	-0.21	-0.8	PY00002239	good	175.53	0.24	170	83.87	83.11	72.12	27.88	-13.13	108.41	-0.91	0.43	-0.88
M-014644-01	CENTB5	ACAP3	116983	G020	PY00000560	good	156.4	-0.4	128	77.96	77.88	43.55	56.45	30.94	91.1	-1.86	-0.6	-1.02	PY00000559	good	215.04	1	104	61.52	93.16	87.71	12.29	-63.15	126.31	-0.42	1.51	-0.47	PY00000621	good	170.94	0.15	139	62.88	74.09	52.86	47.14	-10.88	107.79	-2.71	0.4	-2.23
M-009408-00	ACAT1	ACAT1	38	B013	PY00000549	good	206.26	1.63	115	68.94	112.8	145.06	-45.06	-195.63	131.51	0.73	2.46	0.64	PY00000548	good	270.58	1.74	169	82.79	105.48	125.65	-25.65	-2299.84	131.39	0.4	2.62	0.31	PY00000547	Bad	169.88	0.19	205	96.9	100.59	55.2	44.8	77.89	103.52	0.26	0.42	0.03
M-010001-01	ACAT2	ACAT2	39	D017	PY00000494	good	171.57	-0.45	89	48.87	69.77	27.19	72.81	42.28	92.32	-1.72	-0.46	-1.54	PY00000493	good	279.19	0.44	151	72.9	89.66	69.1	30.9	-40.91	106.33	-1.29	0.62	-0.95	PY00000492	Bad	237.24	0.13	226	108.13	104.73	337.13	-237.13	-31.06	102.14	0.81	0.27	0.22
M-010799-00	ACBD3	ACBD3	64746	O006	PY00000636	good	260.07	2.56	104	61.27	122.31	152.91	-52.91	-257.6	162.25	1.91	3.86	1.34	PY00000635	good	181.84	0.47	121	72.1	91.43	83.19	16.81	-29.54	110.42	-0.85	0.61	-0.5	PY00000634	good	234.89	1.09	133	64.31	100.26	100.46	-0.46	-68.04	132.11	-0.14	1.71	0.02
M-014424-00	ACBD4	ACBD4	79777	K013	PY00000560	good	235.78	1.66	144	87.7	117.4	144.4	-44.4	-128.95	137.34	1.25	2.51	0.81	PY00000559	good	189.38	0.41	141	83.4	82.05	67.72	32.28	-25.97	111.24	-1.52	0.65	-1.23	PY00000621	good	265.34	2.29	151	68.31	115.01	127.32	-27.32	-167.03	167.31	1.89	3.47	1.29
M-016183-01	ACBD5	ACBD5	91452	J003	PY00002235	good	262.58	2.11	154	93.09	116.53	144.36	-44.36	-231.99	149.78	2.39	3.19	0.89	PY00002234	intermediate	68.77	0.72	123	75	91.44	84.56	15.44	-32.97	114.61	-0.85	1.14	-0.54	PY00002233	good	213.56	1.45	160	76.65	98.43	97.18	2.82	-96.34	139.71	-0.03	2.35	-0.1
M-008231-00	ACBD6	ACBD6	84320	K007	PY00001071	intermediate	272.8	1.05	83	91.15	107.26	117.96	-17.96	-86.42	130.11	0.48	1.65	0.45	PY00001070	good	141.85	0.38	152	70.95	83.94	69.46	30.54	-33.33	116.12	-1.89	0.81	-1.05	AY00001688	Bad	170.31	0.62	204	98.19	105	4.89	95.11	97.61	111.36	0.81	1.03	0.21
M-035127-00	ACBD7	ACBD7	414149	H008	PY00002235	good	197.8	0.5	134	81	87.78	67.21	32.79	-54.57	112.83	-1.06	0.82	-0.66	PY00002234	intermediate	65	0.41	115	70.12	86.43	75.52	24.48	-18.75	108.33	-1.48	0.65	-0.85	PY00002233	good	155.48	-0.01	132	63.23	71.66	49.17	50.83	0.66	101.72	-3.3	0.1	-1.86
M-006105-01	ACCN1	ACCN1	40	K003	PY00000572	good	217.13	0.08	87	47.87	81.04	55.46	44.54	-6.08	102.36	-3.1	0.17	-1.24	PY00000571	good	195.09	-0.36	111	53.7	73.97	25.37	74.63	38.66	93.98	-1.92	-0.47	-1.36	PY00000570	Bad	240.37	-0.15	196	93.67	102.63	29.71	70.29	344.44	99.04	0.22	-0.13	0.22
M-006106-01	ACCN2	ACCN2	41	L009	PY00000572	good	200.77	-0.28	78	42.92	74.93	41.11	58.89	21.37	94.65	-4.15	-0.39	-1.64	PY00000571	good	189.26	-0.5	110	53.22	71.76	19.03	80.97	53.99	91.17	-2.07	-0.69	-1.47	PY00000570	Bad	238.19	-0.23	195	93.19	101.7	54.54	45.46	548.75	98.15	0.11	-0.26	0.14
M-006107-00	ACCN3	ACCN3	9311	F013	PY00000572	good	156.31	-1.25	67	36.86	58.34	2.13	97.87	95.93	73.69	-6.98	-1.91	-2.73	PY00000571	good	166.05	-1.06	115	55.64	62.96	-6.2	106.2	114.98	79.99	-2.68	-1.56	-1.93	PY00000570	Bad	268.03	0.96	197	94.15	114.44	-285.52	385.52	-2249.31	110.44	1.58	1.44	1.2
M-006108-00	ACCN4	ACCN4	55515	I021	PY00000563	good	158.69	-1.08	88	48.37	60.68	1.71	98.29	96.57	75.95	-2.55	-1.54	-1.69	PY00000562	good	249.81	-0.32	146	68.58	79.39	29.92	70.08	38.76	91.89	-2.34	-0.55	-1.23	PY00000561	Bad	190.39	-0.01	189	90.51	96.29	-14.31	114.31	-32.63	99.88	0.05	-0.01	-0.17
M-009278-01	ACCN5	ACCN5	51802	G004	PY00000572	good	199.88	-0.3	97	53.37	74.6	40.33	59.67	22.86	94.23	-4.2	-0.42	-1.67	PY00000571	good	210.59	0.02	167	80.8	79.85	42.22	57.78	-2.08	101.45	-1.51	0.11	-1.05	PY00000570	Bad	268.34	0.97	210	100.36	114.58	-289.1	389.1	-2278.8	110.57	1.59	1.46	1.21
M-009753-01	PHACS	ACCS	84680	P016	PY00001061	intermediate	227.79	0.85	68	92.6	106.96	116.1	-16.1	-52.61	120.58	0.54	1.35	0.4	PY00001062	good	149.26	0.11	148	71.35	80.13	61.2	38.8	-8.46	105.18	-1.27	0.27	-0.81	PY00001063	good	212.73	1.61	140	73.04	114.95	123.63	-23.63	-137	174.16	1.24	2.48	0.83
M-030032-01	LOC390110	ACCSL	390110	P019	PY00001075	intermediate	286.77	1.07	90	114.56	116.6	143.84	-43.84	-62.64	122.55	2.46	1.7	0.87	PY00001074	good	131.6	-0.58	111	51.61	66.98	37.61	62.39	40.95	83.12	-1.98	-0.82	-1.49	PY00001073	good	160.21	-0.18	109	56.44	68.03	45.53	54.47	12.26	96.02	-1.95	-0.2	-1.62
M-014237-02	24432	ACD	65057	O009	PY00002157	good	222.64	1.37	104	61.42	102.61	106.93	-6.93	-135.34	129.52	0.32	2.02	0.19	PY00002156	good	131.1	-0.67	80	50.04	71.73	42.19	57.81	39.47	85.53	-3.64	-0.98	-2.04	PY00002155	good	171.97	0.13	95	47.77	81.2	67.56	32.44	-7.48	105.87	-0.68	0.36	-0.72
M-005754-00	ACE	ACE	1636	H008	PY00000578	good	139.43	-0.84	115	70.15	72.23	15.49	84.51	75.44	81.77	-2.43	-1.18	-1.76	PY00000577	good	290.59	-0.53	149	81.09	74.09	-26.49	126.49	340.31	89.65	-4.12	-0.89	-2.03	PY00000576	Bad	179.66	0.81	208	97.51	104.33	154.77	-54.77	-234.32	109.31	0.42	1.3	0.17
M-005755-00	ACE2	ACE2	59272	H017	PY00000578	good	186.61	0.47	91	55.51	96.67	89.86	10.14	-42.48	109.44	-0.18	0.61	-0.21	PY00000577	good	356.43	0.63	142	77.28	90.88	55.47	44.53	-403.31	109.96	-1.41	0.85	-0.71	PY00000576	Bad	164.19	-0.04	217	101.73	95.34	41.12	58.88	11.18	99.89	-0.31	-0.02	-0.18
M-010298-00	ASAH3	ACER1	125981	H006	PY00000497	intermediate	103.01	-0.91	55	32.35	69.23	11.29	88.71	80.96	81.48	-1.62	-1.33	-1.31	PY00000496	intermediate	372.82	0.28	84	46.93	91.4	64.84	35.16	-31.75	103.35	-0.99	0.33	-0.54	PY00000495	Bad	177.83	0.18	193	90.16	97.99	48.93	51.07	465.48	103.23	-0.17	0.35	-0.13
M-026152-01	ASAH3L	ACER2	340485	P013	PY00001081	bad	119.55	-1.9	44	60.9	59.73	7.92	92.08	91.93	61.54	-3.45	-2.71	-2	PY00001082	good	86.31	-1.34	55	27.05	41.84	-2.27	102.27	104.53	59.89	-4.29	-1.88	-3.4	PY00001083	good	64.23	-1.68	53	26.63	35.87	-9.94	109.94	119.8	51.75	-7.08	-2.73	-4.12
M-009430-01	PHCA	ACER3	55331	B005	PY00000566	good	235.07	0.62	145	80.64	90.94	78.44	21.56	-49.47	113.42	-0.8	0.96	-0.52	PY00000565	good	380.56	1.81	216	105.69	117.43	156.67	-56.67	-181.18	137.39	1.13	2.67	1	PY00000564	Bad	166.83	-0.05	195	92.42	99.35	119.39	-19.39	-18.79	100.45	0.26	0.05	-0.03
M-009482-01	ACHE	ACHE	43	J015	PY00000491	good	159.23	0.01	78	45.93	82.96	44.38	55.62	-1.58	100.68	-2.37	0.05	-0.98	PY00000490	good	208.08	0.04	143	69.8	81.5	46.99	53.01	-4.04	100.85	-1.03	0.07	-0.75	PY00000489	Bad	176.91	0.96	192	92.53	110.41	-154.74	254.74	190.71	114.34	0.87	1.47	0.43
M-014157-01	ACIN1	ACIN1	22985	N003	PY00000633	good	150.07	-0.93	139	74.58	61.62	18.16	81.84	65.61	79.63	-3.5	-1.3	-2.3	PY00000632	intermediate	41.87	-1.01	104	63.71	64.59	28.66	71.34	56.73	79.01	-2.39	-1.79	-1.73	PY00000631	good	110.64	-0.71	127	55.67	61.15	24.54	75.46	49.1	86.72	-3.88	-0.74	-2.4
M-004915-00	ACLY	ACLY	47	P015	PY00000500	good	203.94	0.4	109	63.65	85.71	63.89	36.11	-38.36	109.53	-1.13	0.67	-0.84	PY00000499	good	223.71	0.33	175	89.89	85.7	49.25	50.75	-57.68	106.16	-1.36	0.5	-0.84	PY00000498	Bad	169.78	-0.49	228	106.26	99.3	105.62	-5.62	-136.78	92.69	0.07	-0.77	-0.05
M-008523-01	ACMSD	ACMSD	130013	B004	PY00000566	good	170.76	-0.8	50	27.81	66.06	19.2	80.8	63.42	82.39	-3.03	-1.27	-1.96	PY00000565	good	238.12	-0.75	135	66.06	73.48	13.78	86.22	75.28	85.97	-1.92	-1	-1.53	PY00000564	Bad	165.96	-0.09	202	95.73	98.83	134.84	-34.84	-34.17	99.93	0.2	-0.01	-0.06
M-021398-00	ACN9	ACN9	57001	A011	PY00001064	intermediate	222.82	-0.91	98	103.7	77.54	39.69	60.31	51.66	82.85	-2.6	-1.37	-1.73	PY00001066	good	101.28	-1.28	110	54.91	50.85	2.6	97.4	96.34	61.25	-9.16	-2.04	-3.5	PY00001065	good	129.22	-0.32	100	51.33	62.14	38.75	61.25	26.71	88.82	-2.83	-0.42	-2.37
M-010037-00	ACO1	ACO1	48	M009	PY00000494	good	246.77	1.2	75	41.18	100.35	100.84	-0.84	-114.09	132.79	0.31	1.98	0.02	PY00000493	good	287.47	0.62	166	80.14	92.32	77.05	22.95	-57.13	109.48	-0.98	0.93	-0.7	PY00000492	Bad	261.5	1.03	194	92.82	115.44	874.06	-774.06	-239.79	112.59	1.79	1.58	0.72
M-009566-00	ACO2	ACO2	50	C014	PY00000264	good	110.3	-0.2	75	39.64	64.93	24.89	75.11	20.3	97.57	-3.02	-0.17	-1.93	PY00000265	good	205.78	-0.23	159	78.64	70.91	25.57	74.43	28.88	94.21	-3.32	-0.36	-2.02	PY00000266	Bad	206	-0.54	209	100.09	96.38	176.35	-76.35	-887.61	93.38	-0.09	-0.77	-0.17
M-034967-00	ACOT1	ACOT1	641371	J011	PY00000546	good	206.6	0.05	134	78.19	84.47	71.3	28.7	-2.54	100.77	-2.03	0.05	-1.03	PY00000545	good	149.82	-0.34	137	90.58	77.04	54.89	45.11	18.44	91.53	-1.02	-0.59	-1.22	PY00000544	good	141.58	-0.68	146	65.16	57.61	32.02	67.98	43.11	80.66	-2.89	-0.97	-2
M-008653-00	THEA	ACOT11	26027	H011	PY00001087	intermediate	289.09	3.18	60	80.13	151.87	225.66	-125.66	-133.66	152.85	6.22	4.99	3.66	PY00001088	good	349.99	3.8	73	34.33	176	229.11	-129.11	-289.96	242.25	4.09	6.29	2.62	PY00001089	good	157.45	0.36	68	35.74	84.06	73.28	26.72	-23.98	113.5	-0.99	0.67	-0.9
M-008926-02	CACH-1	ACOT12	134526	A006	PY00000633	good	124.87	-1.53	107	57.41	51.27	-3.91	103.91	107.4	66.25	-4.51	-2.16	-2.92	PY00000632	intermediate	39.01	-1.24	73	44.72	60.19	19.79	80.21	70.12	73.62	-2.69	-2.25	-1.94	PY00000631	good	86.14	-1.49	109	47.78	47.61	-1.76	101.76	103.65	67.51	-5.19	-1.8	-3.23
M-009794-00	THEM2	ACOT13	55856	F017	PY00000494	good	252.13	1.32	140	76.87	102.52	106.08	-6.08	-125.22	135.67	0.46	2.15	0.13	PY00000493	good	276.65	0.39	200	96.56	88.84	66.66	33.34	-35.94	105.36	-1.38	0.52	-1.02	PY00000492	Bad	284.36	1.88	211	100.96	125.53	1380.02	-1280.02	-436.49	122.43	2.72	2.82	1.19
M-009938-01	ZAP128	ACOT2	10965	L008	PY00002232	good	155.14	-0.99	111	69.62	66.19	-9.43	109.43	120.77	79.59	-2.95	-1.48	-2.22	PY00002231	good	159.65	-0.18	111	70.03	84.91	67.28	32.72	10.88	95.22	-0.77	-0.3	-0.83	PY00002230	good	103.71	-0.97	132	58.68	51.55	20.75	79.25	66.43	68.76	-6.29	-1.41	-4.28
M-008999-02	PTE2B	ACOT4	122970	A010	PY00000500	good	210.77	0.56	80	46.72	88.58	71.14	28.86	-54.07	113.2	-0.87	0.93	-0.67	PY00000499	good	219.2	0.22	141	72.42	83.98	43.12	56.88	-38.05	104.02	-1.55	0.33	-0.94	PY00000498	Bad	149.82	-1.24	215	100.2	87.62	199.33	-99.33	-346.88	81.79	-1.23	-1.91	-0.86
M-034968-01	ACOT6	ACOT6	641372	G012	PY00000264	good	97.14	-0.72	89	47.04	57.18	8.31	91.69	73.4	85.94	-3.71	-1	-2.36	PY00000265	good	238.18	0.41	145	71.72	82.08	54.14	45.86	-50.59	109.05	-2.02	0.57	-1.24	PY00000266	Bad	240.43	0.61	203	97.22	112.48	-162.88	262.88	1012.18	108.98	1.04	1.04	0.57
M-009532-01	BACH	ACOT7	11332	K011	PY00000633	good	194.32	0.11	91	48.83	79.8	56.91	43.09	-7.78	103.11	-1.74	0.2	-1.21	PY00000632	intermediate	42.45	-0.96	94	57.58	65.49	30.48	69.52	53.99	80.11	-2.34	-1.69	-1.68	PY00000631	good	161.47	0.92	82	35.95	89.24	79.11	20.89	-64.06	126.55	-1.16	1.47	-0.66
M-009600-01	PTE1	ACOT8	10005	P003	PY00000488	good	125.82	0.56	76	42.65	81.14	65.63	34.37	-31.27	113.84	-2.55	0.93	-1.18	PY00000487	good	195.37	-0.93	133	66.98	67.08	-7.75	107.75	119.18	81.14	-2.6	-1.54	-1.75	PY00000486	Bad	197.28	1.29	203	91.47	115.4	-378.16	478.16	336.98	118.12	0.97	2	0.69
M-010044-02	ACATE2	ACOT9	23597	P007	PY00002232	good	162.59	-0.8	113	70.87	69.37	0.87	99.13	98.09	83.41	-2.68	-1.2	-2.01	PY00002231	good	168.25	0.04	108	68.14	89.49	77.21	22.79	-2.27	100.35	-0.49	0.02	-0.58	PY00002230	good	145.71	-0.16	125	55.57	72.43	54.9	45.1	11.18	96.61	-3.65	-0.15	-2.44
M-005074-02	ACOX1	ACOX1	51	L003	PY00000497	intermediate	134.37	0.24	85	50	90.3	72.04	27.96	-21.49	106.27	-0.47	0.45	-0.41	PY00000496	intermediate	331.22	-0.46	116	64.8	81.2	23.18	76.82	52.91	91.82	-1.85	-0.81	-1.18	PY00000495	Bad	175.21	0.07	160	74.74	96.55	12.33	87.67	192.12	101.71	-0.3	0.18	-0.22
M-005073-01	ACOX2	ACOX2	8309	B008	PY00000633	good	137.29	-1.23	124	66.53	56.38	6.98	93.02	86.79	72.85	-4.01	-1.74	-2.61	PY00000632	intermediate	48.35	-0.47	95	58.19	74.59	48.8	51.2	26.33	91.24	-1.73	-0.75	-1.24	PY00000631	good	106.05	-0.85	80	35.07	58.61	19.61	80.39	59.33	83.12	-4.13	-0.93	-2.55
M-004053-01	ACOX3	ACOX3	8310	E018	PY00000264	good	148.78	1.33	154	81.4	87.58	73.4	26.6	-135.04	131.61	-0.98	2.25	-0.68	PY00000265	good	300.79	1.64	148	73.2	103.65	109.34	-9.34	-204.12	137.71	0.48	2.36	0.25	PY00000266	Bad	212.17	-0.33	193	92.43	99.26	115.56	-15.56	-547.17	96.17	0.11	-0.44	-0.03
M-008524-01	ACOXL	ACOXL	55289	F021	PY00000485	good	208.02	0.52	80	44.85	91.23	74.57	25.43	-54.36	112.11	-1.02	0.94	-0.51	PY00000484	good	240.56	0.27	137	66.99	86.28	40.31	59.69	-97.06	105.18	-0.56	0.38	-0.44	PY00000483	Bad	238.22	2.26	195	92.12	124.16	1515.14	-1415.14	-1278.9	124.3	3.81	3.27	1.09
M-019058-01	ACP1	ACP1	52	A003	PY00000578	good	183.49	0.39	133	81.13	95.06	84.95	15.05	-34.7	107.62	-0.33	0.49	-0.31	PY00000577	good	358.68	0.67	181	98.5	91.45	58.27	41.73	-428.66	110.66	-1.32	0.91	-0.67	PY00000576	Bad	155.02	-0.54	213	99.85	90.02	-26.18	126.18	156.55	94.32	-0.74	-0.8	-0.39
M-008205-00	ACP2	ACP2	53	D016	PY00000575	intermediate	175.96	0.09	110	62.28	81.51	53.7	46.3	-7.61	103.83	-1.39	0.27	-0.91	PY00000574	intermediate	79.6	-1.03	191	95.17	61.71	-29.32	129.32	152.93	74.01	-1.49	-1.31	-0.88	PY00000573	Bad	160.94	-0.09	232	103.4	92.25	-15.01	115.01	1064.29	98.88	-0.21	-0.14	-0.34
M-009615-02	ACP5	ACP5	54	I018	PY00000575	intermediate	152.44	-0.56	64	36.23	70.62	26.42	73.58	47.05	89.96	-2.38	-0.72	-1.45	PY00000574	intermediate	100.17	-0.37	126	62.78	77.65	24.53	75.47	55.71	93.14	-0.95	-0.34	-0.51	PY00000573	Bad	162.39	-0.02	196	87.35	93.09	-2.61	102.61	267.54	99.78	-0.13	-0.03	-0.3
M-008665-01	ACP6	ACP6	51205	F019	PY00000575	intermediate	206.81	0.95	106	60.01	95.8	89.48	10.52	-79.32	122.04	-0.09	1.58	-0.21	PY00000574	intermediate	148.29	1.15	158	78.73	114.96	150.53	-50.53	-171.74	137.89	0.33	1.91	0.34	PY00000573	Bad	163.94	0.05	222	98.94	93.97	10.56	89.44	-578.09	100.73	-0.05	0.09	-0.26
M-008557-00	FLJ23751	ACPL2	92370	B018	PY00000575	intermediate	129.51	-1.2	82	46.43	59.99	-0.19	100.19	100.37	76.42	-3.35	-1.69	-1.97	PY00000574	intermediate	67.42	-1.41	125	62.29	52.27	-61.21	161.21	210.49	62.69	-1.82	-1.88	-1.09	PY00000573	Bad	151.38	-0.55	205	91.36	86.77	-96.33	196.33	6287.39	93.01	-0.7	-0.85	-0.58
M-009262-01	ACPP	ACPP	55	L017	PY00000575	intermediate	123.48	-1.37	68	38.5	57.2	-7.17	107.17	114.38	72.87	-3.6	-1.95	-2.11	PY00000574	intermediate	93.1	-0.6	126	62.78	72.17	6.02	93.98	89.12	86.57	-1.14	-0.68	-0.64	PY00000573	Bad	156.63	-0.3	200	89.14	89.79	-51.61	151.61	3415.02	96.24	-0.43	-0.46	-0.45
M-008366-01	ACPT	ACPT	93650	B005	PY00000578	good	187.4	0.5	81	49.41	97.08	91.11	8.89	-44.45	109.91	-0.14	0.64	-0.19	PY00000577	good	327.17	0.11	153	83.27	83.42	19.05	80.95	-72.82	100.94	-2.62	0.08	-1.3	PY00000576	Bad	164.91	0	200	93.76	95.76	46.4	53.6	-0.24	100.33	-0.27	0.05	-0.16
M-005756-02	ACR	ACR	49	F016	PY00000578	good	158.85	-0.3	54	32.94	82.29	46.1	53.9	26.9	93.16	-1.5	-0.44	-1.13	PY00000577	good	169.93	-2.66	102	55.51	43.33	-176.69	276.69	1703.12	52.43	-9.09	-4.08	-4.44	PY00000576	Bad	146.16	-1.02	195	91.42	84.87	-91.29	191.29	297.2	88.92	-1.16	-1.55	-0.59
M-013575-00	ACRBP	ACRBP	84519	B020	PY00000558	good	89.55	-1.83	59	33.99	49.36	-49.05	149.05	199.33	59.06	-4.69	-2.98	-2.92	PY00000557	good	187.03	-1.22	98	46.78	57.85	-15.07	115.07	136.32	74.05	-3.12	-1.94	-2.46	PY00000556	Bad	139.61	-1.29	181	81.12	73.79	-386.48	486.48	-633.37	80.82	-2.01	-2.13	-1.35
M-007110-01	ACRC	ACRC	93953	H008	PY00000627	intermediate	82.22	-0.88	121	64.49	54.41	19.31	80.69	56.59	81.52	-2.8	-1.17	-1.97	PY00000626	good	232.84	0.96	137	68.48	100.17	100.97	-0.97	-2541.11	120.89	0.26	1.58	0.01	PY00000625	Bad	210.02	1.28	199	87.59	113.62	749.31	-649.31	-4381.41	115.59	1	1.97	0.76
M-011566-00	ACRV1	ACRV1	56	L007	PY00002226	good	204.73	0.44	115	63.47	94.34	88.49	11.51	-25.52	109.94	-0.8	0.63	-0.37	PY00002225	intermediate	37.68	-1.96	94	56.71	44.48	0.12	99.88	99.78	59.67	-8.76	-3.1	-3.44	PY00002224	good	116.47	-0.64	100	48.19	58.77	27.76	72.24	43.13	85.57	-2.48	-0.8	-2.27
M-017221-02	BG1	ACSBG1	23205	M005	PY00000500	good	182.25	-0.12	86	50.22	76.59	40.86	59.14	11.51	97.88	-1.98	-0.15	-1.38	PY00000499	good	236.03	0.63	115	59.07	90.42	66	34	-111.31	112	-0.85	0.98	-0.56	PY00000498	Bad	198.39	0.59	216	100.67	116.03	-28.7	128.7	164.33	108.3	1.95	0.87	1.11
M-015674-02	BGR	ACSBG2	81616	F016	PY00000494	good	154.97	-0.81	119	65.34	63.02	10.93	89.07	76.79	83.39	-2.17	-1	-1.88	PY00000493	good	192.75	-1.39	175	84.49	61.9	-13.86	113.86	128.27	73.41	-4.5	-2.61	-3.49	PY00000492	Bad	217.97	-0.58	188	89.95	96.22	-89.38	189.38	134.75	93.85	0.02	-0.77	-0.18
M-018561-01	FLJ20920	ACSF2	80221	O004	PY00000543	intermediate	119.42	-0.02	87	46.03	75.32	46.14	53.86	2.12	101.8	-4.33	0.13	-1.17	PY00000542	intermediate	206.1	-0.65	144	73.47	67.98	3.26	96.74	90.48	86.36	-2.39	-1.03	-1.63	PY00000541	Bad	208.07	2.5	198	86.39	123.02	312.62	-212.62	-1105	135.14	2.77	3.55	1.31
M-017808-02	LOC197322	ACSF3	197322	L019	PY00000502	good	190.32	-0.44	144	75.15	75.01	50.1	49.9	24.62	89.65	-2.16	-0.74	-1.39	PY00002240	good	165.42	0.24	123	81.76	94.72	88.74	11.26	-13.23	106.49	-0.61	0.49	-0.31	PY00002239	good	129.53	-0.79	130	64.14	61.33	36.17	63.83	43.26	80	-2.7	-1.03	-2.01
M-011654-00	ACSL1	ACSL1	2180	A021	PY00002232	good	165.91	-0.72	121	75.89	70.79	5.45	94.55	87.99	85.12	-2.56	-1.08	-1.92	PY00002231	good	141.45	-0.65	124	78.23	75.24	46.28	53.72	38.69	84.36	-1.37	-0.97	-1.36	PY00002230	good	116.25	-0.73	109	48.46	57.79	30.95	69.05	49.93	77.08	-5.5	-1.04	-3.73
M-010061-00	ACSL3	ACSL3	2181	L019	PY00002232	good	185.15	-0.24	101	63.35	78.99	32.01	67.99	29.49	94.99	-1.86	-0.36	-1.38	PY00002231	good	170.99	0.11	81	51.1	90.95	80.37	19.63	-6.46	101.98	-0.4	0.12	-0.5	PY00002230	good	155.68	0.03	125	55.57	77.39	63.01	36.99	-1.93	103.22	-3.02	0.15	-2
M-009364-00	ACSL4	ACSL4	2182	B003	PY00000485	good	218.52	0.79	174	97.55	95.83	87.92	12.08	-82	117.77	-0.55	1.38	-0.24	PY00000484	good	382.75	3.24	189	92.42	137.28	262.15	-162.15	-1181.46	167.34	1.25	4.9	1.19	PY00000483	Bad	217.16	1.23	205	96.84	113.18	872.16	-772.16	-693.73	113.31	2.22	1.79	0.59
M-006327-00	ACSL5	ACSL5	51703	E005	PY00000543	intermediate	129.82	0.31	66	34.92	81.88	60.46	39.54	-28.24	110.67	-3.03	0.77	-0.86	PY00000542	intermediate	246.73	0.2	109	55.61	81.38	43.75	56.25	-27.79	103.38	-1.46	0.25	-0.95	PY00000541	Bad	184.26	1.37	213	92.94	108.95	182.62	-82.62	-603.92	119.68	1.18	1.99	0.51
M-007748-01	ACSL6	ACSL6	23305	I009	PY00000552	good	160.78	-0.19	103	55.53	73.3	43.52	56.48	16.93	97.86	-1.46	-0.11	-0.94	PY00000551	good	315.01	1.13	164	81.01	102.88	118.06	-18.06	-797.64	118.37	0.45	1.66	0.33	PY00000550	Bad	196.73	1.31	191	87.59	117.65	976.91	-876.91	-860.8	116.9	2.16	1.82	0.94
M-004896-01	BUCS1	ACSM1	116285	B013	PY00000566	good	141.4	-1.44	104	57.84	54.7	-7.85	107.85	114.96	68.22	-4.05	-2.28	-2.62	PY00000565	good	271.18	-0.16	152	74.37	83.68	46.94	53.06	15.75	97.9	-1.21	-0.15	-0.94	PY00000564	Bad	181.65	0.62	183	86.73	108.18	-144.55	244.55	243.83	109.38	1.23	1.01	0.42
M-022500-02	LOC123876	ACSM2A	123876	O011	PY00001093	bad	216.99	0.46	41	50.73	104.56	110.59	-10.59	-19.71	108.13	1.18	0.68	0.31	PY00001094	good	79.55	-1.24	100	47.92	40.04	-9.89	109.89	124.47	62.18	-6.52	-1.6	-5.24	PY00001095	good	88.8	-0.67	96	50.38	50.78	22.7	77.3	48.89	79.64	-6.38	-0.98	-3.4
M-018702-01	LOC348158	ACSM2B	348158	F008	PY00000488	good	115.17	0.11	127	71.27	74.27	53.11	46.89	-6.23	104.2	-3.54	0.28	-1.61	PY00000487	good	223.1	-0.33	170	85.62	76.6	23.41	76.59	42.1	92.66	-1.88	-0.6	-1.24	PY00000486	Bad	142.6	-1.1	209	94.17	83.41	615.23	-515.23	-285.54	85.38	-1.57	-1.62	-0.74
M-020035-03	ACSM3	ACSM3	6296	K016	PY00000546	good	164.83	-0.85	101	58.94	67.39	39.74	60.26	42.85	80.39	-4.59	-1.38	-2.15	PY00000545	good	160.35	-0.05	107	70.74	82.46	65.53	34.47	2.63	97.97	-0.75	-0.14	-0.93	PY00000544	good	171.83	-0.13	126	56.23	69.92	51.76	48.24	8.06	97.89	-2.04	-0.11	-1.42
M-027026-01	LOC341392	ACSM4	341392	B015	PY00000624	intermediate	120.32	0.18	92	49.31	77.53	57.95	42.05	-11	105.58	-1.49	0.33	-1.09	PY00000623	good	208.02	0.51	160	78.84	86.96	60.16	39.84	-91.47	114.82	-1.42	0.93	-0.83	PY00000622	Bad	182.09	0.52	212	95.2	98.73	83.63	16.37	-1094.4	107.2	0.07	0.87	-0.06
M-031212-01	FLJ20581	ACSM5	54988	B003	PY00000560	good	269.92	2.55	163	99.28	134.4	187.77	-87.77	-197.72	157.22	2.59	3.85	1.59	PY00000559	good	275.75	2.4	162	95.82	119.46	134.99	-34.99	-151.11	161.97	2.18	3.57	1.34	PY00000621	good	189.83	0.58	196	88.66	82.28	67.76	32.24	-42.11	119.7	-1.79	1.02	-1.53
M-008549-00	ACAS2L	ACSS1	84532	K016	PY00001087	intermediate	209.21	0.68	58	77.46	109.9	123.99	-23.99	-28.39	110.62	1.12	1	0.7	PY00001088	good	138.05	-0.24	112	52.67	69.42	48.04	51.96	18.23	95.55	-1.65	-0.2	-1.06	PY00001089	good	115.82	-0.59	81	42.58	61.83	36.01	63.99	39.07	83.48	-2.42	-0.82	-2.14
M-010396-00	ACAS2	ACSS2	55902	H004	PY00002232	good	227.83	0.82	131	82.16	97.2	90.95	9.05	-100.33	116.89	-0.32	1.22	-0.18	PY00002231	good	172.56	0.15	110	69.4	91.78	82.18	17.82	-8.85	102.92	-0.35	0.18	-0.45	PY00002230	good	165.89	0.22	139	61.79	82.46	71.31	28.69	-15.36	109.99	-2.38	0.45	-1.55
M-009760-00	FLJ21963	ACSS3	79611	N018	PY00000552	good	232.18	1.3	102	54.99	105.85	112.36	-12.36	-114.49	141.33	0.2	2.14	0.2	PY00000551	good	342.48	1.73	160	79.04	111.85	174.32	-74.32	-1225.37	128.69	1.69	2.59	1.37	PY00000550	Bad	177.39	0.45	207	94.93	106.08	402.1	-302.1	-295.47	105.41	0.99	0.58	0.32
M-011194-00	ACTA1	ACTA1	58	J020	PY00000345	intermediate	50	330.43	47.48	84.72	68.67	31.33	-10.4	102.37	-1.27	0.18	-1.06	0.19	PY00000346	good	44	148.07	30.24	45.81	2.76	97.24	90.78	76.23	-4.79	-1.44	-3.9	-0.87	PY00000344	good	80	120.59	39.31	45.63	9.88	90.12	79.13	71.67	-5.24	-1.32	-2.16	-0.99
M-003450-00	ACTA2	ACTA2	59	N014	PY00002226	good	197.66	0.28	81	44.71	91.08	81.87	18.13	-16.13	106.14	-1.25	0.39	-0.58	PY00002225	intermediate	61.43	-0.17	74	44.65	72.51	50.55	49.45	8.68	97.27	-4.44	-0.21	-1.7	PY00002224	good	135.77	-0.12	82	39.52	68.51	44.82	55.18	8.18	99.75	-1.86	-0.01	-1.74
M-003451-03	ACTB	ACTB	60	D017	PY00000452	intermediate	82	414.36	82.83	103.18	106.29	-6.29	-49.19	122.9	0.69	1.84	0.23	1.02	PY00000453	good	103	319.42	72.22	86.73	76.9	23.1	-87.43	132.73	-1.19	1.71	-0.74	1.05	PY00000454	good	135	335.93	64.17	97.38	95.86	4.14	-89.73	143.2	0.04	2.28	-0.1	1.36
M-024480-01	LOC345651	ACTBL2	345651	D021	PY00000555	good	212.2	0.26	76	44.57	85.89	60.11	39.89	-27.57	105.72	-0.78	0.43	-0.66	PY00000554	good	262.11	0.67	150	72.49	91.99	69.07	30.93	-125.08	110.35	-0.72	0.98	-0.6	PY00000553	Bad	208.14	0.39	208	93.67	104.56	-751.56	851.56	495.51	104.93	0.16	0.55	0.16
M-012015-01	ACTC	ACTC1	70	O009	PY00002223	good	161.83	-0.37	125	71.81	76.85	43.78	56.22	28.7	91.4	-1.89	-0.52	-1.04	PY00002222	good	178.01	0.3	110	71.49	84.76	66	34	-21.94	106.73	-1.07	0.44	-0.81	PY00002221	good	210.59	1.05	134	64.52	96.36	93.82	6.18	-64.88	132.61	-0.41	1.87	-0.26
M-005265-01	ACTG1	ACTG1	71	H017	PY00002238	good	270.04	0.83	125	67.68	101.05	102.29	-2.29	-55.76	119	0.18	1.32	0.05	PY00002237	good	126.99	-0.59	102	61.15	66.47	34.08	65.92	41.6	84.32	-3.53	-0.88	-1.81	PY00002236	good	180.84	1.61	122	58.13	106.07	110.63	-10.63	-104.52	145.53	1.69	2.38	0.37
M-011567-01	ACTG2	ACTG2	72	N011	PY00000558	good	113.92	-1.1	91	52.43	62.79	-9.51	109.51	119.25	75.13	-3.46	-1.81	-2.15	PY00000557	good	245.85	-0.15	141	67.3	76.05	34.6	65.4	16.61	97.33	-1.79	-0.2	-1.4	PY00000556	Bad	165.17	-0.32	174	77.98	87.3	-135.71	235.71	-157.52	95.61	-0.87	-0.49	-0.65
M-008243-02	BAF53A	ACTL6A	86	B012	PY00000566	good	188.42	-0.41	150	83.42	72.89	35.46	64.54	32.43	90.91	-2.42	-0.65	-1.57	PY00000565	good	244.79	-0.63	160	78.29	75.54	20.48	79.52	63.25	88.38	-1.77	-0.83	-1.41	PY00000564	Bad	134.78	-1.49	220	104.27	80.26	689.9	-589.9	-586.45	81.15	-1.86	-2.03	-1.02
M-009422-01	ACTL6	ACTL6B	51412	N021	PY00000639	good	119.02	-1.67	99	54.08	49.86	-3.22	103.22	105.5	62.36	-6.26	-2.32	-3.01	PY00000637	good	111.15	-1.7	94	57.58	46.28	-0.18	100.18	100.31	61.27	-4.65	-2.28	-2.3	PY00000638	good	112.91	-1.32	105	46.24	41.19	-1.37	101.37	103.48	64.73	-8.04	-1.9	-4.14
M-012273-00	ACTL7A	ACTL7A	10881	L022	PY00002235	good	144.39	-0.83	107	64.68	64.08	3.61	96.39	91.7	82.36	-3.9	-1.13	-1.94	PY00002234	intermediate	60.06	0	96	58.54	79.85	63.66	36.34	-0.11	100.09	-2.3	0.01	-1.26	PY00002233	good	143.06	-0.32	117	56.05	65.93	38.89	61.11	21.42	93.59	-4	-0.38	-2.24
M-012274-00	ACTL7B	ACTL7B	10880	E022	PY00002226	good	141.08	-1.03	103	56.85	65.01	28.86	71.14	59.07	75.76	-4.83	-1.54	-2.27	PY00002225	intermediate	56.38	-0.55	79	47.66	66.55	39.83	60.17	28.05	89.27	-5.36	-0.82	-2.07	PY00002224	good	97.46	-1.15	99	47.71	49.18	10.96	89.04	77.55	71.61	-3.09	-1.58	-2.8
M-014660-00	LOC81569	ACTL8	81569	A012	PY00000630	good	201.06	0.06	153	87.33	81.96	63.75	36.25	-3.68	100.64	-1.34	0.04	-1.12	PY00000629	intermediate	88.73	2.13	159	94.68	109.03	116.28	-16.28	-111.2	150.14	0.77	3.38	0.68	PY00000628	good	152.7	0.16	193	86.62	75.19	57.53	42.47	-10.44	109.33	-3.05	0.46	-2.12
M-017981-00	MGC33407	ACTL9	284382	L010	PY00000624	intermediate	67.33	-1.84	76	40.74	43.38	-5.93	105.93	111.36	59.08	-3.69	-2.43	-2.75	PY00000623	good	174.32	-0.25	107	52.73	72.87	17.12	82.88	45.51	96.22	-2.84	-0.24	-1.72	PY00000622	Bad	168.26	-0.13	190	85.32	91.23	-12.79	112.79	282.65	99.06	-0.5	-0.11	-0.41
M-011195-01	ACTN1	ACTN1	87	D003	PY00000264	good	116.46	0.05	49	25.9	68.56	32.66	67.34	-4.59	103.03	-2.69	0.22	-1.73	PY00000265	good	300.42	1.64	153	75.67	103.52	109.01	-9.01	-203.2	137.54	0.46	2.35	0.24	PY00000266	Bad	234.57	0.42	189	90.51	109.74	-105.11	205.11	688.64	106.33	0.85	0.74	0.45
M-011196-02	ACTN2	ACTN2	88	A020	PY00000264	good	119.31	0.16	148	78.23	70.23	36.25	63.75	-16.08	105.54	-2.54	0.39	-1.64	PY00000265	good	331.64	2.25	196	96.94	114.28	136.54	-36.54	-279.78	151.83	1.71	3.24	0.99	PY00000266	Bad	229.92	0.26	194	92.91	107.56	-59.31	159.31	432.15	104.22	0.7	0.49	0.35
M-011197-01	ACTN3	ACTN3	89	K015	PY00000343	intermediate	82	294.19	80.79	71.64	35.92	64.08	50.16	82.76	-2.1	-1.16	-1.56	-0.85	PY00000341	good	83	185.76	58.87	50.7	17.24	82.76	52.53	84.3	-4.57	-0.8	-3.03	-0.57	PY00000342	good	91	257.79	44.23	82.61	70.89	29.11	-48.26	119.04	-0.72	0.86	-0.74	0.61
M-011988-02	ACTN4	ACTN4	81	O014	PY00001061	intermediate	186.14	-0.11	77	104.85	87.4	70.85	29.15	6.86	98.53	-0.9	-0.1	-0.73	PY00001062	good	132.89	-0.28	121	58.33	71.34	44.04	55.96	21.95	93.64	-1.91	-0.33	-1.17	PY00001063	good	127.89	-0.02	106	55.3	69.11	51.16	48.84	1.92	104.7	-2.88	0.16	-1.72
M-020824-01	ACTR10	ACTR10	55860	A020	PY00000627	intermediate	82.44	-0.87	152	81.01	54.56	19.58	80.42	55.99	81.75	-2.79	-1.16	-1.96	PY00000626	good	202.08	0.21	187	93.47	86.93	25.29	74.71	-561.64	104.91	-0.93	0.37	-0.7	PY00000625	Bad	185.45	0.17	201	88.47	100.33	115.9	-15.9	-593.15	102.07	-0.03	0.26	0.02
M-012074-00	ACTR1A	ACTR1A	10121	G005	PY00000459	bad	74	322.83	70.31	106.2	112.94	-12.94	-37.35	116.78	0.36	1.18	0.29	0.76	PY00000458	good	107	181.72	74.27	67.69	40.05	59.95	-6.09	105.84	-3.27	0.33	-1.65	0.07	PY00000460	good	108	210.49	50.1	66.08	39.96	60.04	26.16	91.27	-1.85	-0.41	-1.48	-0.35
M-012075-00	ACTR1B	ACTR1B	10120	D022	PY00001075	intermediate	212.32	-0.47	76	96.74	86.33	63.88	36.12	27.77	90.73	-1.57	-0.7	-0.72	PY00001074	good	183.21	0.53	141	65.56	93.26	87.26	12.74	-36.99	115.73	-0.25	0.76	-0.31	PY00001073	good	186.95	0.36	146	75.6	79.39	64.88	35.12	-25.03	112.05	-1.27	0.59	-1.05
M-012076-01	ACTR2	ACTR2	10097	P021	PY00001064	intermediate	337.66	1.39	80	84.66	117.51	147.03	-47.03	-79.1	125.55	1.78	2.04	1.35	PY00001066	good	212.76	0.8	122	60.9	106.82	113.51	-13.51	-60.04	128.66	1.67	1.51	0.49	PY00001065	good	154.54	0.13	114	58.52	74.32	58.45	41.55	-10.56	106.23	-1.92	0.23	-1.61
M-012077-01	ACTR3	ACTR3	10096	M007	PY00001061	intermediate	362.76	3.98	57	77.62	170.33	262.7	-162.7	-245.32	192.02	5.24	6.03	4.08	PY00001062	good	152.82	0.19	123	59.29	82.04	64.93	35.07	-15.06	107.68	-1.14	0.4	-0.73	PY00001063	good	170.75	0.8	103	53.73	92.27	87.77	12.23	-68.26	139.79	-0.8	1.33	-0.43
M-020372-01	ARP3BETA	ACTR3B	57180	N006	PY00002157	good	212.05	1.09	104	61.42	97.73	93.98	6.02	-106.84	123.36	-0.7	1.6	-0.17	PY00002156	good	211.96	1.53	90	56.29	115.97	132.66	-32.66	-90.35	138.28	1.87	2.59	1.15	PY00002155	good	258.8	2.15	97	48.77	122.19	138.28	-38.28	-119.98	159.31	1.71	3.64	0.85
M-018395-01	ACTR5	ACTR5	79913	C015	PY00001075	intermediate	265.53	0.63	74	94.19	107.96	121.02	-21.02	-36.84	113.47	1.31	1.02	0.42	PY00001074	good	128.41	-0.65	106	49.29	65.36	34.55	65.45	45.77	81.11	-2.09	-0.92	-1.57	PY00001073	good	205.6	0.73	99	51.26	87.3	78.37	21.63	-51.02	123.22	-0.79	1.14	-0.64
M-018058-01	ACTR6	ACTR6	64431	O003	PY00002226	good	215.49	0.69	123	67.89	99.3	98.57	1.43	-39.82	115.72	-0.12	1	-0.05	PY00002225	intermediate	70.24	0.49	101	60.94	82.91	69.26	30.74	-25.13	111.22	-2.83	0.86	-1.06	PY00002224	good	181.01	1.09	140	67.47	91.34	84.82	15.18	-73.75	132.99	-0.41	1.84	-0.48
M-015326-01	ACTRT1	ACTRT1	139741	I021	PY00000627	intermediate	77.11	-1.08	73	38.91	51.03	13.33	86.67	70.04	76.46	-3	-1.49	-2.12	PY00000626	good	138.34	-1.33	105	52.48	59.51	-131.5	231.5	3539.66	71.82	-3.4	-2.13	-2.18	PY00000625	Bad	156.98	-1.11	223	98.16	84.93	-618.29	718.29	3797.79	86.4	-1.23	-1.72	-0.84
M-019043-01	ARPM2	ACTRT2	140625	E003	PY00000630	good	232.13	0.71	82	46.81	94.63	89.21	10.79	-45.07	116.19	-0.37	1.02	-0.33	PY00000629	intermediate	69.1	0.62	89	53	84.91	72.81	27.19	-32.24	116.93	-1.7	1.14	-1.14	PY00000628	good	163.79	0.44	67	30.07	80.66	66.88	33.12	-28.39	117.27	-2.36	0.86	-1.65
M-004924-02	ACVR1	ACVR1	90	F008	PY00000347	good	162.01	0.94	119	66.13	90.55	78.89	21.11	-78.74	123.44	-0.59	1.51	-0.53	PY00000580	good	271.53	0.17	132	66.31	87.92	56.97	43.03	-21.81	104.38	-0.86	0.34	-0.63	PY00000579	Bad	119	-2.17	203	90.83	61.29	-1020.86	1120.86	-695.22	66.55	-2.62	-3.4	-1.89
M-004925-01	ACVR1B	ACVR1B	91	A007	PY00000347	good	157.05	0.77	139	77.25	87.77	72.71	27.29	-64.73	119.67	-0.77	1.26	-0.68	PY00000580	good	325.43	1.24	174	87.41	105.37	119.13	-19.13	-154.68	125.1	0.36	1.96	0.28	PY00000579	Bad	153.95	-0.9	207	92.62	79.29	-499.7	599.7	-289.25	86.1	-1.41	-1.41	-1.01
M-004929-02	ACVR1C	ACVR1C	130399	A006	PY00000347	good	151.11	0.57	148	82.25	84.45	65.3	34.7	-47.94	115.14	-0.99	0.97	-0.86	PY00000580	good	329.37	1.32	179	89.92	106.64	123.66	-23.66	-164.38	126.61	0.44	2.08	0.34	PY00000579	Bad	175.17	-0.13	222	99.33	90.22	-183.19	283.19	-42.7	97.97	-0.67	-0.21	-0.48
M-004926-02	ACVR2	ACVR2A	92	C012	PY00000347	good	161.4	0.91	114	63.36	90.21	78.14	21.86	-77.03	122.98	-0.61	1.48	-0.54	PY00000580	good	292.81	0.6	168	84.4	94.81	81.51	18.49	-74.26	112.56	-0.38	0.98	-0.27	PY00000579	Bad	186.52	0.28	197	88.14	96.07	-13.88	113.88	89.19	104.31	-0.28	0.44	-0.19
M-004927-01	ACVR2B	ACVR2B	93	H012	PY00000347	good	114.82	-0.65	101	56.13	64.17	20.02	79.98	54.64	87.49	-2.33	-0.8	-1.99	PY00000580	good	267.58	0.1	163	81.88	86.64	52.42	47.58	-12.06	102.86	-0.94	0.22	-0.69	PY00000579	Bad	159.48	-0.7	204	91.28	82.14	-417.19	517.19	-224.98	89.19	-1.22	-1.1	-0.87
M-005302-03	ACVRL1	ACVRL1	94	H012	PY00002148	good	120.29	-2.06	127	68.76	46.09	-4.95	104.95	107.15	53.94	-2.87	-3.26	-2.46	PY00002147	intermediate	41.73	-1.4	132	81.83	55.94	21.31	78.69	65.03	72.89	-3.96	-2.27	-2.87	PY00002146	good	88.24	-1.69	136	60.28	41.9	-1.63	101.63	102.74	55.57	-6.48	-2.16	-3.14
M-009832-01	ACY1	ACY1	95	D004	PY00000563	good	129.64	-1.7	92	50.57	49.57	-26.06	126.06	152.4	62.04	-3.37	-2.42	-2.17	PY00000562	good	203.78	-1.15	99	46.51	64.77	-19.83	119.83	140.59	74.96	-4.05	-1.69	-2.1	PY00000561	Bad	215.16	0.89	203	97.22	108.81	371.24	-271.24	3541.37	112.87	1.24	1.29	0.4
M-010400-00	ACY-3	ACY3	91703	O009	PY00000500	good	219.34	0.77	79	46.13	92.18	80.24	19.76	-73.76	117.8	-0.53	1.26	-0.46	PY00000499	good	215.69	0.13	118	60.61	82.63	38.34	61.66	-22.75	102.35	-1.7	0.19	-1.02	PY00000498	Bad	224.06	1.56	180	83.89	131.05	-149.2	249.2	434.49	122.32	3.63	2.34	2.15
M-009937-01	ACYP1	ACYP1	97	L017	PY00000552	good	107.32	-1.31	138	74.39	48.93	-8.02	108.02	115.32	65.33	-2.71	-1.8	-1.79	PY00000551	good	260.31	-0.08	189	93.36	85.02	6.02	93.98	54.24	97.81	-2.01	-0.2	-1.74	PY00000550	Bad	186.27	0.84	232	106.39	111.39	665.99	-565.99	-555.01	110.69	1.53	1.15	0.6
M-008864-01	ACYP2	ACYP2	98	H007	PY00001087	intermediate	207.98	0.64	55	73.46	109.25	122.42	-22.42	-26.76	109.97	1.04	0.94	0.65	PY00001088	good	172.21	0.41	52	24.46	86.59	77.23	22.77	-31.44	119.2	-0.73	0.85	-0.46	PY00001089	good	148.15	0.15	73	38.37	79.09	64.95	35.05	-9.89	106.79	-1.31	0.34	-1.17
M-009588-01	ADA	ADA	100	O008	PY00000549	good	175.3	0.62	102	61.15	95.87	85.46	14.54	-74.16	111.77	-0.22	0.92	-0.2	PY00000548	good	207.27	0.07	159	77.89	80.8	10.13	89.87	-93.41	100.64	-1.49	0.05	-1.07	PY00000547	Bad	176.75	0.49	196	92.64	104.66	-254.07	354.07	201.78	107.71	0.57	0.92	0.21
M-008699-01	TENR	ADAD1	132612	G013	PY00000543	intermediate	119.17	-0.03	101	53.44	75.16	45.8	54.2	2.85	101.59	-4.36	0.12	-1.17	PY00000542	intermediate	243.17	0.13	132	67.35	80.21	40.2	59.8	-17.44	101.89	-1.54	0.14	-1.01	PY00000541	Bad	162.41	0.33	226	98.61	96.02	63.29	36.71	-143.93	105.48	-0.27	0.55	-0.23
M-018713-00	LOC161931	ADAD2	161931	O007	PY00002154	good	199.5	-0.58	126	69.73	75.68	48.26	51.74	33.37	85.8	-1.76	-0.94	-1.4	PY00002153	good	151.23	0.15	127	79.38	95.38	89.99	10.01	-8.48	103.45	-0.61	0.22	-0.3	PY00002152	good	154.69	0.32	121	59.2	86.78	77.11	22.89	-19.93	111.21	-1.08	0.57	-0.62
M-022232-01	LOC161823	ADAL	161823	P010	PY00000630	good	222.51	0.51	134	76.49	90.71	81.33	18.67	-32.26	111.38	-0.67	0.72	-0.58	PY00000629	intermediate	71.52	0.8	129	76.81	87.88	78.16	21.84	-41.97	121.02	-1.4	1.42	-0.91	PY00000628	good	188.17	1.05	142	63.73	92.66	87.43	12.57	-67.86	134.72	-0.86	1.73	-0.63
M-004503-02	ADAM10	ADAM10	102	P006	PY00000578	good	192.04	0.62	89	54.29	99.48	98.43	1.57	-56.06	112.63	0.08	0.82	-0.03	PY00000577	good	378.14	1.01	163	88.71	96.41	82.49	17.51	-648.43	116.66	-0.52	1.43	-0.28	PY00000576	Bad	155.08	-0.54	199	93.29	90.05	-25.78	125.78	155.69	94.35	-0.74	-0.79	-0.39
M-009399-02	ADAM11	ADAM11	4185	P010	PY00000563	good	250.28	0.89	112	61.56	95.7	89.25	10.75	-79.48	119.78	0.02	1.26	-0.19	PY00000562	good	332.65	1.18	199	93.48	105.72	119.46	-19.46	-144.52	122.37	0.74	1.51	0.34	PY00000561	Bad	194.84	0.15	236	113.02	98.54	54.96	45.04	609.47	102.21	0.26	0.22	-0.07
M-005118-01	ADAM12	ADAM12	8038	I005	PY00000563	good	243.57	0.74	101	55.51	93.13	82.84	17.16	-66.58	116.57	-0.17	1.06	-0.3	PY00000562	good	233.84	-0.61	157	73.75	74.32	12.66	87.34	74.09	86.02	-2.93	-0.94	-1.53	PY00000561	Bad	219.61	1.05	203	97.22	111.06	440.44	-340.44	4182.86	115.21	1.46	1.52	0.5
M-004505-01	ADAM15	ADAM15	8751	M003	PY00000563	good	231.13	0.48	88	48.37	88.38	70.95	29.05	-42.67	110.62	-0.52	0.68	-0.5	PY00000562	good	364.69	1.76	168	78.92	115.9	154.08	-54.08	-215.38	134.15	1.94	2.3	0.95	PY00000561	Bad	230.69	1.46	192	91.95	116.67	612.99	-512.99	5782.39	121.02	1.99	2.1	0.76
M-003453-01	ADAM17	ADAM17	6868	M010	PY00000578	good	168.2	-0.04	86	52.46	87.13	60.84	39.16	3.54	98.64	-1.06	-0.09	-0.82	PY00000577	good	293.1	-0.49	133	72.38	74.73	-23.36	123.36	311.95	90.43	-4.02	-0.82	-1.98	PY00000576	Bad	163	-0.1	186	87.2	94.66	32.41	67.59	29.99	99.17	-0.36	-0.12	-0.21
M-010701-00	ADAM18	ADAM18	8749	D018	PY00000578	good	184.54	0.42	52	31.72	95.6	86.6	13.4	-37.31	108.23	-0.28	0.53	-0.28	PY00000577	good	286.78	-0.6	112	60.95	73.12	-31.23	131.23	383.4	88.47	-4.28	-0.99	-2.1	PY00000576	Bad	190.62	1.41	178	83.45	110.69	235.23	-135.23	-408.11	115.97	0.94	2.23	0.42
M-005757-01	ADAM19	ADAM19	8728	D015	PY00000563	good	215.17	0.13	154	84.64	82.28	55.7	44.3	-12	102.98	-0.96	0.19	-0.76	PY00000562	good	322.7	1	213	100.06	102.56	108.71	-8.71	-122.5	118.71	0.37	1.26	0.15	PY00000561	Bad	201.44	0.39	221	105.84	101.87	157.66	-57.66	1561.51	105.68	0.58	0.57	0.08
M-010696-01	ADAM2	ADAM2	2515	M005	PY00000578	good	190.77	0.59	84	51.24	98.83	96.43	3.57	-52.89	111.89	0.02	0.77	-0.07	PY00000577	good	271.86	-0.86	135	73.47	69.32	-49.8	149.8	551.86	83.87	-4.9	-1.38	-2.4	PY00000576	Bad	150.02	-0.81	210	98.45	87.12	-62.94	162.94	235.96	91.27	-0.98	-1.22	-0.5
M-004523-01	ADAM20	ADAM20	8748	J007	PY00000563	good	280.24	1.53	72	39.57	107.16	117.89	-17.89	-137.07	134.12	0.86	2.18	0.31	PY00000562	good	286.6	0.35	155	72.81	91.08	69.68	30.32	-42.62	105.43	-0.97	0.37	-0.53	PY00000561	Bad	202.43	0.43	201	96.26	102.37	173.04	-73.04	1704.07	106.19	0.63	0.62	0.11
M-004524-00	ADAM21	ADAM21	8747	E015	PY00000578	good	136.8	-0.91	67	40.87	70.86	11.34	88.66	82.01	80.23	-2.55	-1.28	-1.85	PY00000577	good	254.99	-1.16	124	67.48	65.01	-70.8	170.8	742.39	78.67	-5.59	-1.83	-2.74	PY00000576	Bad	161.69	-0.17	168	78.76	93.9	22.8	77.2	50.76	98.37	-0.43	-0.23	-0.24
M-009246-02	ADAM22	ADAM22	53616	N012	PY00000578	good	211.6	1.17	98	59.78	109.62	129.26	-29.26	-104.94	124.1	1.01	1.56	0.61	PY00000577	good	356.36	0.63	160	87.07	90.86	55.38	44.62	-402.51	109.94	-1.42	0.85	-0.72	PY00000576	Bad	147.98	-0.92	212	99.38	85.93	-77.87	177.87	268.21	90.03	-1.07	-1.39	-0.55
M-010700-02	ADAM23	ADAM23	8745	D017	PY00000578	good	183.58	0.39	65	39.65	95.1	85.09	14.91	-34.91	107.67	-0.33	0.5	-0.31	PY00000577	good	309.41	-0.2	111	60.41	78.89	-3.07	103.07	127.81	95.46	-3.35	-0.39	-1.65	PY00000576	Bad	173.11	0.45	208	97.51	100.52	106.62	-6.62	-130.3	105.32	0.11	0.74	0.02
M-005758-01	ADAM28	ADAM28	10863	G016	PY00000578	good	224.75	1.54	94	57.34	116.43	149.99	-49.99	-137.81	131.81	1.63	2.06	1.04	PY00000577	good	304.66	-0.28	117	63.67	77.68	-8.97	108.97	181.4	93.99	-3.54	-0.52	-1.75	PY00000576	Bad	141.14	-1.3	199	93.29	81.96	-128.12	228.12	376.75	85.87	-1.4	-1.98	-0.7
M-008808-01	ADAM29	ADAM29	11086	L011	PY00000563	good	172.61	-0.78	41	22.54	66	15.02	84.98	69.8	82.61	-2.16	-1.11	-1.46	PY00000562	good	233.65	-0.61	129	60.6	74.26	12.45	87.55	74.52	85.95	-2.94	-0.95	-1.53	PY00000561	Bad	156.78	-1.23	212	101.53	79.29	-537.55	637.55	-4883.12	82.24	-1.58	-1.78	-0.94
M-005759-00	ADAM30	ADAM30	11085	G022	PY00000578	good	178.78	0.26	132	80.52	92.61	77.52	22.48	-22.91	104.85	-0.55	0.31	-0.47	PY00000577	good	308.21	-0.22	195	106.12	78.58	-4.56	104.56	141.37	95.09	-3.4	-0.42	-1.68	PY00000576	Bad	187.41	1.23	209	97.98	108.83	211.66	-111.66	-357.21	114.02	0.79	1.96	0.34
M-010756-02	ADAM32	ADAM32	203102	J011	PY00000578	good	242.73	2.04	96	58.56	125.74	178.32	-78.32	-182.73	142.36	2.49	2.74	1.64	PY00000577	good	369.82	0.87	140	76.19	94.29	72.13	27.87	-554.47	114.09	-0.86	1.21	-0.45	PY00000576	Bad	186.85	1.2	184	86.26	108.5	207.51	-107.51	-348.23	113.68	0.76	1.91	0.33
M-004525-00	ADAM33	ADAM33	80332	P007	PY00000578	good	139.11	-0.85	112	68.32	72.06	14.98	85.02	76.24	81.58	-2.44	-1.19	-1.78	PY00000577	good	329.91	0.16	155	84.35	84.12	22.46	77.54	-103.74	101.78	-2.5	0.15	-1.24	PY00000576	Bad	147.53	-0.95	173	81.1	85.67	-81.22	181.22	275.45	89.76	-1.09	-1.43	-0.56
M-010702-01	ADAM7	ADAM7	8756	I009	PY00000578	good	296.97	3.55	107	65.27	153.84	263.83	-163.83	-318.31	174.17	5.07	4.81	3.42	PY00000577	good	379.01	1.03	124	67.48	96.64	83.58	16.42	-658.33	116.93	-0.48	1.45	-0.26	PY00000576	Bad	170.05	0.28	220	103.14	98.75	84.17	15.83	-81.81	103.46	-0.03	0.48	-0.05
M-004502-01	ADAM8	ADAM8	101	B013	PY00000563	good	173.67	-0.76	91	50.02	66.41	16.03	83.97	67.76	83.12	-2.13	-1.08	-1.45	PY00000562	good	342.89	1.37	148	69.52	108.98	130.53	-30.53	-167.16	126.13	1.12	1.76	0.54	PY00000561	Bad	141.66	-1.78	200	95.78	71.64	-772.81	872.81	-7063.9	74.32	-2.31	-2.57	-1.29
M-004504-03	ADAM9	ADAM9	8754	L017	PY00000578	good	227.8	1.62	122	74.42	118.01	154.79	-54.79	-145.42	133.6	1.78	2.18	1.14	PY00000577	good	384.39	1.12	186	101.22	98.01	90.27	9.73	-719.03	118.59	-0.26	1.59	-0.16	PY00000576	Bad	179.46	0.8	211	98.92	104.21	153.3	-53.3	-231.13	109.18	0.41	1.28	0.16
M-005760-01	ADAMDEC1	ADAMDEC1	27299	K007	PY00000578	good	201.27	0.88	63	38.43	104.26	112.97	-12.97	-79.12	118.04	0.52	1.17	0.27	PY00000577	good	369.1	0.85	117	63.67	94.11	71.24	28.76	-546.36	113.87	-0.89	1.19	-0.46	PY00000576	Bad	160.85	-0.22	199	93.29	93.41	16.62	83.38	64.11	97.86	-0.47	-0.3	-0.26
M-005761-01	ADAMTS1	ADAMTS1	9510	G012	PY00000563	good	243.12	0.73	91	50.02	92.96	82.41	17.59	-65.73	116.36	-0.18	1.04	-0.3	PY00000562	good	263.8	-0.06	142	66.71	83.84	45.04	54.96	7.81	97.04	-1.82	-0.2	-0.96	PY00000561	Bad	202.14	0.42	203	97.22	102.23	168.56	-68.56	1662.58	106.04	0.61	0.6	0.1
M-005762-01	ADAMTS10	ADAMTS10	81794	G004	PY00000563	good	260.24	1.1	78	42.87	99.51	98.77	1.23	-98.62	124.55	0.3	1.57	-0.02	PY00000562	good	267.13	0	156	73.28	84.9	48.64	51.36	0.44	98.27	-1.69	-0.12	-0.9	PY00000561	Bad	179.49	-0.4	199	95.3	90.77	-184.1	284.1	-1606.58	94.16	-0.48	-0.58	-0.42
M-005763-02	ADAMTS12	ADAMTS12	81792	M021	PY00000578	good	178.29	0.24	102	62.22	92.36	76.75	23.25	-21.69	104.57	-0.58	0.3	-0.49	PY00000577	good	293.47	-0.48	143	77.82	74.82	-22.91	122.91	307.84	90.54	-4.01	-0.81	-1.97	PY00000576	Bad	152.24	-0.69	211	98.92	88.41	-46.61	146.61	200.69	92.62	-0.87	-1.03	-0.45
M-005764-03	ADAMTS13	ADAMTS13	11093	A017	PY00000578	good	169.56	0	141	86.01	87.84	62.99	37.01	0.13	99.44	-0.99	-0.04	-0.77	PY00000577	good	375.9	0.97	129	70.2	95.84	79.7	20.3	-623.19	115.97	-0.61	1.37	-0.33	PY00000576	Bad	158.73	-0.34	209	97.98	92.17	1.03	98.97	97.78	96.57	-0.57	-0.48	-0.3
M-005765-01	ADAMTS14	ADAMTS14	140766	G013	PY00000578	good	119.62	-1.39	63	38.43	61.97	-15.73	115.73	124.94	70.16	-3.37	-1.93	-2.42	PY00000577	good	151.86	-2.98	100	54.42	38.72	-199.18	299.18	1907.22	46.85	-9.84	-4.56	-4.8	PY00000576	Bad	136.09	-1.57	198	92.82	79.03	-165.2	265.2	456.85	82.8	-1.63	-2.41	-0.81
M-005766-01	ADAMTS15	ADAMTS15	170689	F009	PY00000563	good	287.71	1.69	137	75.3	110.01	125.03	-25.03	-151.42	137.7	1.07	2.41	0.43	PY00000562	good	380.8	2.05	171	80.33	121.03	171.51	-71.51	-251.04	140.08	2.53	2.7	1.25	PY00000561	Bad	213.85	0.84	210	100.57	108.15	350.73	-250.73	3351.3	112.18	1.18	1.22	0.37
M-005767-02	ADAMTS16	ADAMTS16	170690	M015	PY00000578	good	184.1	0.4	96	58.56	95.37	85.91	14.09	-36.21	107.97	-0.3	0.52	-0.29	PY00000577	good	316.04	-0.08	151	82.18	80.58	5.2	94.8	52.86	97.5	-3.08	-0.21	-1.52	PY00000576	Bad	158.88	-0.33	194	90.95	92.26	2.16	97.84	95.34	96.66	-0.56	-0.47	-0.3
M-005768-02	ADAMTS17	ADAMTS17	170691	O006	PY00000578	good	144.1	-0.71	80	48.8	74.65	22.86	77.14	63.75	84.51	-2.21	-1	-1.61	PY00000577	good	364.97	0.78	130	70.75	93.06	66.1	33.9	-499.77	112.6	-1.06	1.08	-0.54	PY00000576	Bad	192.34	1.5	191	89.54	111.69	247.85	-147.85	-435.37	117.02	1.02	2.38	0.45
M-005769-02	ADAMTS18	ADAMTS18	170692	E008	PY00000563	good	325.49	2.5	99	54.41	124.46	161.14	-61.14	-224.03	155.78	2.14	3.56	1.05	PY00000562	good	351.73	1.53	151	70.93	111.78	140.08	-40.08	-186.71	129.39	1.45	1.98	0.7	PY00000561	Bad	189.65	-0.04	206	98.65	95.91	-25.92	125.92	-140.28	99.49	0.01	-0.05	-0.19
M-005770-02	ADAMTS19	ADAMTS19	171019	B017	PY00000563	good	172.46	-0.78	103	56.61	65.94	14.87	85.13	70.1	82.54	-2.16	-1.11	-1.47	PY00000562	good	286.01	0.34	173	81.27	90.9	69.05	30.95	-41.33	105.21	-0.99	0.35	-0.54	PY00000561	Bad	169.18	-0.78	219	104.88	85.56	-344.51	444.51	-3093.56	88.75	-0.98	-1.13	-0.65
M-005771-02	ADAMTS2	ADAMTS2	9509	J012	PY00000563	good	195.16	-0.3	72	39.57	74.62	36.57	63.43	26.47	93.4	-1.53	-0.42	-1.09	PY00000562	good	173.25	-1.7	125	58.72	55.06	-52.83	152.83	208.13	63.73	-5.18	-2.45	-2.68	PY00000561	Bad	196.47	0.21	198	94.82	99.36	80.23	19.77	843.77	103.07	0.34	0.31	-0.03
M-005772-02	ADAMTS20	ADAMTS20	80070	M009	PY00000578	good	163.01	-0.18	99	60.39	84.44	52.67	47.33	16.5	95.6	-1.31	-0.28	-0.99	PY00000577	good	258.26	-1.1	136	74.01	65.85	-66.73	166.73	705.47	79.68	-5.46	-1.74	-2.67	PY00000576	Bad	125.46	-2.16	184	86.26	72.86	-243.28	343.28	625.5	76.33	-2.13	-3.31	-1.05
M-005773-00	ADAMTS3	ADAMTS3	9508	P009	PY00000578	good	182.46	0.36	93	56.73	94.52	83.33	16.67	-32.13	107.01	-0.38	0.45	-0.35	PY00000577	good	337.41	0.29	133	72.38	86.03	31.79	68.21	-188.47	104.1	-2.2	0.35	-1.09	PY00000576	Bad	161.48	-0.19	169	79.23	93.77	21.24	78.76	54.11	98.24	-0.44	-0.25	-0.24
M-003807-03	ADAMTS4	ADAMTS4	9507	L015	PY00000578	good	139.7	-0.83	49	29.89	72.37	15.93	84.07	74.75	81.93	-2.41	-1.17	-1.76	PY00000577	good	286.95	-0.6	103	56.05	73.16	-31.02	131.02	381.47	88.53	-4.27	-0.98	-2.1	PY00000576	Bad	172.26	0.4	187	87.66	100.03	100.39	-0.39	-116.85	104.8	0.07	0.67	0
M-005775-01	ADAMTS5	ADAMTS5	11096	F008	PY00000563	good	235.44	0.57	101	55.51	90.03	75.07	24.93	-50.96	112.68	-0.39	0.81	-0.43	PY00000562	good	272.66	0.1	169	79.39	86.66	54.62	45.38	-11.8	100.3	-1.49	0.02	-0.8	PY00000561	Bad	188.67	-0.07	193	92.43	95.41	-41.18	141.18	-281.75	98.97	-0.04	-0.1	-0.21
M-005776-01	ADAMTS6	ADAMTS6	11174	F018	PY00000563	good	229.13	0.43	75	41.22	87.61	69.04	30.96	-38.83	109.66	-0.57	0.62	-0.53	PY00000562	good	228.61	-0.7	157	73.75	72.66	7.01	92.99	85.66	84.1	-3.12	-1.07	-1.63	PY00000561	Bad	183.88	-0.24	219	104.88	92.99	-115.74	215.74	-972.92	96.46	-0.27	-0.35	-0.32
M-005777-02	ADAMTS7	ADAMTS7	11173	A011	PY00000563	good	164.84	-0.95	90	49.47	63.03	7.59	92.41	84.75	78.89	-2.38	-1.35	-1.59	PY00000562	good	233.15	-0.62	151	70.93	74.1	11.91	88.09	75.62	85.76	-2.95	-0.96	-1.54	PY00000561	Bad	180.43	-0.37	190	90.99	91.25	-169.34	269.34	-1469.77	94.65	-0.44	-0.53	-0.4
M-005778-01	ADAMTS8	ADAMTS8	11095	C019	PY00000578	good	209.58	1.11	102	62.22	108.57	126.08	-26.08	-99.89	122.92	0.91	1.49	0.54	PY00000577	good	363.91	0.76	169	91.97	92.79	64.78	35.22	-487.8	112.27	-1.1	1.05	-0.56	PY00000576	Bad	175.14	0.56	242	113.45	101.7	121.55	-21.55	-162.56	106.55	0.21	0.92	0.07
M-005779-01	ADAMTS9	ADAMTS9	56999	L019	PY00000578	good	160.86	-0.24	107	65.27	83.33	49.28	50.72	21.87	94.34	-1.41	-0.37	-1.06	PY00000577	good	360.14	0.7	147	80	91.82	60.08	39.92	-445.14	111.11	-1.26	0.95	-0.64	PY00000576	Bad	155.6	-0.51	197	92.35	90.36	-21.92	121.92	147.35	94.67	-0.71	-0.75	-0.37
M-013437-01	ADAMTSL1	ADAMTSL1	92949	H004	PY00000578	good	212.53	1.2	69	42.09	110.1	130.73	-30.73	-107.28	124.65	1.05	1.6	0.64	PY00000577	good	334.35	0.24	101	54.97	85.25	27.98	72.02	-153.85	103.15	-2.32	0.27	-1.15	PY00000576	Bad	202.1	2.03	205	96.1	117.36	319.51	-219.51	-590.17	122.95	1.48	3.21	0.67
M-020971-00	KIAA0605	ADAMTSL2	9719	B003	PY00000640	good	195.24	1.37	129	79.35	105.21	115.01	-15.01	-172.58	135.41	0.29	2.39	0.17	PY00002142	good	162.76	-0.65	113	72.15	81.52	53.72	46.28	35.47	88.2	-1.26	-1.03	-0.98	PY00002141	good	195.26	-0.12	127	56.95	71.34	49.78	50.22	7.91	99.59	-2.5	-0.02	-1.83
M-022416-01	ADAMTSL3	ADAMTSL3	57188	A020	PY00000345	intermediate	53	241.44	50.33	61.9	21.89	78.11	64.8	74.8	-3.17	-1.86	-2.63	-1.15	PY00000346	good	64	183.07	43.99	56.64	22.19	77.81	25.77	94.25	-3.83	-0.35	-3.12	-0.25	PY00000344	good	78	155.93	38.33	59	32.04	67.96	32.31	92.67	-3.95	-0.34	-1.63	-0.41
M-031080-02	TSRC1	ADAMTSL4	54507	H022	PY00002151	good	201.86	0.73	117	61.06	90.06	79.68	20.32	-45.97	116.45	-0.91	1.13	-0.55	PY00002150	good	209.42	0.87	129	89.93	106.04	113.6	-13.6	-55.8	121.9	0.5	1.45	0.33	PY00002149	good	221.84	1.39	103	44.61	99.89	99.83	0.17	-83.07	143.1	-0.11	2.21	-0.01
M-023895-00	THSD6	ADAMTSL5	339366	J019	PY00000640	good	73.58	-2.19	94	57.82	39.65	-74	174	275.38	51.03	-2.51	-3.31	-2	PY00002142	good	133.12	-1.47	114	72.79	66.68	16.52	83.48	80.16	72.14	-2.34	-2.43	-1.76	PY00002141	good	138.84	-1.17	144	64.57	50.73	13.65	86.35	74.74	70.82	-4.56	-1.67	-3.15
M-012752-02	CENTA1	ADAP1	11033	C020	PY00001064	intermediate	284.1	0.32	52	55.03	98.87	96.97	3.03	-18.12	105.63	-0.27	0.45	-0.09	PY00001066	good	252.02	1.53	89	44.43	126.53	152.58	-52.58	-115.12	152.41	5.48	2.76	1.89	PY00001065	good	220.84	1.29	77	39.53	106.2	110.04	-10.04	-108.15	151.8	0.47	1.94	0.39
M-020444-02	CENTA2	ADAP2	55803	D003	PY00000455	intermediate	67	268.09	65.01	73.94	46.76	53.24	34.05	86.92	-1.65	-0.91	-1.54	-0.68	PY00000456	good	97	249.37	62.51	77.74	53.31	46.69	-12.99	104.81	-3.22	0.27	-1.79	0.16	PY00000457	good	117	296.59	53.62	96.98	94.79	5.21	-70.81	131.11	-0.03	1.59	-0.14	1.05
M-008630-01	ADAR	ADAR	103	H019	PY00000494	good	249.95	1.27	80	43.93	101.64	103.95	-3.95	-120.7	134.5	0.4	2.08	0.08	PY00000493	good	265.78	0.16	155	74.83	85.35	56.23	43.77	-14.67	101.22	-1.78	0.12	-1.34	PY00000492	Bad	244.18	0.39	207	99.04	107.79	490.78	-390.78	-90.79	105.13	1.09	0.64	0.36
M-009263-01	ADARB1	ADARB1	104	I019	PY00000552	good	218.16	1	94	50.67	99.46	98.85	1.15	-88.69	132.79	-0.13	1.7	-0.02	PY00000551	good	280.64	0.37	149	73.6	91.65	47.65	52.35	-262.28	105.45	-1.1	0.49	-0.97	PY00000550	Bad	177.03	0.43	192	88.05	105.86	391.43	-291.43	-284.98	105.2	0.97	0.56	0.31
M-020743-01	ADARB2	ADARB2	105	E016	PY00002238	good	211.44	-0.25	141	76.35	79.12	54.56	45.44	16.91	93.18	-1.13	-0.47	-0.92	PY00002237	good	136.01	-0.36	131	78.53	71.19	43.35	56.65	25.7	90.3	-3.03	-0.54	-1.55	PY00002236	good	100.04	-0.75	153	72.9	58.68	27.67	72.33	48.84	80.51	-6.49	-1.02	-2.5
M-009346-00	ADAT1	ADAT1	23536	O003	PY00000552	good	116.28	-1.12	74	39.89	53.01	0.62	99.38	98.82	70.78	-2.5	-1.51	-1.65	PY00000551	good	280.11	0.36	112	55.33	91.48	46.57	53.43	-254.11	105.25	-1.12	0.47	-0.99	PY00000550	Bad	147.09	-0.9	218	99.97	87.96	-498.26	598.26	590.04	87.4	-0.84	-1.36	-0.64
M-018920-02	DEADC1	ADAT2	134637	I010	PY00002232	good	237.47	1.06	139	87.18	101.31	104.26	-4.26	-129.64	121.83	0.03	1.58	0.09	PY00002231	good	185.03	0.47	134	84.54	98.41	96.56	3.44	-27.91	110.35	0.06	0.64	-0.09	PY00002230	good	178.5	0.47	182	80.91	88.73	81.56	18.44	-31.94	118.35	-1.59	0.83	-1
M-015584-00	LOC113179	ADAT3	113179	G013	PY00001093	bad	105.49	-2.68	69	85.38	50.83	-14.13	114.13	115.3	52.57	-9.88	-3.98	-3.34	PY00001094	good	121.41	-0.29	114	54.63	61.11	28.73	71.27	28.95	94.9	-4.18	-0.22	-3.4	PY00001095	good	103.63	-0.26	90	47.23	59.26	36.02	63.98	18.9	92.94	-5.26	-0.34	-2.82
M-008374-02	ODC-P	ADC	113451	K009	PY00000264	good	95.28	-0.79	109	57.61	56.09	5.96	94.04	80.92	84.29	-3.81	-1.12	-2.42	PY00000265	good	193.48	-0.48	142	70.23	66.67	14.72	85.28	59.05	88.58	-3.81	-0.71	-2.31	PY00000266	Bad	209.84	-0.41	207	99.13	98.17	138.55	-38.55	-675.93	95.12	0.04	-0.57	-0.08
M-005303-03	ADCK1	ADCK1	57143	L021	PY00002148	good	173.77	-0.95	92	49.81	66.58	34.94	65.06	49.53	77.92	-1.76	-1.56	-1.53	PY00002147	intermediate	54.56	-0.31	87	53.93	73.15	52.04	47.96	14.59	95.31	-2.37	-0.39	-1.75	PY00002146	good	191.92	0.69	95	42.11	91.13	84.49	15.51	-41.7	120.86	-0.64	1.01	-0.48
M-005304-01	ADCK2	ADCK2	90956	K006	PY00000347	good	98.11	-1.21	89	49.46	54.83	-0.83	100.83	101.88	74.75	-2.94	-1.62	-2.51	PY00000580	good	230.43	-0.64	117	58.78	74.61	9.58	90.42	79.52	88.58	-1.78	-0.89	-1.32	PY00000579	Bad	183.2	0.16	208	93.06	94.35	-63.51	163.51	50.52	102.45	-0.39	0.25	-0.28
M-004939-02	CABC1	ADCK3	56997	O019	PY00000488	good	97.4	-0.63	90	50.51	62.82	32.22	67.78	35.54	88.13	-5.18	-0.8	-2.33	PY00000487	good	180.72	-1.25	131	65.97	62.05	-24.22	124.22	159.92	75.06	-2.99	-2.03	-2.01	PY00000486	Bad	207.9	1.76	194	87.41	121.61	-571.2	671.2	457.96	124.49	1.46	2.71	0.97
M-005305-01	ADCK4	ADCK4	79934	H009	PY00000347	good	115.24	-0.63	69	38.35	64.41	20.55	79.45	53.44	87.81	-2.31	-0.78	-1.98	PY00000580	good	279.11	0.32	108	54.25	90.37	65.72	34.28	-40.5	107.3	-0.68	0.57	-0.5	PY00000579	Bad	137.36	-1.5	199	89.04	70.74	-747.14	847.14	-482	76.82	-1.99	-2.36	-1.43
M-018919-00	ADCK5	ADCK5	203054	O010	PY00000347	good	172.54	1.29	94	52.24	96.43	92.04	7.96	-108.51	131.47	-0.2	2.02	-0.2	PY00000580	good	289.41	0.53	146	73.34	93.71	77.59	22.41	-65.88	111.26	-0.45	0.88	-0.33	PY00000579	Bad	180.37	0.06	213	95.3	92.9	-105.61	205.61	17.74	100.87	-0.49	0.09	-0.35
M-006819-00	ADCY1	ADCY1	107	F014	PY00000543	intermediate	117.39	-0.09	102	53.97	74.03	43.34	56.66	8.06	100.07	-4.58	0	-1.23	PY00000542	intermediate	181.12	-1.18	146	74.49	59.74	-21.63	121.63	163.18	75.89	-2.97	-1.82	-2.05	PY00000541	Bad	176.47	1	215	93.81	104.34	140.05	-40.05	-439.84	114.61	0.67	1.48	0.25
M-006353-01	SAC	ADCY10	55811	M011	PY00000546	good	221.3	0.36	101	58.94	90.47	82.4	17.6	-18.5	107.93	-1.13	0.56	-0.63	PY00000545	good	179.86	0.49	85	56.2	92.49	85.24	14.76	-26.67	109.89	-0.25	0.69	-0.4	PY00000544	good	222.87	0.81	116	51.77	90.69	85.07	14.93	-51.11	126.97	-0.61	1.35	-0.44
M-006798-02	ADCY2	ADCY2	108	C007	PY00002232	good	207.52	0.31	131	82.16	88.53	62.89	37.11	-38.53	106.46	-1.06	0.47	-0.75	PY00002231	good	185.54	0.48	118	74.45	98.69	97.15	2.85	-28.69	110.66	0.08	0.66	-0.07	PY00002230	good	154.18	0	146	64.91	76.64	61.79	38.21	0.04	102.23	-3.12	0.1	-2.07
M-006799-01	ADCY3	ADCY3	109	O006	PY00000566	good	200.88	-0.13	99	55.06	77.72	46.94	53.06	10.54	96.92	-1.99	-0.22	-1.29	PY00000565	good	273.73	-0.11	179	87.58	84.47	49.5	50.5	11.16	98.82	-1.15	-0.08	-0.9	PY00000564	Bad	178.31	0.47	215	101.9	106.19	-85.04	185.04	184.62	107.36	1.01	0.79	0.32
M-006800-01	ADCY4	ADCY4	196883	F007	PY00002232	good	171.17	-0.59	98	61.47	73.03	12.71	87.29	72.01	87.82	-2.37	-0.88	-1.77	PY00002231	good	141.33	-0.65	104	65.62	75.17	46.15	53.85	38.87	84.29	-1.38	-0.98	-1.36	PY00002230	good	115.03	-0.75	102	45.35	57.18	29.96	70.04	51.53	76.27	-5.58	-1.07	-3.79
M-006638-00	ADCY5	ADCY5	111	A006	PY00000488	good	92.29	-0.85	82	46.02	59.52	26.22	73.78	47.55	83.51	-5.65	-1.11	-2.54	PY00000487	good	230.69	-0.16	149	75.04	79.2	31.93	68.07	21.02	95.81	-1.68	-0.34	-1.1	PY00000486	Bad	197.59	1.31	212	95.52	115.58	-383.83	483.83	340.54	118.31	0.98	2.03	0.7
M-006636-01	ADCY6	ADCY6	112	J021	PY00001087	intermediate	187.63	0	85	113.52	98.56	96.52	3.48	0.06	99.2	-0.25	-0.08	-0.1	PY00001088	good	142.2	-0.16	139	65.37	71.51	51.59	48.41	12.19	98.43	-1.54	-0.07	-0.98	PY00001089	good	148.65	0.16	115	60.45	79.36	65.4	34.6	-10.64	107.15	-1.29	0.35	-1.16
M-006801-00	ADCY7	ADCY7	113	O014	PY00000546	good	132.33	-1.54	98	57.18	54.1	15.19	84.81	78.16	64.54	-6.59	-2.5	-3.03	PY00000545	good	123.5	-1.06	119	78.68	63.51	28.29	71.71	57.96	75.45	-1.71	-1.72	-1.94	PY00000544	good	117.31	-1.13	101	45.08	47.74	16.19	83.81	71.25	66.84	-3.56	-1.66	-2.47
M-006637-00	ADCY8	ADCY8	114	E011	PY00000552	good	177.01	0.15	57	30.73	80.7	59.17	40.83	-12.95	107.74	-1.09	0.4	-0.68	PY00000551	good	285.84	0.48	131	64.71	93.35	58.31	41.69	-343.34	107.41	-0.86	0.67	-0.77	PY00000550	Bad	169.87	0.12	191	87.59	101.58	178.55	-78.55	-75.61	100.94	0.54	0.1	0.08
M-006802-01	ADCY9	ADCY9	115	D021	PY00000500	good	223.72	0.87	99	57.81	94.02	84.89	15.11	-83.83	120.15	-0.36	1.42	-0.35	PY00000499	good	225.3	0.37	161	82.7	86.31	51.42	48.58	-64.61	106.91	-1.3	0.56	-0.81	PY00000498	Bad	174.03	-0.33	212	98.81	101.79	85.67	14.33	-92.06	95.01	0.35	-0.52	0.12
M-011198-01	ADCYAP1	ADCYAP1	116	E019	PY00002154	good	192.24	-0.72	113	62.54	72.93	42.4	57.6	41.46	82.68	-1.98	-1.15	-1.56	PY00002153	good	126.22	-0.59	118	73.75	79.6	55.81	44.19	32.72	86.34	-2.71	-0.89	-1.33	PY00002152	good	87.55	-1.32	117	57.25	49.11	11.88	88.12	81.52	62.94	-3.93	-1.9	-2.37
M-005413-01	ADCYAP1R1	ADCYAP1R1	117	L015	PY00001084	bad	241.96	0.67	86	151.88	118.5	149.53	-49.53	-24.56	108.79	1.51	0.9	1.22	PY00001085	good	154.92	-0.1	168	77.71	77.7	59.95	40.05	6.53	98.73	-1.43	-0.06	-1.29	PY00001086	good	160.3	0.42	127	65.32	91.3	86.68	13.32	-23.57	114.61	-1.58	0.62	-0.74
M-009487-00	ADD1	ADD1	118	G021	PY00000566	good	181.58	-0.56	105	58.39	70.25	29.16	70.84	44.43	87.61	-2.66	-0.89	-1.72	PY00000565	good	255.09	-0.45	132	64.59	78.71	30.8	69.2	44.72	92.09	-1.55	-0.56	-1.23	PY00000564	Bad	193.77	1.16	193	91.47	115.4	-360.25	460.25	458.45	116.67	2.03	1.79	0.79
M-009410-01	ADD2	ADD2	119	I004	PY00002235	good	175.58	-0.06	107	64.68	77.92	40.76	59.24	6.27	100.15	-2.24	0.01	-1.19	PY00002234	intermediate	61.75	0.14	79	48.17	82.1	67.72	32.28	-6.5	102.91	-2.02	0.23	-1.12	PY00002233	good	131.63	-0.61	93	44.55	60.67	29.44	70.56	40.51	86.11	-4.65	-0.82	-2.59
M-008468-02	ADD3	ADD3	120	A016	PY00001064	intermediate	280.44	0.24	94	99.47	97.6	93.55	6.45	-13.95	104.27	-0.41	0.34	-0.18	PY00001066	good	173.55	0.07	179	89.36	87.13	74.5	25.5	-5.04	104.95	-2.14	0.26	-0.92	PY00001065	good	195.02	0.84	137	70.32	93.79	89.95	10.05	-70.15	134.05	-0.46	1.27	-0.39
M-006520-01	ADH1A	ADH1A	124	D010	PY00000549	good	175.49	0.62	113	67.74	95.97	85.82	14.18	-74.9	111.89	-0.22	0.93	-0.2	PY00000548	good	233.65	0.77	160	78.38	91.08	58.26	41.74	-1012.72	113.45	-0.7	1.12	-0.5	PY00000547	Bad	165.19	-0.02	195	92.17	97.82	265.87	-165.87	-6.5	100.67	0.05	0.08	-0.1
M-008112-02	ADH1B	ADH1B	125	I013	PY00000491	good	145.42	-0.4	68	40.04	75.76	20.89	79.11	52.18	91.94	-3.62	-0.64	-1.39	PY00000490	good	173.77	-0.75	124	60.52	68.06	8.48	91.52	81.23	84.22	-1.92	-1.23	-1.29	PY00000489	Bad	145.83	-0.44	196	94.46	91.01	319.87	-219.87	-87.52	94.25	-0.76	-0.59	-0.37
M-006521-02	ADH1C	ADH1C	126	M018	PY00000485	good	147.41	-1.01	101	56.62	64.65	-2.5	102.5	105.17	79.45	-3.76	-1.6	-2.07	PY00000484	good	233.82	0.13	139	67.97	83.86	29.8	70.2	-45.65	102.23	-0.65	0.16	-0.52	PY00000483	Bad	215.13	1.13	188	88.81	112.12	810.27	-710.27	-637.41	112.26	2.07	1.65	0.55
M-008113-02	ADH4	ADH4	127	F014	PY00000633	good	236.43	1.1	82	44	97.09	93.79	6.21	-77.6	125.45	-0.06	1.63	-0.17	PY00000632	intermediate	40.66	-1.11	80	49	62.73	24.91	75.09	62.39	76.73	-2.52	-1.98	-1.82	PY00000631	good	89.84	-1.37	102	44.71	49.66	2.21	97.79	95.42	70.41	-4.99	-1.64	-3.11
M-008114-02	ADH5	ADH5	128	C017	PY00000552	good	161.82	-0.17	91	49.06	73.77	44.53	55.47	15.01	98.5	-1.44	-0.08	-0.92	PY00000551	good	285.5	0.48	168	82.99	93.24	57.61	42.39	-338.05	107.28	-0.88	0.66	-0.78	PY00000550	Bad	168.02	0.03	212	97.22	100.48	123.62	-23.62	-21.58	99.84	0.43	-0.02	0.03
M-008939-02	ADH6	ADH6	130	D010	PY00000264	good	126.77	0.45	137	72.41	74.62	45.65	54.35	-46.2	112.14	-2.15	0.86	-1.4	PY00000265	good	287.28	1.38	183	90.51	98.99	97.43	2.57	-171	131.53	-0.06	1.97	-0.07	PY00000266	Bad	227.99	0.2	214	102.48	106.66	-40.25	140.25	325.42	103.34	0.63	0.39	0.31
M-008115-01	ADH7	ADH7	131	P014	PY00000566	good	117.69	-1.97	81	45.05	45.53	-29.69	129.69	156.58	56.78	-4.87	-3.1	-3.15	PY00000565	good	291.36	0.21	147	71.93	89.91	67.19	32.81	-20.58	105.19	-0.78	0.37	-0.58	PY00000564	Bad	137.39	-1.37	206	97.63	81.82	643.31	-543.31	-540.1	82.73	-1.69	-1.86	-0.94
M-008453-01	ADHFE1	ADHFE1	137872	E007	PY00000549	good	188.91	1.06	79	47.36	103.31	111.67	-11.67	-127.57	120.45	0.2	1.6	0.16	PY00000548	good	236.97	0.86	153	74.95	92.38	64.31	35.69	-1128.38	115.06	-0.61	1.26	-0.43	PY00000547	Bad	175.41	0.44	193	91.23	103.87	-193.6	293.6	177.55	106.9	0.51	0.83	0.17
M-020394-00	SIPL	ADI1	55256	P021	PY00000488	good	96.56	-0.67	83	46.58	62.27	31.24	68.76	37.52	87.37	-5.25	-0.85	-2.36	PY00000487	good	205.67	-0.71	138	69.5	70.61	3.82	96.18	90.56	85.42	-2.33	-1.19	-1.56	PY00000486	Bad	175.11	0.33	215	96.87	102.43	24.57	75.43	84.6	104.85	-0.06	0.54	0.11
M-017780-01	MGC39724	ADIG	149685	H003	PY00000640	good	136.12	-0.36	140	86.12	73.35	23.17	76.83	45.08	94.41	-1.07	-0.38	-0.89	PY00002142	good	164.73	-0.6	109	69.59	82.51	56.18	43.82	32.5	89.27	-1.19	-0.94	-0.92	PY00002141	good	137.39	-1.2	145	65.02	50.2	12.73	87.27	76.45	70.08	-4.62	-1.71	-3.18
M-011938-00	ACDC	ADIPOQ	9370	H019	PY00000640	good	173.13	0.72	113	69.51	93.29	80.67	19.33	-91.18	120.08	-0.22	1.36	-0.22	PY00002142	good	203.79	0.48	131	83.64	102.08	105.2	-5.2	-26.39	110.44	0.23	0.91	0.11	PY00002141	good	269.76	1.26	168	75.34	98.56	97.48	2.52	-80.35	137.59	0.22	2.15	-0.09
M-007800-00	ADIPOR1	ADIPOR1	51094	K015	PY00000452	intermediate	64	348.77	64.65	86.85	73.97	26.03	-3.83	103.45	-1.37	0.28	-0.96	0.08	PY00000453	good	72	299.24	50.48	81.25	67.36	32.64	-64.17	124.34	-1.59	1.27	-1.05	0.77	PY00000454	good	105	296.52	49.91	85.96	77.79	22.21	-53.96	126.4	-0.62	1.39	-0.55	0.82
M-007801-00	ADIPOR2	ADIPOR2	79602	G005	PY00000345	intermediate	37	351.42	35.13	90.1	79.7	20.3	-28.14	108.88	-0.83	0.66	-0.68	0.5	PY00000346	good	40	178	27.49	55.07	19.38	80.62	35.17	91.65	-3.97	-0.51	-3.23	-0.34	PY00000344	good	34	98.86	16.71	37.41	-3.75	103.75	107.93	58.75	-6.04	-1.93	-2.49	-1.36
M-004733-02	ADK	ADK	132	J004	PY00002148	good	266.4	0.97	134	72.55	102.07	104.03	-4.03	-50.27	119.45	0.16	1.38	0.09	PY00002147	intermediate	59.93	0.14	105	65.09	80.35	64.91	35.09	-6.53	104.69	-1.7	0.39	-1.28	PY00002146	good	163.49	0.03	143	63.38	77.63	60.87	39.13	-2.09	102.95	-2.24	0.14	-1.21
M-011199-00	ADM	ADM	133	D012	PY00000627	intermediate	91.69	-0.49	122	65.02	60.68	30.4	69.6	31.66	90.91	-2.44	-0.58	-1.7	PY00000626	good	161.25	-0.78	149	74.48	69.37	-75.13	175.13	2065.24	83.72	-2.51	-1.23	-1.65	PY00000625	Bad	147.71	-1.53	247	108.72	79.91	-857.33	957.33	5227.45	81.3	-1.62	-2.37	-1.12
M-014490-01	ADM2	ADM2	79924	M009	PY00001075	intermediate	232.77	-0.05	97	123.47	94.64	85.84	14.16	2.94	99.47	-0.46	-0.04	-0.28	PY00001074	good	175.48	0.36	122	56.73	89.32	79.83	20.17	-25.32	110.85	-0.51	0.53	-0.48	PY00001073	good	176.78	0.16	134	69.39	75.07	57.52	42.48	-10.84	105.95	-1.53	0.29	-1.26
M-012857-00	ADNP	ADNP	23394	D015	PY00001075	intermediate	297.48	1.29	35	44.55	120.95	155.35	-55.35	-75.66	127.12	3.04	2.05	1.1	PY00001074	good	179.46	0.44	123	57.19	91.35	83.65	16.35	-31.32	113.36	-0.38	0.65	-0.39	PY00001073	good	236.05	1.34	92	47.64	100.24	100.4	-0.4	-93.49	141.48	-0.02	2.04	0.01
M-020456-02	KIAA0863	ADNP2	22850	I005	PY00000263	good	94.14	-0.49	71	36.46	67.54	37.4	62.6	28.48	90.37	-3.68	-0.67	-2.38	PY00000262	good	189.39	-1.26	89	44.79	62.24	-18.64	118.64	143.06	76.33	-4.33	-1.67	-2.72	PY00000261	Bad	171.42	0.3	193	86.38	104.3	-52.28	152.28	174.39	103.67	0.07	0.49	0.21
M-015855-01	C10ORF22	ADO	84890	J006	PY00002160	good	143.36	-1.13	123	76.04	59.45	-0.02	100.02	100.05	73.35	-3.71	-1.77	-2.48	PY00002159	good	133.8	-0.92	108	71.29	71.55	33.5	66.5	55.09	82.34	-3.78	-1.26	-2.32	PY00002158	good	77.87	-1.35	129	58.75	40.62	-1.04	101.04	102.27	60.92	-4.13	-1.78	-3.11
M-005415-03	ADORA1	ADORA1	134	D013	PY00001084	bad	155.19	-1.92	38	67.11	76	35.75	64.25	70.22	69.77	-2.13	-3.1	-1.58	PY00001085	good	62.98	-2.11	34	15.73	31.59	-22.88	122.88	135.67	40.14	-4.78	-3.01	-3.94	PY00001086	good	48.93	-2.03	18	9.26	27.87	-10.51	110.51	114.99	34.98	-13.88	-2.74	-6.1
M-005416-02	ADORA2A	ADORA2A	135	F013	PY00001084	bad	296.54	2.3	68	120.09	145.23	221.09	-121.09	-84.17	133.33	3.8	3.42	2.98	PY00001085	good	210.72	1.12	109	50.42	105.69	110.21	-10.21	-71.84	134.29	0.6	1.73	0.33	PY00001086	good	223.49	1.8	79	40.63	127.3	141.82	-41.82	-102.18	159.78	5.4	2.52	2.31
M-005417-01	ADORA2B	ADORA2B	136	G012	PY00001084	bad	318.42	2.96	64	113.02	155.95	249.78	-149.78	-108.08	143.17	4.72	4.43	3.68	PY00001085	good	251.14	2	136	62.91	125.96	146.63	-46.63	-128.62	160.05	2.07	3.02	1.5	PY00001086	good	202.19	1.33	105	54	115.16	123.23	-23.23	-75.68	144.55	3.05	1.88	1.28
M-005418-01	ADORA3	ADORA3	140	G003	PY00001084	bad	224.8	0.16	76	134.22	110.09	127.03	-27.03	-5.82	101.07	0.79	0.11	0.66	PY00001085	good	117.89	-0.91	123	56.9	59.13	26.59	73.41	58.54	75.13	-2.78	-1.25	-2.36	PY00001086	good	124.81	-0.36	134	68.92	71.09	55.71	44.29	20.58	89.23	-5.5	-0.45	-2.45
M-006809-00	ADP-GK	ADPGK	83440	F022	PY00002148	good	194.01	-0.53	76	41.15	74.33	50.04	49.96	27.72	86.99	-1.34	-0.92	-1.17	PY00002147	intermediate	44.27	-1.18	77	47.73	59.35	27.39	72.61	55.04	77.32	-3.64	-1.89	-2.65	PY00002146	good	136.58	-0.58	82	36.34	64.85	38.52	61.48	35.4	86.01	-3.76	-0.68	-1.9
M-008412-01	ADPRH	ADPRH	141	H013	PY00000500	good	254.1	1.6	129	75.33	106.79	117.15	-17.15	-153.69	136.47	0.83	2.57	0.4	PY00000499	good	271.16	1.49	140	71.91	103.88	113.78	-13.78	-264.26	128.67	0.6	2.34	0.23	PY00000498	Bad	177.17	-0.21	201	93.68	103.62	70.92	29.08	-58.99	96.72	0.56	-0.34	0.25
M-008526-01	ADPRHL1	ADPRHL1	113622	P013	PY00000633	good	183.54	-0.14	137	73.51	75.37	47.48	52.52	10.1	97.39	-2.17	-0.17	-1.48	PY00000632	intermediate	45.75	-0.68	132	80.86	70.58	40.74	59.26	38.5	86.34	-2	-1.16	-1.44	PY00000631	good	120.56	-0.39	145	63.56	66.63	35.19	64.81	27.02	94.49	-3.35	-0.31	-2.06
M-020822-01	ADPRHL2	ADPRHL2	54936	H014	PY00001087	intermediate	181.62	-0.19	59	78.8	95.41	88.87	11.13	7.98	96.03	-0.64	-0.38	-0.32	PY00001088	good	159.18	0.16	83	39.04	80.05	66.1	33.9	-12.5	110.18	-1.08	0.45	-0.69	PY00001089	good	136.56	-0.12	78	41	72.91	54.58	45.42	7.66	98.43	-1.71	-0.08	-1.52
M-005419-01	ADRA1A	ADRA1A	148	F022	PY00001084	bad	114.53	-3.13	46	81.24	56.09	-17.56	117.56	114.63	51.49	-3.84	-4.98	-2.89	PY00001085	good	79.32	-1.75	83	38.39	39.78	-8.16	108.16	112.73	50.55	-4.18	-2.49	-3.47	PY00001086	good	62.58	-1.73	74	38.06	35.64	1.4	98.6	98.01	44.74	-12.37	-2.33	-5.45
M-005420-02	ADRA1B	ADRA1B	147	N018	PY00001084	bad	235.1	0.47	61	107.73	115.14	140.53	-40.53	-17.06	105.7	1.22	0.59	1	PY00001085	good	315.81	3.41	80	37	158.39	204.89	-104.89	-219.46	201.26	4.43	5.1	3.37	PY00001086	good	243.13	2.23	45	23.14	138.48	158.96	-58.96	-126.61	173.82	7.57	3.11	3.26
M-005421-01	ADRA1D	ADRA1D	146	A003	PY00002148	good	269.18	1.03	170	92.05	103.14	106.1	-6.1	-53.26	120.7	0.22	1.46	0.14	PY00002147	intermediate	77.24	1.6	184	114.06	103.56	106.36	-6.36	-74.55	134.92	0.44	2.92	0.23	PY00002146	good	212.26	1.15	207	91.75	100.79	101.38	-1.38	-70.03	133.67	0.5	1.63	0.04
M-005422-01	ADRA2A	ADRA2A	150	F004	PY00002148	good	305.31	1.77	162	87.72	116.98	133.05	-33.05	-92.19	136.9	0.96	2.61	0.78	PY00002147	intermediate	73.79	1.31	170	105.39	98.93	98.08	1.92	-60.97	128.89	0.01	2.41	-0.07	PY00002146	good	203.06	0.94	198	87.76	96.43	93.75	6.25	-57.22	127.88	-0.02	1.35	-0.19
M-005423-02	ADRA2B	ADRA2B	151	O014	PY00001084	bad	291.21	2.14	82	144.81	142.62	214.1	-114.1	-78.35	130.93	3.58	3.18	2.81	PY00001085	good	141.79	-0.39	129	59.67	71.11	48.12	51.88	24.98	90.36	-1.91	-0.49	-1.66	PY00001086	good	126.56	-0.32	113	58.12	72.08	57.23	42.77	18.41	90.48	-5.31	-0.4	-2.36
M-005424-02	ADRA2C	ADRA2C	152	N020	PY00001084	bad	170.22	-1.47	78	137.75	83.36	55.46	44.54	53.8	76.53	-1.5	-2.41	-1.1	PY00001085	good	110.35	-1.08	115	53.19	55.34	19.79	80.21	69.14	70.32	-3.05	-1.49	-2.57	PY00001086	good	85.68	-1.22	104	53.49	48.8	21.56	78.44	69.27	61.25	-9.82	-1.63	-4.33
M-005425-02	ADRB1	ADRB1	153	L019	PY00001084	bad	147.77	-2.14	31	54.75	72.37	26.02	73.98	78.32	66.44	-2.44	-3.45	-1.82	PY00001085	good	148.98	-0.23	49	22.67	74.72	54.59	45.41	14.88	94.94	-1.65	-0.25	-1.46	PY00001086	good	129.87	-0.25	44	22.63	73.97	60.12	39.88	14.3	92.85	-4.94	-0.3	-2.2
M-005426-02	ADRB2	ADRB2	154	A005	PY00002148	good	250.97	0.65	129	69.85	96.16	92.52	7.48	-33.64	112.53	-0.16	0.89	-0.18	PY00002147	intermediate	103.6	3.83	132	81.83	138.9	169.47	-69.47	-178.13	180.96	3.7	6.76	2.54	PY00002146	good	198.47	0.84	169	74.9	94.25	89.93	10.07	-50.82	124.99	-0.27	1.21	-0.31
M-005427-00	ADRB3	ADRB3	155	N014	PY00001084	bad	254.53	1.05	54	95.36	124.66	166.01	-66.01	-38.29	114.44	2.04	1.48	1.62	PY00001085	good	87.7	-1.57	81	37.47	43.99	-0.61	100.61	100.96	55.89	-3.88	-2.22	-3.23	PY00001086	good	101.8	-0.87	58	29.83	57.98	35.62	64.38	49.22	72.78	-8.04	-1.15	-3.56
M-004325-02	ADRBK1	ADRBK1	156	D014	PY00000347	good	103.23	-1.04	84	46.68	57.69	5.57	94.43	87.39	78.66	-2.75	-1.37	-2.35	PY00000580	good	226.66	-0.71	114	57.27	73.39	5.23	94.77	88.81	87.13	-1.86	-1	-1.38	PY00000579	Bad	174.86	-0.14	203	90.83	90.06	-187.88	287.88	-46.35	97.79	-0.68	-0.22	-0.49
M-004326-02	ADRBK2	ADRBK2	157	K004	PY00000347	good	152.93	0.63	116	64.47	85.47	67.57	32.43	-53.08	116.53	-0.92	1.06	-0.81	PY00000580	good	385.04	2.42	145	72.84	124.67	187.86	-87.86	-301.63	148.02	1.69	3.75	1.28	PY00000579	Bad	161.24	-0.64	200	89.49	83.04	-390.97	490.97	-204.55	90.17	-1.16	-1	-0.83
M-012340-01	ADRM1	ADRM1	11047	O005	PY00001064	intermediate	302.94	0.69	48	50.79	105.43	114.57	-14.57	-39.56	112.64	0.45	1.01	0.42	PY00001066	good	190.1	0.38	106	52.92	95.44	90.97	9.03	-28.26	114.96	-0.53	0.79	-0.32	PY00001065	good	142.49	-0.09	124	63.65	68.53	49.08	50.92	7.16	97.95	-2.35	-0.08	-1.97
M-010986-01	ADSL	ADSL	158	H019	PY00000500	good	182.78	-0.11	169	98.69	76.82	41.42	58.58	10.3	98.17	-1.96	-0.13	-1.37	PY00000499	good	256.51	1.13	185	95.02	98.27	93.85	6.15	-200.46	121.72	-0.01	1.77	-0.1	PY00000498	Bad	164.36	-0.69	190	88.55	96.13	131.07	-31.07	-193.85	89.73	-0.28	-1.08	-0.27
M-009289-01	ADSS	ADSS	159	H010	PY00000500	good	261.31	1.77	109	63.65	109.82	124.81	-24.81	-170.27	140.34	1.11	2.85	0.58	PY00000499	good	260.03	1.22	139	71.4	99.62	98.64	1.36	-215.79	123.39	0.14	1.91	-0.02	PY00000498	Bad	226.12	1.63	206	96.01	132.25	-158.86	258.86	456.13	123.44	3.76	2.46	2.23
M-009105-01	ADSSL1	ADSSL1	122622	I008	PY00001087	intermediate	238.32	1.59	113	150.92	125.19	161.03	-61.03	-66.75	126.01	2.98	2.46	1.78	PY00001088	good	207.87	1.09	170	79.95	104.53	107.7	-7.7	-83.31	143.89	0.24	1.94	0.16	PY00001089	good	205.54	1.47	147	77.27	109.73	116.32	-16.32	-96.8	148.16	0.67	2.39	0.55
M-009694-01	AEBP1	AEBP1	165	M010	PY00000563	good	243.69	0.75	111	61.01	93.18	82.96	17.04	-66.82	116.63	-0.16	1.06	-0.29	PY00000562	good	290.54	0.42	169	79.39	92.34	73.94	26.06	-51.34	106.88	-0.82	0.46	-0.46	PY00000561	Bad	190.11	-0.02	201	96.26	96.14	-18.67	118.67	-73.1	99.73	0.03	-0.03	-0.17
M-016409-01	AEBP2	AEBP2	121536	D011	PY00000343	intermediate	79	448.26	77.83	109.16	120.7	-20.7	-67.47	126.1	0.9	1.76	0.5	1.14	PY00000341	good	87	238.59	61.7	65.13	41.45	58.55	-14.14	108.28	-3.19	0.42	-2.14	0.15	PY00000342	good	128	269.35	62.21	86.32	77.1	22.9	-61.24	124.38	-0.48	1.1	-0.58	0.77
M-016332-00	FLJ12484	AEN	64782	B009	PY00000640	good	158.19	0.29	126	77.51	85.25	57.46	42.54	-36.18	109.72	-0.56	0.66	-0.49	PY00002142	good	193.97	0.21	108	68.95	97.16	92.88	7.12	-11.58	105.12	-0.12	0.45	-0.15	PY00002141	good	192.88	-0.17	122	54.71	70.47	48.26	51.74	10.72	98.38	-2.59	-0.09	-1.89
M-012157-02	AES	AES	166	P003	PY00002160	good	214.76	0.5	127	78.52	89.05	73	27	-44.21	109.89	-1	0.66	-0.67	PY00002159	good	155.24	-0.32	123	81.19	83.01	60.29	39.71	19.19	95.52	-2.35	-0.32	-1.39	PY00002158	good	173.63	1.1	154	70.14	90.57	83.96	16.04	-83.48	135.83	-0.83	1.63	-0.49
M-013084-01	AFAP	AFAP1	60312	A019	PY00000555	good	173.63	-0.62	98	57.48	70.28	15.97	84.03	66.11	86.5	-1.85	-1.01	-1.4	PY00000554	good	246.55	0.3	181	87.47	86.53	47.98	52.02	-56.36	103.8	-1.56	0.36	-1	PY00000553	Bad	183.85	-0.56	227	102.22	92.36	1527.61	-1427.61	-703.91	92.69	-0.38	-0.82	-0.27
M-024339-01	FLJ36748	AFAP1L1	134265	C019	PY00000639	good	217.12	0.62	79	43.15	90.96	81.39	18.61	-39.21	113.75	-1.09	0.85	-0.54	PY00000637	good	221.9	0.85	71	43.49	92.4	85.82	14.18	-49.91	122.31	-0.44	1.32	-0.33	PY00000638	good	187.74	0.21	84	36.99	68.49	45.69	54.31	-16.25	107.63	-4.07	0.41	-2.22
M-014917-01	KIAA1914	AFAP1L2	84632	P008	PY00000555	good	222.22	0.49	117	68.62	89.95	71.58	28.42	-51.91	110.72	-0.51	0.8	-0.47	PY00000554	good	269.89	0.85	185	89.4	94.72	79.6	20.4	-159.4	113.62	-0.3	1.29	-0.39	PY00000553	Bad	219.11	0.82	221	99.52	110.07	-1780.85	1880.85	1037.17	110.47	0.4	1.18	0.35
M-020074-02	MLLT2	AFF1	4299	B005	PY00002145	good	117.24	-1.58	93	55.4	60.71	-17.87	117.87	123.96	66.83	-4.65	-2.54	-2.84	PY00002144	good	156.85	-0.87	59	36.2	70.03	41.21	58.79	45.45	81.64	-1.95	-1.16	-1.75	PY00002143	good	172.06	-0.61	84	41.57	74.35	51.4	48.6	34.34	84.56	-1.92	-0.92	-1.54
M-019632-01	FMR2	AFF2	2334	O006	PY00002223	good	294.43	2.87	113	64.92	139.82	196.72	-96.72	-220.38	166.29	3.05	4.04	1.79	PY00002222	good	264.57	2.67	113	73.44	125.97	157.94	-57.94	-191.81	158.62	2.04	3.83	1.38	PY00002221	good	257.89	2.09	102	49.11	118	130.57	-30.57	-129.46	162.39	2.01	3.57	1.28
M-011317-01	LAF4	AFF3	3899	O020	PY00000497	intermediate	129.74	0.07	139	81.76	87.19	63.07	36.93	-6.37	102.61	-0.64	0.19	-0.54	PY00000496	intermediate	427.8	1.26	192	107.26	104.87	119.92	-19.92	-143.67	118.59	0.14	1.84	0.31	PY00000495	Bad	208.43	1.42	215	100.44	114.86	477.41	-377.41	3666.06	121	1.42	2.26	0.93
M-020276-02	AF5Q31	AFF4	27125	A004	PY00000488	good	122.12	0.4	91	51.07	78.76	61.28	38.72	-22.59	110.5	-2.9	0.71	-1.33	PY00000487	good	261.67	0.51	164	82.59	89.84	66.75	33.25	-65.12	108.68	-0.86	0.71	-0.54	PY00000486	Bad	189.15	0.94	210	94.62	110.64	-230.54	330.54	244.47	113.26	0.59	1.47	0.48
M-005781-00	AFG3L2	AFG3L2	10939	D021	PY00000563	good	240.91	0.69	91	50.02	92.12	80.3	19.7	-61.48	115.3	-0.24	0.98	-0.34	PY00000562	good	186.34	-1.46	140	65.77	59.22	-38.69	138.69	179.18	68.55	-4.69	-2.12	-2.43	PY00000561	Bad	186.14	-0.16	214	102.48	94.13	-80.59	180.59	-647.08	97.65	-0.16	-0.24	-0.27
M-011201-01	AFM	AFM	173	B022	PY00000624	intermediate	115.68	0	97	51.99	74.54	52.36	47.64	-0.29	101.51	-1.68	0.09	-1.24	PY00000623	good	129.81	-1.27	161	79.33	54.27	-39.73	139.73	226.47	71.66	-4.73	-1.77	-2.9	PY00000622	Bad	137.77	-1.58	201	90.26	74.7	-225.25	325.25	3317.14	81.11	-1.75	-2.28	-1.19
M-032645-01	AFMID	AFMID	125061	C009	PY00000560	good	218.54	1.21	80	48.72	108.82	122.5	-22.5	-94.23	127.3	0.58	1.84	0.41	PY00000559	good	227.39	1.29	73	43.18	98.51	97.33	2.67	-81.05	133.57	0.11	1.93	-0.1	PY00000621	good	214.87	1.14	64	28.95	93.13	87.51	12.49	-83.54	135.49	-0.57	1.83	-0.59
M-011202-00	AFP	AFP	174	N003	PY00000546	good	181.71	-0.48	109	63.6	74.29	52.49	47.51	24.51	88.63	-3.56	-0.8	-1.7	PY00000545	good	165.85	0.1	80	52.89	85.29	71.09	28.91	-5.63	101.33	-0.61	0.09	-0.78	PY00000544	good	186.11	0.13	113	50.43	75.73	61.07	38.93	-8.49	106.03	-1.64	0.3	-1.15
M-017996-01	AFTIPHILIN	AFTPH	54812	C014	PY00000639	good	188.39	-0.05	61	33.32	78.93	56.62	43.38	3.17	98.7	-2.61	-0.08	-1.26	PY00000637	good	187.32	0.05	65	39.82	78	58.97	41.03	-3.01	103.25	-1.75	0.19	-0.94	PY00000638	good	142.41	-0.72	48	21.14	51.95	17.18	82.82	56.29	81.64	-6.48	-0.99	-3.38
M-004037-00	AGA	AGA	175	I009	PY00000497	intermediate	139.77	0.44	109	64.12	93.94	82.52	17.48	-39.16	110.55	-0.28	0.76	-0.26	PY00000496	intermediate	393.23	0.64	134	74.86	96.4	85.29	14.71	-73.3	109	-0.57	0.89	-0.23	PY00000495	Bad	230.38	2.31	209	97.64	126.95	784.68	-684.68	5961.29	133.74	2.56	3.64	1.69
M-020452-01	CENTG2	AGAP1	116987	N015	PY00002235	good	181.76	0.1	119	71.93	80.66	48.11	51.89	-10.65	103.68	-1.91	0.24	-1.04	PY00002234	intermediate	51.11	-0.73	164	100	67.96	42.21	57.79	33.63	85.18	-3.8	-1.15	-2	PY00002233	good	190.46	0.87	177	84.79	87.78	78.08	21.92	-57.76	124.6	-1.33	1.45	-0.8
M-021010-00	CENTG1	AGAP2	116986	E017	PY00001071	intermediate	143.95	-1.36	28	30.75	56.6	-7.41	107.41	111.71	68.66	-4.18	-1.72	-2.7	PY00001070	good	133.95	0.18	27	12.6	79.27	60.57	39.43	-16.27	109.66	-2.41	0.49	-1.35	AY00001688	Bad	162.8	0.35	165	79.42	100.37	93.04	6.96	54.5	106.45	0.38	0.58	0.02
M-019127-01	CENTG3	AGAP3	116988	H019	PY00000560	good	212.63	1.06	104	63.34	105.88	114.99	-14.99	-82.32	123.86	0.34	1.61	0.27	PY00000559	good	174.34	0.07	77	45.55	75.53	56	44	-4.17	102.41	-2.16	0.14	-1.68	PY00000621	good	157.11	-0.16	110	49.76	68.1	41.96	58.04	12	99.07	-3.39	-0.05	-2.75
M-015345-01	CTGLF1	AGAP4	119016	J009	PY00000345	intermediate	60	365.9	56.97	93.81	87.31	12.69	-40.38	113.36	-0.52	0.99	-0.43	0.72	PY00000346	good	51	262.41	35.05	81.18	66.23	33.77	-121.61	135.11	-1.65	2.13	-1.35	1.17	PY00000344	good	90	202.52	44.23	76.63	61.26	38.74	-29.42	120.36	-2.23	0.95	-0.93	0.37
M-181823-01	CTGLF3	AGAP6	414189	O020	PY00000624	intermediate	132.59	0.65	167	89.51	85.43	72.74	27.26	-39.33	116.34	-0.98	0.97	-0.71	PY00000623	good	212.68	0.62	192	94.61	88.91	66.11	33.89	-110.43	117.4	-1.22	1.09	-0.7	PY00000622	Bad	163.36	-0.37	194	87.12	88.57	-46.94	146.94	770.43	96.17	-0.7	-0.46	-0.54
M-184266-00	CTGLF4	AGAP7	653268	K009	PY00000627	intermediate	81.17	-0.92	73	38.91	53.72	18.09	81.91	59.34	80.49	-2.84	-1.24	-2	PY00000626	good	225.65	0.78	120	59.98	97.08	83.28	16.72	-2078.46	117.15	-0.02	1.3	-0.16	PY00000625	Bad	196.15	0.66	205	90.23	106.12	391.75	-291.75	-2242.93	107.96	0.42	1.01	0.34
M-184310-00	CTGLF5	AGAP8	728404	N010	PY00000345	intermediate	105	489.77	99.7	125.57	152.41	-52.41	-145.05	151.74	2.11	3.82	1.77	2.58	PY00000346	good	144	372.08	98.97	115.11	127.12	-27.12	-325.32	191.57	1.36	5.55	1.09	3.13	PY00000344	good	189	418.15	92.87	158.22	196.51	-96.51	-315.13	248.51	5.7	6.94	2.31	3.96
M-017061-01	FLJ32310	AGBL1	123624	E015	PY00000555	good	228.85	0.64	88	51.61	92.63	79.17	20.83	-68	114.02	-0.32	1.05	-0.35	PY00000554	good	259.3	0.6	132	63.79	91	65.26	34.74	-112.66	109.17	-0.87	0.87	-0.67	PY00000553	Bad	202.91	0.19	215	96.82	101.93	-260.36	360.36	237.01	102.3	0.04	0.26	0.07
M-012937-00	FLJ23598	AGBL2	79841	A020	PY00001087	intermediate	168.03	-0.62	51	68.11	88.27	71.57	28.43	25.89	88.84	-1.5	-1.05	-0.83	PY00001088	good	188.05	0.71	112	52.67	94.56	90.76	9.24	-54.48	130.16	-0.3	1.33	-0.19	PY00001089	good	149.63	0.18	85	44.68	79.89	66.28	33.72	-12.14	107.86	-1.26	0.39	-1.13
M-025456-00	LOC340351	AGBL3	340351	F018	PY00002157	good	142.26	-0.82	133	78.55	65.57	8.71	91.29	80.84	82.76	-7.47	-1.18	-2.52	PY00002156	good	123.26	-0.88	126	78.81	67.44	33.41	66.59	52.06	80.41	-4.17	-1.33	-2.35	PY00002155	good	108.35	-1.35	126	63.36	51.16	15.74	84.26	74.96	66.7	-2.43	-2.05	-1.87
M-014994-01	FLJ14442	AGBL4	84871	M010	PY00002151	good	189.9	0.41	136	70.97	84.73	68.76	31.24	-25.96	109.55	-1.44	0.65	-0.85	PY00002150	good	186.04	0.3	106	73.9	94.2	86.93	13.07	-19.22	108.29	-0.58	0.55	-0.32	PY00002149	good	155.08	-0.08	130	56.31	69.83	51.83	48.17	4.95	100.03	-3.77	0	-2.54
M-009468-01	FLJ21839	AGBL5	60509	A014	PY00000555	good	212.65	0.27	72	42.23	86.07	60.63	39.37	-28.66	105.95	-0.77	0.44	-0.65	PY00000554	good	241.85	0.19	183	88.43	84.88	41.62	58.38	-35.64	101.82	-1.81	0.17	-1.13	PY00000553	Bad	178.44	-0.77	218	98.17	89.64	2034.93	-1934.93	-970.88	89.96	-0.5	-1.13	-0.36
M-003625-02	AGER	AGER	177	G003	PY00000494	good	228.77	0.81	95	52.16	93.02	83.2	16.8	-76.65	123.1	-0.17	1.39	-0.36	PY00000493	good	331.85	1.56	172	83.04	106.57	119.64	-19.64	-143.99	126.38	0.67	2.58	0.6	PY00000492	Bad	255.98	0.83	210	100.48	113	751.85	-651.85	-192.28	110.21	1.57	1.28	0.6
M-011873-00	HRB	AGFG1	3267	G020	PY00000558	good	162.46	0.37	60	34.57	89.55	69.25	30.75	-40.23	107.15	-1.03	0.52	-0.6	PY00000557	good	250.45	-0.06	125	59.67	77.47	38.48	61.52	7.26	99.15	-1.68	-0.06	-1.31	PY00000556	Bad	184.1	0.4	185	82.91	97.31	50.04	49.96	194.96	106.57	-0.02	0.73	-0.14
M-016363-01	HRBL	AGFG2	3268	J012	PY00001064	intermediate	125.19	-2.86	31	32.8	43.57	-51.57	151.57	162.82	46.55	-6.33	-4.26	-4.34	PY00001066	good	91.73	-1.46	25	12.48	46.06	-6.9	106.9	109.73	55.48	-10.09	-2.34	-3.85	PY00001065	good	45	-1.8	31	15.91	21.64	-26.79	126.79	150.67	30.93	-5.86	-2.58	-4.91
M-021115-00	VG5Q	AGGF1	55109	F007	PY00002229	good	253.19	1.1	148	93.6	105.44	117.36	-17.36	-108.96	121.95	0.46	1.6	0.29	PY00002228	good	135.13	0.09	130	83.43	86.76	72.69	27.31	-6.29	105.48	-2.28	0.31	-0.68	PY00002227	good	210.27	0.89	154	74.83	93.47	88.68	11.32	-49.2	123.9	-0.76	1.31	-0.4
M-007256-02	MULK	AGK	55750	N004	PY00002148	good	173.98	-0.95	138	74.72	66.66	35.1	64.9	49.3	78.01	-1.76	-1.56	-1.52	PY00002147	intermediate	54.72	-0.3	109	67.57	73.37	52.43	47.57	13.96	95.59	-2.35	-0.37	-1.74	PY00002146	good	149.74	-0.28	162	71.8	71.1	49.45	50.55	17.06	94.3	-3.02	-0.28	-1.56
M-010987-01	AGL	AGL	178	M022	PY00000549	good	174.24	0.58	78	46.76	95.29	83.42	16.58	-70.01	111.1	-0.25	0.87	-0.23	PY00000548	good	220.58	0.42	157	76.91	85.99	34.42	65.58	-557.39	107.11	-1.09	0.59	-0.78	PY00000547	Bad	133.59	-1.41	189	89.34	79.1	1687.3	-1587.3	-575.9	81.41	-1.35	-2.22	-0.92
M-021341-00	AGMAT	AGMAT	79814	O013	PY00000488	good	110.66	-0.08	90	50.51	71.37	47.81	52.19	4.36	100.13	-3.95	0.01	-1.79	PY00000487	good	177.81	-1.31	130	65.47	61.05	-27.49	127.49	168	73.85	-3.07	-2.13	-2.07	PY00000486	Bad	226.99	2.59	176	79.3	132.78	-918.02	1018.02	675.3	135.92	2.35	3.97	1.47
M-028988-01	FLJ16237	AGMO	392636	A014	PY00000497	intermediate	110.75	-0.62	174	102.35	74.43	26.27	73.73	55.69	87.59	-1.34	-0.89	-1.09	PY00000496	intermediate	342.38	-0.26	188	105.03	83.93	34.35	65.65	30.2	94.91	-1.62	-0.5	-1.01	PY00000495	Bad	122.17	-2.08	224	104.64	67.32	-730.11	830.11	-5353.65	70.92	-3.06	-3.13	-2.05
M-003810-01	AGPAT1	AGPAT1	10554	E011	PY00000485	good	176.82	-0.27	145	81.29	77.54	34.89	65.11	27.77	95.3	-2.43	-0.37	-1.32	PY00000484	good	273.56	0.96	163	79.71	98.11	91.8	8.2	-348.73	119.6	-0.14	1.43	-0.06	PY00000483	Bad	227.99	1.76	193	91.17	118.83	1202.93	-1102.93	-994.76	118.97	3.04	2.55	0.85
M-003811-02	AGPAT2	AGPAT2	10555	L013	PY00000500	good	162.54	-0.59	46	26.86	68.31	19.93	80.07	56.84	87.3	-2.75	-0.9	-1.87	PY00000499	good	230.24	0.49	132	67.8	88.2	58.12	41.88	-86.08	109.25	-1.09	0.75	-0.69	PY00000498	Bad	186.14	0.13	189	88.09	108.87	28.84	71.16	35.35	101.61	1.14	0.17	0.61
M-008620-00	AGPAT3	AGPAT3	56894	M012	PY00000485	good	173.15	-0.36	85	47.65	75.94	30.23	69.77	37.43	93.32	-2.6	-0.52	-1.41	PY00000484	good	233.04	0.11	158	77.26	83.58	28.58	71.42	-39.73	101.89	-0.66	0.14	-0.53	PY00000483	Bad	180.65	-0.57	198	93.53	94.15	-242.48	342.48	320.68	94.26	-0.53	-0.77	-0.26
M-009283-01	AGPAT4	AGPAT4	56895	A008	PY00000552	good	155.18	-0.31	133	71.7	70.74	38.12	61.88	27.23	94.46	-1.59	-0.29	-1.03	PY00000551	good	296.97	0.73	148	73.11	96.99	81.1	18.9	-516.58	111.59	-0.36	1.05	-0.35	PY00000550	Bad	143.39	-1.06	209	95.84	85.75	-608.29	708.29	698.26	85.2	-1.06	-1.59	-0.76
M-008554-02	AGPAT5	AGPAT5	55326	B003	PY00000500	good	248.3	1.46	187	109.2	104.35	110.99	-10.99	-140.35	133.36	0.6	2.35	0.26	PY00000499	good	235.42	0.61	211	108.38	90.19	65.17	34.83	-108.65	111.71	-0.88	0.96	-0.58	PY00000498	Bad	222.92	1.51	184	85.76	130.38	-143.83	243.83	422.45	121.69	3.55	2.27	2.1
M-010300-00	DKFZP586M1819	AGPAT6	137964	B011	PY00000566	good	283.22	1.68	116	64.51	109.57	122.79	-22.79	-133.99	136.65	0.86	2.63	0.55	PY00000565	good	309.73	0.54	194	94.92	95.58	85.62	14.38	-53.66	111.82	-0.39	0.84	-0.25	PY00000564	Bad	143.46	-1.1	197	93.36	85.43	535.35	-435.35	-432.68	86.38	-1.29	-1.47	-0.75
M-010291-00	MGC11324	AGPAT9	84803	O005	PY00002232	good	221.8	0.67	120	75.26	94.63	82.61	17.39	-81.97	113.79	-0.54	1	-0.35	PY00002231	good	175.89	0.23	109	68.77	93.55	86.02	13.98	-13.94	104.9	-0.24	0.31	-0.35	PY00002230	good	138.45	-0.3	155	68.91	68.82	49	51	20.74	91.79	-4.11	-0.37	-2.76
M-022282-01	LOC123688	AGPHD1	123688	P017	PY00000502	good	246.04	0.74	81	42.27	96.97	93.95	6.05	-41.36	115.9	-0.31	1.14	-0.17	PY00002240	good	183.8	0.77	67	44.54	105.25	111.19	-11.19	-41.88	118.32	0.21	1.39	0.31	PY00002239	good	199.67	0.78	84	41.44	94.54	90.99	9.01	-42.73	123.32	0.03	1.2	-0.28
M-009267-01	AGPS	AGPS	8540	I006	PY00000546	good	171.87	-0.69	74	43.18	70.27	45.06	54.94	35.2	83.83	-4.16	-1.14	-1.96	PY00000545	good	120.69	-1.14	51	33.72	62.06	25.45	74.55	62.19	73.73	-1.78	-1.84	-2.02	PY00000544	good	158.26	-0.38	61	27.22	64.4	42.9	57.1	23.79	90.16	-2.42	-0.49	-1.68
M-003626-00	AGR2	AGR2	10551	P004	PY00000343	intermediate	55	394.56	54.19	96.09	91.15	8.85	-26.47	110.99	-0.14	0.74	-0.21	0.45	PY00000341	good	64	237.22	45.39	64.75	40.82	59.18	-12.4	107.65	-3.22	0.39	-2.17	0.13	PY00000342	good	72	348.98	34.99	111.84	119.82	-19.82	-150.58	161.15	1.18	2.77	0.51	1.9
M-010689-00	BCMP11	AGR3	155465	H010	PY00002229	good	202.67	-0.11	159	100.55	84.4	50.25	49.75	10.53	97.62	-0.84	-0.17	-0.82	PY00002228	good	124.02	-0.23	160	102.69	79.62	57.97	42.03	15.24	96.8	-3.46	-0.18	-1.05	PY00002227	good	166.14	-0.14	192	93.29	73.85	54.69	45.31	7.99	97.9	-2.61	-0.11	-1.62
M-031716-01	AGRN	AGRN	375790	N018	PY00001071	intermediate	201.53	-0.28	67	73.58	79.24	48.62	51.38	23.17	96.12	-2.1	-0.21	-1.29	PY00001070	good	155.15	0.7	118	55.08	91.81	84.43	15.57	-62.07	127.01	-1	1.36	-0.53	AY00001688	Bad	140.43	-0.47	176	84.72	86.57	355.5	-255.5	-73.86	91.82	-0.9	-0.74	-0.56
M-011204-01	AGRP	AGRP	181	A005	PY00000343	intermediate	72	501.54	70.94	122.14	150.03	-50.03	-108.16	141.08	1.94	2.78	1.21	1.83	PY00000341	good	29	387.61	20.57	105.8	109.74	-9.74	-202.17	175.9	0.72	3.89	0.36	2.19	PY00000342	good	22	303.38	10.69	97.23	95.36	4.64	-99.42	140.1	0.23	1.81	-0.12	1.25
M-010988-01	AGT	AGT	183	M007	PY00000546	good	244.16	0.85	98	57.18	99.82	99.66	0.34	-43.34	119.08	0.28	1.35	-0.01	PY00000545	good	223.99	1.7	93	61.49	115.18	129.84	-29.84	-92.93	136.85	0.9	2.58	0.81	PY00000544	good	207.54	0.53	99	44.18	84.45	75.06	24.94	-33.34	118.24	-1.04	0.91	-0.74
M-014059-00	AGTPBP1	AGTPBP1	23287	N009	PY00000563	good	186.31	-0.49	61	33.53	71.24	28.11	71.89	43.46	89.17	-1.78	-0.69	-1.24	PY00000562	good	271.61	0.08	144	67.65	86.32	53.49	46.51	-9.47	99.91	-1.52	-0.01	-0.82	PY00000561	Bad	243.39	1.92	195	93.39	123.09	810.53	-710.53	7613.55	127.68	2.61	2.77	1.05
M-005428-02	AGTR1	AGTR1	185	M011	PY00001084	bad	232.74	0.4	104	183.66	113.98	137.43	-37.43	-14.49	104.64	1.12	0.48	0.92	PY00001085	good	186.86	0.6	162	74.93	93.72	88.72	11.28	-38.34	119.09	-0.27	0.96	-0.36	PY00001086	good	159.27	0.39	152	78.17	90.72	85.78	14.22	-22.29	113.87	-1.69	0.58	-0.79
M-005429-02	AGTR2	AGTR2	186	M018	PY00001084	bad	246.17	0.8	78	137.75	120.56	155.04	-55.04	-29.16	110.68	1.69	1.1	1.35	PY00001085	good	208.45	1.07	141	65.22	104.55	108.17	-8.17	-68.66	132.84	0.52	1.65	0.26	PY00001086	good	124.26	-0.37	129	66.35	70.77	55.22	44.78	21.28	88.84	-5.56	-0.47	-2.47
M-015374-01	AGTRAP	AGTRAP	57085	A012	PY00002238	good	198.36	-0.49	133	72.01	74.23	43.91	56.09	33.13	87.42	-1.42	-0.87	-1.13	PY00002237	good	131.26	-0.48	113	67.74	68.71	38.47	61.53	34.08	87.15	-3.29	-0.72	-1.69	PY00002236	good	79.69	-1.35	111	52.89	46.74	6.77	93.23	87.48	64.13	-8.56	-1.88	-3.22
M-008925-01	AGXT	AGXT	189	J003	PY00000633	good	199.07	0.22	83	44.53	81.74	61.07	38.93	-15.64	105.63	-1.55	0.36	-1.09	PY00000632	intermediate	51.81	-0.18	71	43.49	79.93	59.57	40.43	10.07	97.78	-1.38	-0.19	-0.98	PY00000631	good	95.49	-1.19	51	22.36	52.78	8.27	91.73	82.84	74.84	-4.69	-1.39	-2.92
M-009818-00	AGXT2	AGXT2	64902	K018	PY00000485	good	159.77	-0.7	112	62.79	70.07	13.22	86.78	72.64	86.11	-3.2	-1.08	-1.75	PY00000484	good	250.94	0.48	139	67.97	90	56.51	43.49	-176.22	109.71	-0.43	0.71	-0.32	PY00000483	Bad	188.42	-0.19	191	90.23	98.2	-5.2	105.2	104.73	98.32	0.05	-0.23	-0.08
M-008696-00	AGXT2L1	AGXT2L1	64850	P011	PY00001087	intermediate	175.07	-0.4	42	56.09	91.97	80.54	19.46	16.61	92.56	-1.05	-0.7	-0.57	PY00001088	good	199.23	0.93	76	35.74	100.18	100.31	-0.31	-70.73	137.9	0.01	1.68	0.01	PY00001089	good	160.02	0.42	76	39.95	85.43	75.57	24.43	-27.86	115.34	-0.9	0.76	-0.82
M-008968-01	MGC15875	AGXT2L2	85007	O015	PY00000543	intermediate	151.66	1	128	67.72	95.65	90.51	9.49	-92	129.28	-0.29	2.13	-0.21	PY00000542	intermediate	227.98	-0.19	169	86.22	75.2	25.06	74.94	26.79	95.53	-1.89	-0.34	-1.26	PY00000541	Bad	149.69	-0.28	225	98.17	88.5	-6.18	106.18	123.83	97.22	-1.11	-0.28	-0.66
M-013961-01	ELYS	AHCTF1	25909	H014	PY00000494	good	167.45	-0.54	75	41.18	68.09	23.15	76.85	50.85	90.1	-1.83	-0.6	-1.62	PY00000493	good	259.33	0.02	130	62.76	83.28	50.04	49.96	-2.06	98.76	-2.02	-0.12	-1.53	PY00000492	Bad	204.7	-1.07	192	91.87	90.36	-383.12	483.12	248.94	88.13	-0.51	-1.49	-0.45
M-009599-01	AHCY	AHCY	191	I012	PY00000549	good	116.21	-1.31	30	17.98	63.55	-28.32	128.32	157.71	74.09	-2.03	-2.02	-1.81	PY00000548	good	154.41	-1.33	71	34.78	60.19	-86.32	186.32	1748.64	74.97	-3.07	-2.09	-2.23	PY00000547	Bad	175.12	0.42	199	94.06	103.7	-180.7	280.7	172.38	106.72	0.49	0.8	0.16
M-008810-01	AHCYL1	AHCYL1	10768	P008	PY00000549	good	167.16	0.35	139	83.33	91.42	69.79	30.21	-42.23	106.58	-0.47	0.51	-0.43	PY00000548	good	288.92	2.23	209	102.39	112.63	159.1	-59.1	-2938.77	140.29	0.94	3.36	0.71	PY00000547	Bad	189.13	1.04	212	100.21	111.99	-810.83	910.83	424.8	115.26	1.11	1.83	0.53
M-008588-00	KIAA0828	AHCYL2	23382	O022	PY00001087	intermediate	213.71	0.82	39	52.09	112.27	129.72	-29.72	-34.32	113	1.41	1.23	0.87	PY00001088	good	145.76	-0.09	109	51.26	73.3	54.63	45.37	7.01	100.89	-1.44	0.04	-0.92	PY00001089	good	116.5	-0.58	126	66.23	62.2	36.62	63.38	38.04	83.98	-2.4	-0.79	-2.12
M-027522-01	DJ159A19.3	AHDC1	27245	P016	PY00002151	good	112.07	-1.65	99	51.66	50	-2.27	102.27	104.16	64.65	-4.85	-2.42	-2.78	PY00002150	good	197.47	0.58	88	61.35	99.99	99.97	0.03	-37.11	114.95	-0.05	0.99	0	PY00002149	good	145.16	-0.3	106	45.91	65.37	44.7	55.3	18.03	93.64	-4.31	-0.33	-2.92
M-018723-00	AHI1	AHI1	54806	J008	PY00002238	good	241.77	0.31	109	59.02	90.47	79.26	20.74	-20.7	106.54	-0.45	0.45	-0.42	PY00002237	good	132.79	-0.44	78	46.76	69.51	40.04	59.96	31.38	88.17	-3.21	-0.66	-1.64	PY00002236	good	98.79	-0.79	102	48.6	57.94	26.38	73.62	51.23	79.5	-6.62	-1.07	-2.55
M-014285-01	MGC5395	AHNAK	79026	J005	PY00002145	good	142.72	-0.9	131	78.03	73.9	21.71	78.29	70.89	81.35	-3.05	-1.43	-1.89	PY00002144	good	190.01	-0.13	134	82.21	84.84	70.25	29.75	7.01	98.89	-0.93	-0.07	-0.88	PY00002143	good	184.9	-0.37	141	69.78	79.9	61.91	38.09	20.91	90.87	-1.47	-0.54	-1.21
M-004990-01	AHR	AHR	196	M006	PY00001087	intermediate	220.14	1.02	60	80.13	115.64	137.9	-37.9	-42.79	116.39	1.82	1.55	1.1	PY00001088	good	210.76	1.15	82	38.57	105.98	110.16	-10.16	-87.5	145.88	0.32	2.03	0.21	PY00001089	good	202.02	1.39	79	41.52	107.85	113.17	-13.17	-91.46	145.62	0.54	2.26	0.44
M-009337-01	AHRR	AHRR	57491	C021	PY00002160	good	248.21	1.27	114	70.48	102.93	107.21	-7.21	-111.8	127.01	0.28	1.8	0.18	PY00002159	good	181.52	0.41	86	56.77	97.06	93.13	6.87	-24.83	111.69	-0.59	0.83	-0.24	PY00002158	good	182.54	1.33	132	60.12	95.22	91.87	8.13	-100.77	142.81	-0.53	1.95	-0.25
M-020014-01	AHSA1	AHSA1	10598	A017	PY00000264	good	111.35	-0.16	87	45.99	65.54	26.21	73.79	16.06	98.5	-2.96	-0.11	-1.9	PY00000265	good	172.45	-0.89	141	69.74	59.42	-3.81	103.81	110.61	78.95	-4.65	-1.32	-2.82	PY00000266	Bad	213.4	-0.29	189	90.51	99.84	103.44	-3.44	-479.26	96.73	0.15	-0.38	-0.01
M-008942-01	AHSA2	AHSA2	130872	G020	PY00002238	good	286.67	1.14	78	42.23	107.27	115.82	-15.82	-76.38	126.33	0.55	1.82	0.32	PY00002237	good	180.79	0.75	96	57.55	94.63	89.44	10.56	-53.28	120.03	-0.55	1.12	-0.29	PY00002236	good	187.89	1.82	85	40.5	110.21	117.88	-17.88	-117.92	151.21	2.41	2.68	0.62
M-011568-01	AHSG	AHSG	197	M011	PY00000636	good	169.07	0.2	144	84.83	79.51	51.42	48.58	-20.26	105.48	-1.65	0.34	-1.23	PY00000635	good	191.67	0.71	134	79.85	96.37	92.88	7.12	-44.63	116.39	-0.08	0.96	-0.21	PY00000634	good	208.1	0.56	129	62.38	88.83	80.52	19.48	-34.68	117.05	-1.48	0.91	-0.66
M-020729-01	ERAF	AHSP	51327	G007	PY00002238	good	70.65	-2.85	35	18.95	26.44	-60.09	160.09	191.51	31.13	-4.27	-4.77	-3.23	PY00002237	good	63.58	-2.17	41	24.58	33.28	-31.19	131.19	153.45	42.21	-7.04	-3.24	-3.6	PY00002236	good	62.79	-1.85	64	30.49	36.83	-10.57	110.57	119.54	50.53	-10.27	-2.59	-3.82
M-021409-01	AICDA	AICDA	57379	H020	PY00000264	good	119.08	0.15	103	54.44	70.09	35.96	64.04	-15.15	105.34	-2.55	0.38	-1.65	PY00000265	good	201.26	-0.32	148	73.2	69.35	21.58	78.42	39.96	92.14	-3.5	-0.49	-2.13	PY00000266	Bad	206.12	-0.53	192	91.95	96.43	175.19	-75.19	-881.08	93.43	-0.09	-0.76	-0.16
M-014222-01	FLJ12806	AIDA	64853	A011	PY00002157	good	207.51	0.96	175	103.36	95.64	88.43	11.57	-94.63	120.72	-1.14	1.42	-0.32	PY00002156	good	144.72	-0.3	159	99.45	79.18	57.43	42.57	17.59	94.42	-2.71	-0.38	-1.5	PY00002155	good	190.94	0.58	213	107.1	90.15	83.01	16.99	-32.05	117.54	-0.16	1.08	-0.38
M-011952-00	AIF1	AIF1	199	F016	PY00000459	bad	45	301.43	42.76	99.15	98.23	1.77	-19.46	109.03	-0.07	0.64	-0.04	0.4	PY00000458	good	64	199.77	44.43	74.41	52.52	47.48	-39.14	116.35	-2.51	0.93	-1.31	0.42	PY00000460	good	73	199.18	33.86	62.53	33.68	66.32	37.76	86.36	-2.06	-0.63	-1.64	-0.51
M-014721-01	C9ORF58	AIF1L	83543	K008	PY00001061	intermediate	114.22	-1.78	15	20.43	53.63	-7.27	107.27	109.56	60.46	-3.41	-2.59	-2.69	PY00001062	good	131.82	-0.3	40	19.28	70.77	42.92	57.08	23.95	92.89	-1.95	-0.37	-1.19	PY00001063	good	54.13	-1.44	27	14.09	29.25	-11.85	111.85	122.71	44.31	-6.47	-1.86	-3.94
M-011912-00	PDCD8	AIFM1	9131	C020	PY00000491	good	138.77	-0.6	122	71.84	72.3	9.59	90.41	78.05	87.74	-4.22	-0.98	-1.59	PY00000490	good	215.83	0.22	182	88.83	84.53	55.68	44.32	-23.29	104.6	-0.83	0.36	-0.62	PY00000489	Bad	153.41	-0.1	195	93.98	95.75	204	-104	-19.59	99.15	-0.37	-0.09	-0.18
M-004443-01	AMID	AIFM2	84883	L018	PY00001087	intermediate	138.88	-1.53	40	53.42	72.96	34.48	65.52	64.29	73.43	-3.36	-2.51	-1.91	PY00001088	good	123.93	-0.51	91	42.8	62.32	35.99	64.01	38.75	85.78	-2.03	-0.63	-1.3	PY00001089	good	94.06	-1.1	77	40.47	50.22	16.54	83.46	72.01	67.8	-3.17	-1.6	-2.8
M-008134-00	FLJ30473	AIFM3	150209	J007	PY00000566	good	111	-2.12	101	56.17	42.94	-35.86	135.86	168.33	53.55	-5.1	-3.34	-3.3	PY00000565	good	230.16	-0.89	134	65.57	71.02	5.8	94.2	89.6	83.09	-2.08	-1.21	-1.67	PY00000564	Bad	123.76	-1.99	181	85.78	73.7	885.95	-785.95	-781.53	74.52	-2.59	-2.74	-1.36
M-021120-00	AIG1	AIG1	51390	M010	PY00000455	intermediate	48	246.87	46.57	68.09	34.8	65.2	50.91	80.04	-2.01	-1.38	-1.88	-1.01	PY00000456	good	56	233.98	36.09	72.94	43.25	56.75	8.33	98.35	-3.91	-0.09	-2.18	-0.1	PY00000457	good	69	290.72	31.62	95.06	91.47	8.53	-64.84	128.51	-0.15	1.46	-0.24	0.96
M-024709-01	AIM1	AIM1	202	D019	PY00000627	intermediate	102.4	-0.05	85	45.3	67.77	42.95	57.05	3.46	101.53	-2.03	0.1	-1.39	PY00000626	good	161.75	-0.77	93	46.49	69.58	-73.91	173.91	2033.31	83.97	-2.49	-1.21	-1.64	PY00000625	Bad	193.42	0.53	205	90.23	104.64	321.26	-221.26	-1821.35	106.46	0.3	0.82	0.26
M-021468-02	AIM1L	AIM1L	55057	K006	PY00002226	good	88.68	-2.24	109	60.16	40.86	-20.23	120.23	128.7	47.62	-8.15	-3.32	-3.83	PY00002225	intermediate	31.21	-2.44	91	54.9	36.84	-13.62	113.62	124.61	49.42	-9.94	-3.89	-3.91	PY00002224	good	81.13	-1.59	101	48.67	40.94	-3.47	103.47	107.11	59.61	-3.61	-2.25	-3.26
M-011951-00	AIM2	AIM2	9447	G007	PY00001061	intermediate	188.67	-0.05	43	58.55	88.59	73.61	26.39	3.24	99.87	-0.82	-0.01	-0.66	PY00001062	good	189.35	1.05	171	82.43	101.65	103.22	-3.22	-82.92	133.43	0.28	1.74	0.07	PY00001063	good	193.55	1.24	146	76.17	104.58	107.25	-7.25	-105.6	158.46	0.31	1.95	0.26
M-011924-00	SCYE1	AIMP1	9255	E014	PY00001093	bad	200.51	-0.01	38	47.02	96.62	92.15	7.85	0.24	99.92	-0.45	-0.01	-0.23	PY00001094	good	118.13	-0.36	55	26.36	59.46	25.71	74.29	36.43	92.34	-4.37	-0.32	-3.55	PY00001095	good	82.36	-0.84	46	24.14	47.09	16.91	83.09	61.92	73.86	-6.86	-1.25	-3.66
M-012228-01	JTV1	AIMP2	7965	G019	PY00002160	good	156.96	-0.82	149	92.12	65.08	13.88	86.12	72.57	80.31	-3.19	-1.31	-2.13	PY00002159	good	160.19	-0.18	103	67.99	85.66	66.48	33.52	10.9	98.57	-2.02	-0.1	-1.17	PY00002158	good	136.51	0.15	140	63.76	71.21	51.01	48.99	-11.48	106.8	-2.11	0.31	-1.51
M-006325-00	AIP	AIP	9049	J016	PY00000488	good	118.42	0.25	104	58.37	76.37	56.93	43.07	-13.89	107.15	-3.24	0.48	-1.48	PY00000487	good	299.9	1.34	146	73.53	102.97	109.71	-9.71	-171.41	124.56	0.14	2	0.16	PY00000486	Bad	159.25	-0.37	216	97.32	93.15	312.72	-212.72	-95.98	95.35	-0.8	-0.51	-0.31
M-010126-01	AIPL1	AIPL1	23746	B010	PY00000485	good	172.44	-0.38	100	56.06	75.62	29.32	70.68	39.3	92.94	-2.63	-0.55	-1.43	PY00000484	good	247.77	0.42	169	82.64	88.86	51.56	48.44	-152.06	108.33	-0.47	0.61	-0.36	PY00000483	Bad	195.31	0.15	206	97.31	101.79	204.89	-104.89	-86.46	101.91	0.57	0.26	0.08
M-010993-01	AIRE	AIRE	326	B008	PY00000269	good	123.72	-0.58	142	77.52	76.07	43.15	56.85	38.74	85.58	-2.49	-0.81	-1.46	PY00000268	good	250.14	-0.27	154	74.8	85.86	60.34	39.66	17.12	92.65	-2.37	-0.55	-1.5	PY00000267	Bad	180.5	0.24	211	99.38	100.66	112.09	-12.09	-76.98	102.07	-0.04	0.3	0.04
M-009879-01	SHREW1	AJAP1	55966	A007	PY00002145	good	161.87	-0.39	148	88.16	83.82	51.46	48.54	31	92.27	-1.84	-0.59	-1.17	PY00002144	good	181.63	-0.32	120	73.62	81.1	62.92	37.08	16.72	94.53	-1.18	-0.34	-1.1	PY00002143	good	196.08	-0.16	156	77.2	84.73	71.06	28.94	9.21	96.36	-1.07	-0.22	-0.92
M-006811-03	AK1	AK1	203	A018	PY00002148	good	137.61	-1.7	124	67.14	52.73	7.97	92.03	88.49	61.7	-2.51	-2.71	-2.16	PY00002147	intermediate	49.75	-0.72	112	69.43	66.7	40.52	59.48	33.51	86.9	-2.96	-1.09	-2.17	PY00002146	good	90.93	-1.63	108	47.87	43.18	0.6	99.4	98.99	57.26	-6.33	-2.07	-3.07
M-006812-00	AK2	AK2	204	M011	PY00000575	intermediate	144.76	-0.78	109	61.71	67.06	17.51	82.49	64.91	85.42	-2.71	-1.04	-1.62	PY00000574	intermediate	102.78	-0.29	136	67.77	79.68	31.37	68.63	43.36	95.57	-0.88	-0.22	-0.46	PY00000573	Bad	169.5	0.31	208	92.7	97.16	57.91	42.09	-3619.35	104.15	0.24	0.51	-0.12
M-006701-00	AK3L1	AK3	50808	I011	PY00000575	intermediate	178.01	0.15	135	76.43	82.46	56.08	43.92	-12.38	105.05	-1.31	0.36	-0.86	PY00000574	intermediate	128.65	0.53	183	91.19	99.73	99.1	0.9	-78.9	119.63	-0.19	0.99	-0.01	PY00000573	Bad	181.6	0.89	216	96.27	104.1	160.84	-60.84	-10230.2	111.58	0.87	1.41	0.18
M-006700-02	AK3	AK4	205	I012	PY00000347	good	128.74	-0.18	123	68.36	71.95	37.39	62.61	15.3	98.09	-1.82	-0.12	-1.56	PY00000580	good	279.87	0.34	166	83.39	90.62	66.59	33.41	-42.36	107.59	-0.67	0.59	-0.49	PY00000579	Bad	154.03	-0.9	225	100.67	79.33	-498.42	598.42	-288.26	86.14	-1.41	-1.41	-1.01
M-004897-02	AK5	AK5	26289	E015	PY00000347	good	127.52	-0.22	111	61.69	71.27	35.86	64.14	18.76	97.16	-1.86	-0.18	-1.6	PY00000580	good	196.8	-1.3	155	77.86	63.72	-29.19	129.19	162.41	75.66	-2.53	-1.9	-1.88	PY00000579	Bad	159.9	-0.69	204	91.28	82.35	-411	511	-220.16	89.42	-1.2	-1.08	-0.86
M-007257-01	AK7	AK7	122481	D014	PY00002148	good	196.66	-0.48	136	73.64	75.35	52.01	47.99	24.87	88.18	-1.29	-0.84	-1.13	PY00002147	intermediate	49.36	-0.75	137	84.93	66.18	39.6	60.4	35.02	86.23	-3.01	-1.15	-2.21	PY00002146	good	121.37	-0.93	147	65.15	57.63	25.89	74.11	56.58	76.43	-4.61	-1.14	-2.29
M-006803-00	C9ORF98	AK8	158067	J009	PY00001081	bad	190.83	-0.19	47	65.05	95.33	89.33	10.67	9.04	98.22	-0.13	-0.13	-0.23	PY00001082	good	145	-0.06	50	24.59	70.29	47.75	52.25	4.85	100.62	-2.23	0.03	-1.74	PY00001083	good	110.38	-0.45	37	18.59	61.63	34.23	65.77	31.81	88.93	-4.32	-0.63	-2.46
M-011426-02	AKAP1	AKAP1	8165	H008	PY00001075	intermediate	198.38	-0.76	57	72.55	80.66	48.9	51.1	44.71	84.77	-2.33	-1.15	-1.02	PY00001074	good	145.8	-0.28	85	39.52	74.22	51.28	48.72	19.5	92.1	-1.51	-0.38	-1.17	PY00001073	good	193.32	0.49	94	48.67	82.09	69.49	30.51	-33.91	115.87	-1.11	0.78	-0.91
M-017300-01	AKAP10	AKAP10	11216	L009	PY00000546	good	173.99	-0.65	105	61.27	71.13	46.66	53.34	32.9	84.86	-4.03	-1.07	-1.91	PY00000545	good	170.71	0.24	90	59.5	87.79	76	24	-12.93	104.3	-0.48	0.3	-0.65	PY00000544	good	183.98	0.1	120	53.56	74.86	59.69	40.31	-6.03	104.81	-1.7	0.24	-1.19
M-009277-01	AKAP11	AKAP11	11215	N020	PY00000264	good	122.61	0.29	58	30.66	72.18	40.41	59.59	-29.42	108.47	-2.37	0.6	-1.53	PY00000265	good	193.16	-0.48	110	54.4	66.56	14.45	85.55	59.82	88.43	-3.82	-0.72	-2.32	PY00000266	Bad	204.83	-0.57	209	100.09	95.82	187.97	-87.97	-952.69	92.84	-0.13	-0.83	-0.19
M-010232-00	AKAP12	AKAP12	9590	D004	PY00002235	good	169.79	-0.2	114	68.91	75.35	33.86	66.14	22.13	96.85	-2.55	-0.2	-1.33	PY00002234	intermediate	67.27	0.59	95	57.93	89.44	80.95	19.05	-27.3	112.11	-1.1	0.94	-0.66	PY00002233	good	173.04	0.43	104	49.82	79.75	63.68	36.32	-28.66	113.21	-2.31	0.78	-1.33
M-008868-01	AKAP13	AKAP13	11214	F013	PY00000488	good	161.45	2.05	114	63.98	104.12	107.51	-7.51	-115.07	146.08	0.73	3.1	0.26	PY00000487	good	273.05	0.76	167	84.1	93.75	79.53	20.47	-96.75	113.41	-0.56	1.09	-0.33	PY00000486	Bad	181.15	0.59	227	102.28	105.96	-85.2	185.2	153.39	108.47	0.22	0.94	0.27
M-017696-01	AKAP28	AKAP14	158798	J014	PY00000566	good	215.66	0.19	87	48.38	83.43	60.56	39.44	-15.4	104.05	-1.48	0.29	-0.96	PY00000565	good	319.74	0.72	150	73.39	98.67	95.66	4.34	-71.68	115.43	-0.17	1.1	-0.08	PY00000564	Bad	150.28	-0.79	195	92.42	89.5	413.86	-313.86	-311.8	90.49	-0.84	-1.02	-0.54
M-019931-00	DXYS155E	AKAP17A	8227	C015	PY00002223	good	137.8	-0.96	85	48.83	65.44	16.05	83.95	73.85	77.83	-2.79	-1.35	-1.55	PY00002222	good	128.98	-1.03	85	55.24	61.41	13.92	86.08	74.28	77.33	-2.84	-1.48	-2.04	PY00002221	good	118.08	-0.99	115	55.37	54.03	21.94	78.06	61.44	74.35	-5.16	-1.47	-3.27
M-009765-01	AKAP3	AKAP3	10566	G022	PY00000546	good	225.46	0.45	117	68.27	92.17	85.54	14.46	-23.02	109.96	-0.87	0.7	-0.52	PY00000545	good	165.79	0.1	118	78.02	85.25	71.02	28.98	-5.53	101.29	-0.61	0.09	-0.79	PY00000544	good	208.03	0.54	129	57.57	84.65	75.38	24.62	-33.91	118.52	-1.03	0.93	-0.73
M-008442-00	AKAP4	AKAP4	8852	E004	PY00000552	good	234.56	1.35	125	67.39	106.93	114.66	-14.66	-118.88	142.78	0.25	2.22	0.24	PY00000551	good	339.48	1.66	156	77.06	110.87	168.18	-68.18	-1178.67	127.56	1.55	2.49	1.26	PY00000550	Bad	166.57	-0.03	207	94.93	99.61	80.75	19.25	20.58	98.98	0.34	-0.11	-0.02
M-011954-02	AKAP5	AKAP5	9495	M019	PY00000494	good	170.84	-0.46	78	42.83	69.47	26.48	73.52	43.78	91.93	-1.74	-0.49	-1.55	PY00000493	good	273.89	0.33	147	70.97	87.96	64.01	35.99	-30.54	104.31	-1.48	0.42	-1.1	PY00000492	Bad	231.42	-0.08	211	100.96	102.16	208.26	-108.26	19.04	99.64	0.57	-0.05	0.1
M-008497-02	AKAP6	AKAP6	9472	B022	PY00000546	good	176.21	-0.6	101	58.94	72.04	48.33	51.67	30.49	85.94	-3.89	-0.99	-1.85	PY00000545	good	174.7	0.35	98	64.79	89.83	80.02	19.98	-18.91	106.73	-0.38	0.47	-0.54	PY00000544	good	159.82	-0.35	115	51.32	65.03	43.92	56.08	21.97	91.05	-2.38	-0.45	-1.65
M-013371-00	AKAP7	AKAP7	9465	M013	PY00000485	good	110.47	-1.94	72	40.36	48.45	-49.48	149.48	202.43	59.54	-5.44	-3.15	-3.02	PY00000484	good	161.31	-1.39	125	61.12	57.86	-83.32	183.32	507.29	70.53	-1.57	-2.14	-1.35	PY00000483	Bad	195.75	0.17	185	87.39	102.02	218.6	-118.6	-98.94	102.14	0.6	0.29	0.09
M-009656-01	AKAP8	AKAP8	10270	E015	PY00000543	intermediate	111.02	-0.29	26	13.76	70.02	34.59	65.41	26.63	94.64	-5.38	-0.39	-1.42	PY00000542	intermediate	223.12	-0.29	107	54.59	73.6	20.23	79.77	40.92	93.49	-2	-0.49	-1.35	PY00000541	Bad	177.78	1.06	214	93.37	105.11	147.2	-47.2	-467.37	115.46	0.75	1.56	0.29
M-009258-00	AKAP8L	AKAP8L	26993	O012	PY00000543	intermediate	76.9	-1.37	59	31.22	48.5	-12.38	112.38	126.25	65.55	-9.65	-2.5	-2.43	PY00000542	intermediate	175.65	-1.29	82	41.84	57.94	-27.08	127.08	179.11	73.6	-3.09	-1.99	-2.14	PY00000541	Bad	129.59	-1.24	198	86.39	76.62	-115.92	215.92	546.82	84.17	-2.45	-1.6	-1.33
M-017362-00	AKAP9	AKAP9	10142	N007	PY00000549	good	142.42	-0.46	101	60.55	77.88	22.14	77.86	54.87	90.8	-1.23	-0.72	-1.1	PY00000548	good	245.06	1.07	168	82.3	95.53	79.08	20.92	-1410.45	118.99	-0.36	1.58	-0.25	PY00000547	Bad	172.52	0.31	195	92.17	102.15	-63.46	163.46	125.42	105.13	0.38	0.61	0.09
M-007254-02	C6ORF199	AKD1	221264	K018	PY00000455	intermediate	37	366.95	35.9	101.21	102.47	-2.47	-44.51	118.97	0.07	1.31	0.07	0.89	PY00000456	good	44	280.93	28.35	87.58	73.95	26.05	-56.74	118.08	-1.82	1.03	-1	0.71	PY00000457	good	78	153.72	35.75	50.27	14.09	85.91	74.61	67.95	-2.81	-1.64	-2.38	-1.11
M-015631-01	C11ORF17	AKIP1	56672	G004	PY00002235	good	137.54	-1	103	62.26	61.04	-4.55	104.55	110.46	78.45	-4.26	-1.38	-2.1	PY00002234	intermediate	53.87	-0.5	69	42.07	71.62	48.82	51.18	23.22	89.78	-3.34	-0.79	-1.77	PY00002233	good	118.16	-0.95	98	46.95	54.46	18.31	81.69	63	77.31	-5.41	-1.34	-3
M-014381-00	FLJ12666	AKIRIN1	79647	A019	PY00002157	good	137.73	-0.94	86	50.79	63.48	3.17	96.83	93.02	80.13	-7.91	-1.36	-2.68	PY00002156	good	121.17	-0.94	74	46.29	66.29	31.08	68.92	55.41	79.05	-4.31	-1.42	-2.43	PY00002155	good	151.46	-0.34	65	32.68	71.51	50.86	49.14	19.09	93.24	-1.24	-0.42	-1.09
M-031863-00	C6ORF166	AKIRIN2	55122	J003	PY00000627	intermediate	94.32	-0.38	114	60.76	62.42	33.49	66.51	24.73	93.52	-2.34	-0.41	-1.62	PY00000626	good	167.66	-0.62	158	78.98	72.13	-59.37	159.37	1652.88	87.04	-2.26	-0.98	-1.5	PY00000625	Bad	214.68	1.5	234	103	116.15	869.6	-769.6	-5100.84	118.16	1.2	2.3	0.9
M-021423-01	AKNA	AKNA	80709	M012	PY00000627	intermediate	104.44	0.03	86	45.84	69.12	45.34	54.66	-1.92	103.56	-1.95	0.23	-1.33	PY00000626	good	184.78	-0.21	133	66.48	79.49	-17.25	117.25	551.23	95.93	-1.6	-0.31	-1.1	PY00000625	Bad	164.19	-0.79	190	83.63	88.83	-432.23	532.23	2685.01	90.37	-0.93	-1.22	-0.62
M-015758-01	MGC26989	AKNAD1	254268	H017	PY00002151	good	186.19	0.31	146	76.19	83.07	65.37	34.63	-19.77	107.41	-1.6	0.51	-0.94	PY00002150	good	160.71	-0.32	113	78.78	81.37	58.03	41.97	20.42	93.55	-1.75	-0.43	-1.01	PY00002149	good	168.34	0.21	149	64.54	75.8	61.36	38.64	-12.53	108.59	-3.04	0.44	-2.04
M-005087-04	AKR1A1	AKR1A1	10327	C004	PY00000566	good	238.54	0.7	86	47.83	92.29	81.63	18.37	-55.56	115.09	-0.68	1.08	-0.45	PY00000565	good	249.04	-0.55	132	64.59	76.85	24.74	75.26	55.61	89.91	-1.68	-0.72	-1.33	PY00000564	Bad	184.23	0.74	198	93.84	109.72	-190.45	290.45	289.5	110.93	1.4	1.18	0.5
M-004036-02	AKR1B1	AKR1B1	231	K012	PY00000543	intermediate	93.84	-0.84	80	42.33	59.18	10.94	89.06	76.8	79.99	-7.53	-1.45	-1.93	PY00000542	intermediate	246.47	0.19	121	61.73	81.3	43.49	56.51	-27.03	103.27	-1.47	0.25	-0.95	PY00000541	Bad	135.21	-0.97	222	96.86	79.94	-85.24	185.24	428.56	87.82	-2.07	-1.23	-1.14
M-009691-01	AKR1B10	AKR1B10	57016	G016	PY00000488	good	107.39	-0.21	116	65.1	69.26	43.96	56.04	12.06	97.17	-4.25	-0.19	-1.93	PY00000487	good	224.2	-0.3	171	86.12	76.97	24.64	75.36	39.05	93.12	-1.85	-0.56	-1.22	PY00000486	Bad	198.17	1.33	217	97.78	115.92	-394.31	494.31	347.1	118.66	1.01	2.06	0.71
M-032608-01	LOC441282	AKR1B15	441282	G012	PY00002223	good	208.76	0.77	108	62.05	99.14	97.91	2.09	-59.46	117.91	-0.15	1.09	-0.04	PY00002222	good	191.71	0.68	103	66.94	91.28	80.55	19.45	-48.83	114.94	-0.58	0.98	-0.46	PY00002221	good	193.37	0.67	103	49.59	88.48	80.44	19.56	-41.37	121.77	-1.3	1.25	-0.82
M-009151-02	AKR1C1	AKR1C1	1645	O021	PY00000633	good	157.1	-0.77	77	41.31	64.51	24.32	75.68	53.95	83.36	-3.22	-1.06	-2.13	PY00000632	intermediate	51.82	-0.18	50	30.63	79.94	59.59	40.41	10.03	97.79	-1.38	-0.19	-0.98	PY00000631	good	121.31	-0.36	64	28.05	67.05	36	64	25.34	95.08	-3.31	-0.27	-2.03
M-008503-01	AKR1C2	AKR1C2	1646	O022	PY00000491	good	235.79	2.29	96	56.53	122.84	174.56	-74.56	-299.54	149.08	4.57	3.91	1.31	PY00000490	good	215.2	0.2	141	68.82	84.29	54.97	45.03	-21.72	104.29	-0.85	0.34	-0.63	PY00000489	Bad	204.04	2.18	231	111.33	127.35	-569.1	669.1	433.62	131.87	2.3	3.26	1.14
M-008116-02	AKR1C3	AKR1C3	8644	F003	PY00000500	good	119.3	-1.62	57	33.28	50.14	-25.98	125.98	156.26	64.07	-4.45	-2.54	-2.94	PY00000499	good	179.53	-0.76	123	63.18	68.78	-10.83	110.83	134.68	85.19	-3.19	-1.21	-1.84	PY00000498	Bad	181.53	-0.05	193	89.95	106.17	50.47	49.53	-13.14	99.1	0.84	-0.09	0.43
M-004041-02	AKR1C4	AKR1C4	1109	G004	PY00000552	good	208.49	0.8	152	81.94	95.05	89.52	10.48	-70.89	126.91	-0.35	1.39	-0.17	PY00000551	good	269.35	0.12	189	93.36	87.97	24.53	75.47	-86.5	101.21	-1.6	0.11	-1.39	PY00000550	Bad	194.66	1.22	206	94.47	116.41	915.44	-815.44	-800.35	115.67	2.04	1.69	0.87
M-010038-01	AKR1D1	AKR1D1	6718	P006	PY00000543	intermediate	88.24	-1.01	104	55.03	55.65	3.23	96.77	93.15	75.22	-8.23	-1.8	-2.1	PY00000542	intermediate	162.77	-1.56	129	65.82	53.69	-39.92	139.92	216.61	68.2	-3.39	-2.4	-2.36	PY00000541	Bad	137.83	-0.85	207	90.32	81.49	-70.94	170.94	373.43	89.52	-1.9	-1.06	-1.06
M-008731-03	AKR1CL2	AKR1E2	83592	G018	PY00000543	intermediate	102.9	-0.55	87	46.03	64.9	23.41	76.59	50.34	87.72	-6.4	-0.89	-1.66	PY00000542	intermediate	171.82	-1.37	118	60.2	56.67	-30.9	130.9	190.27	71.99	-3.18	-2.11	-2.21	PY00000541	Bad	153.1	-0.12	215	93.81	90.52	12.45	87.55	52	99.44	-0.89	-0.06	-0.54
M-008117-03	AKR7A2	AKR7A2	8574	C010	PY00000491	good	176.18	0.52	76	44.76	91.79	73.2	26.8	-67.54	111.39	-0.83	0.91	-0.47	PY00000490	good	203.69	-0.06	177	86.39	79.78	42.05	57.95	6.89	98.72	-1.15	-0.1	-0.82	PY00000489	Bad	146.59	-0.41	201	96.87	91.49	308.23	-208.23	-80.69	94.74	-0.72	-0.54	-0.35
M-008655-01	AKR7A3	AKR7A3	22977	H021	PY00000546	good	213.53	0.2	33	19.26	87.3	76.53	23.47	-10.06	104.15	-1.6	0.29	-0.84	PY00000545	good	181.95	0.55	39	25.79	93.56	87.35	12.65	-29.79	111.16	-0.19	0.78	-0.34	PY00000544	good	83.25	-1.75	35	15.62	33.88	-6.04	106.04	110.73	47.43	-4.52	-2.63	-3.13
M-003000-03	AKT1	AKT1	207	B019	PY00002148	good	183.63	-0.75	170	92.05	70.36	42.3	57.7	38.9	82.34	-1.56	-1.25	-1.35	PY00002147	intermediate	47.65	-0.9	182	112.82	63.88	35.48	64.52	41.77	83.23	-3.22	-1.4	-2.36	PY00002146	good	138.32	-0.54	175	77.56	65.68	39.97	60.03	32.98	87.11	-3.66	-0.63	-1.85
M-014886-01	AKT1S1	AKT1S1	84335	P019	PY00002235	good	184.14	0.16	66	39.89	81.72	50.95	49.05	-17.17	105.03	-1.78	0.32	-0.99	PY00002234	intermediate	49.43	-0.87	55	33.54	65.72	38.17	61.83	39.97	82.38	-4.08	-1.37	-2.14	PY00002233	good	96.57	-1.5	40	19.16	44.51	0.46	99.54	99.07	63.18	-6.62	-2.18	-3.65
M-003001-02	AKT2	AKT2	208	N020	PY00002148	good	207.26	-0.26	138	74.72	79.41	59.91	40.09	13.45	92.93	-1.07	-0.5	-0.94	PY00002147	intermediate	54.35	-0.33	104	64.47	72.87	51.54	48.46	15.41	94.94	-2.39	-0.42	-1.77	PY00002146	good	143.14	-0.43	145	64.27	67.97	43.97	56.03	26.25	90.14	-3.39	-0.48	-1.73
M-003002-02	AKT3	AKT3	10000	O020	PY00002148	good	226.25	0.13	109	59.02	86.69	74.08	25.92	-7.01	101.45	-0.67	0.1	-0.61	PY00002147	intermediate	63.87	0.47	91	56.41	85.63	74.33	25.67	-21.99	111.56	-1.22	0.97	-0.94	PY00002146	good	235.83	1.69	133	58.95	111.98	120.96	-20.96	-102.87	148.51	1.83	2.35	0.65
M-008768-03	AKTIP	AKTIP	64400	N019	PY00000572	good	179.31	-0.75	113	62.17	66.93	22.3	77.7	57.35	84.53	-5.52	-1.12	-2.17	PY00000571	good	209.18	-0.02	163	78.86	79.31	40.68	59.32	1.64	100.77	-1.55	0.06	-1.08	PY00000570	Bad	239.9	-0.16	215	102.75	102.44	35.01	64.99	388.04	98.85	0.19	-0.16	0.2
M-008458-01	ALAD	ALAD	210	G005	PY00000488	good	102.83	-0.41	93	52.19	66.31	38.6	61.4	22.79	93.04	-4.68	-0.47	-2.11	PY00000487	good	210.91	-0.59	134	67.49	72.41	9.7	90.3	75.99	87.6	-2.2	-1.01	-1.46	PY00000486	Bad	166.46	-0.05	195	87.86	97.37	181.75	-81.75	-13.9	99.67	-0.46	-0.04	-0.12
M-009276-00	ALAS1	ALAS1	211	K019	PY00002232	good	199.95	0.13	82	51.43	85.31	52.44	47.56	-15.51	102.58	-1.33	0.19	-0.96	PY00002231	good	210.16	1.11	62	39.12	111.78	125.56	-25.56	-66.32	125.35	0.89	1.58	0.65	PY00002230	good	220.84	1.28	88	39.12	109.77	115.99	-15.99	-87.63	146.42	1.07	2.1	0.86
M-008589-01	ALAS2	ALAS2	212	B016	PY00000264	good	89.12	-1.04	78	41.23	52.46	-1.81	101.81	105.8	78.84	-4.14	-1.51	-2.62	PY00000265	good	208	-0.19	164	81.11	71.67	27.52	72.48	23.44	95.23	-3.23	-0.3	-1.97	PY00000266	Bad	169.86	-1.74	192	91.95	79.46	532.58	-432.58	-2882.53	76.99	-1.28	-2.67	-0.94
M-010989-01	ALB	ALB	213	M006	PY00002232	good	234.74	0.99	126	79.03	100.15	100.48	-0.48	-121.34	120.43	-0.07	1.48	0.01	PY00002231	good	189.13	0.57	127	80.13	100.6	101.3	-1.3	-34.18	112.8	0.2	0.8	0.03	PY00002230	good	169.2	0.29	94	41.79	84.1	74	26	-19.71	112.18	-2.17	0.55	-1.41
M-004574-01	ALCAM	ALCAM	214	F020	PY00000624	intermediate	133.22	0.67	73	39.13	85.84	73.5	26.5	-40.79	116.9	-0.95	1	-0.69	PY00000623	good	175.7	-0.22	140	68.99	73.45	18.87	81.13	39.93	96.98	-2.79	-0.19	-1.68	PY00000622	Bad	165.99	-0.24	243	109.12	89.99	-28.63	128.63	508.93	97.72	-0.59	-0.28	-0.47
M-008646-01	MGC10204	ALDH16A1	126133	A014	PY00002232	good	163.64	-0.77	142	89.06	69.82	2.32	97.68	94.89	83.95	-2.64	-1.16	-1.98	PY00002231	good	198.28	0.81	118	74.45	105.46	111.85	-11.85	-48.16	118.26	0.5	1.14	0.3	PY00002230	good	96.84	-1.1	144	64.02	48.13	15.17	84.83	75.47	64.21	-6.72	-1.62	-4.59
M-006785-01	PYCS	ALDH18A1	5832	D019	PY00000347	good	59	-2.52	116	64.47	32.97	-49.62	149.62	212.41	44.95	-4.38	-3.54	-3.73	PY00000580	good	95.22	-3.31	145	72.84	30.83	-146.32	246.32	412.82	36.6	-4.82	-4.95	-3.59	PY00000579	Bad	127.14	-1.87	221	98.88	65.48	-899.45	999.45	-600.65	71.11	-2.34	-2.94	-1.69
M-008722-01	ALDH1A1	ALDH1A1	216	K019	PY00000494	good	157.52	-0.75	64	35.14	64.05	13.43	86.57	71.49	84.76	-2.1	-0.92	-1.83	PY00000493	good	242.62	-0.33	130	62.76	77.92	34	66	30.66	92.4	-2.65	-0.74	-2.02	PY00000492	Bad	260.8	1.01	199	95.22	115.13	858.6	-758.6	-233.79	112.29	1.76	1.54	0.7
M-008118-00	ALDH1A2	ALDH1A2	8854	F017	PY00000264	good	130.78	0.61	87	45.99	76.98	50.71	49.29	-62.4	115.69	-1.93	1.12	-1.27	PY00000265	good	170.97	-0.92	116	57.37	58.91	-5.12	105.12	114.25	78.27	-4.7	-1.36	-2.85	PY00000266	Bad	207.89	-0.47	197	94.34	97.26	157.75	-57.75	-783.42	94.23	-0.03	-0.67	-0.13
M-009082-01	ALDH1A3	ALDH1A3	220	L020	PY00000500	good	101.48	-2.05	73	42.63	42.65	-44.9	144.9	197.24	54.5	-5.14	-3.21	-3.38	PY00000499	good	126.31	-2.07	84	43.15	48.39	-83.22	183.22	366.42	59.94	-5.39	-3.27	-3.04	PY00000498	Bad	140.59	-1.59	219	102.07	82.23	242.66	-142.66	-444	76.75	-1.84	-2.44	-1.23
M-008254-00	ALDH1B1	ALDH1B1	219	I011	PY00000546	good	189.15	-0.32	118	68.85	77.33	58.11	41.89	16.43	92.25	-3.1	-0.55	-1.5	PY00000545	good	157.18	-0.14	113	74.71	80.83	62.33	37.67	7.38	96.03	-0.83	-0.28	-1.02	PY00000544	good	155.63	-0.42	148	66.05	63.32	41.19	58.81	26.84	88.66	-2.49	-0.57	-1.73
M-008414-01	ALDH1L1	ALDH1L1	10840	E021	PY00001087	intermediate	235.47	1.5	44	58.76	123.69	157.4	-57.4	-62.99	124.5	2.8	2.31	1.67	PY00001088	good	173.26	0.43	47	22.1	87.13	78.13	21.87	-32.98	119.93	-0.7	0.88	-0.44	PY00001089	good	145.87	0.1	45	23.65	77.88	62.91	37.09	-6.43	105.14	-1.39	0.26	-1.24
M-026918-01	FLJ38508	ALDH1L2	160428	B012	PY00000485	good	155.1	-0.82	142	79.61	68.02	7.27	92.73	84.95	83.59	-3.42	-1.28	-1.87	PY00000484	good	279.09	1.07	201	98.29	100.1	100.43	-0.43	-390.94	122.02	-0.07	1.6	0	PY00000483	Bad	194.06	0.09	207	97.79	101.14	167.01	-67.01	-51.99	101.26	0.48	0.17	0.05
M-009766-00	ALDH2	ALDH2	217	B022	PY00000543	intermediate	112.27	-0.25	86	45.5	70.81	36.3	63.7	22.99	95.71	-5.22	-0.31	-1.38	PY00000542	intermediate	210.56	-0.56	156	79.59	69.45	7.71	92.29	77.48	88.23	-2.29	-0.89	-1.56	PY00000541	Bad	128.42	-1.29	210	91.63	75.93	-122.33	222.33	571.5	83.41	-2.53	-1.68	-1.37
M-004038-03	ALDH3A1	ALDH3A1	218	N014	PY00001087	intermediate	194.85	0.23	63	84.14	102.36	105.71	-5.71	-9.46	103.02	0.21	0.29	0.17	PY00001088	good	181.68	0.59	88	41.39	91.36	85.32	14.68	-45.22	125.76	-0.47	1.14	-0.3	PY00001089	good	192.23	1.17	111	58.34	102.63	104.4	-4.4	-76.64	138.56	0.21	1.91	0.15
M-009386-03	ALDH3A2	ALDH3A2	224	E021	PY00000543	intermediate	132.83	0.4	112	59.26	83.78	64.6	35.4	-37.03	113.23	-2.65	0.96	-0.77	PY00000542	intermediate	271.39	0.72	127	64.8	89.52	68.32	31.68	-99.58	113.72	-0.89	1.03	-0.53	PY00000541	Bad	194.26	1.84	226	98.61	114.86	237.21	-137.21	-814.34	126.17	1.85	2.64	0.85
M-008119-02	ALDH3B2	ALDH3B2	222	G011	PY00000543	intermediate	155.2	1.11	134	70.9	97.88	95.38	4.62	-102.33	132.3	0.15	2.35	-0.1	PY00000542	intermediate	260.85	0.5	164	83.67	86.04	57.83	42.17	-68.91	109.3	-1.13	0.7	-0.71	PY00000541	Bad	165.39	0.47	234	102.1	97.79	79.57	20.43	-206.7	107.42	-0.07	0.75	-0.13
M-008120-01	ALDH4A1	ALDH4A1	8659	L019	PY00000485	good	177.32	-0.25	118	66.15	77.77	35.53	64.47	26.44	95.57	-2.41	-0.35	-1.3	PY00000484	good	228.83	0.02	183	89.49	82.07	22.02	77.98	-7.64	100.05	-0.71	0	-0.57	PY00000483	Bad	168.31	-1.17	200	94.48	87.72	-619.31	719.31	663.62	87.82	-1.46	-1.64	-0.55
M-009793-01	ALDH5A1	ALDH5A1	7915	O004	PY00000264	good	126.68	0.45	113	59.73	74.57	45.54	54.46	-45.84	112.06	-2.15	0.86	-1.4	PY00000265	good	220.43	0.06	134	66.28	75.96	38.49	61.51	-7.06	100.92	-2.73	0.06	-1.67	PY00000266	Bad	189.76	-1.08	222	106.32	88.77	336.47	-236.47	-1784.27	86.01	-0.63	-1.63	-0.52
M-004044-00	ALDH6A1	ALDH6A1	4329	K006	PY00000488	good	120.31	0.33	96	53.88	77.59	59.15	40.85	-18.31	108.85	-3.06	0.6	-1.4	PY00000487	good	242.53	0.09	152	76.55	83.27	45.24	54.76	-11.9	100.73	-1.36	0.06	-0.89	PY00000486	Bad	182.88	0.66	232	104.53	106.97	-116.53	216.53	173.02	109.5	0.3	1.05	0.31
M-008715-01	ALDH7A1	ALDH7A1	501	B015	PY00000543	intermediate	116.93	-0.1	94	49.74	73.75	42.72	57.28	9.38	99.68	-4.64	-0.02	-1.24	PY00000542	intermediate	279.88	0.9	178	90.82	92.32	76.79	23.21	-124.3	117.28	-0.7	1.3	-0.39	PY00000541	Bad	181.45	1.23	217	94.68	107.29	167.28	-67.28	-544.79	117.85	1	1.8	0.42
M-009921-01	ALDH8A1	ALDH8A1	64577	F017	PY00000500	good	243.62	1.35	123	71.82	102.39	106.03	-6.03	-129.6	130.84	0.42	2.18	0.14	PY00000499	good	225.74	0.38	177	90.91	86.48	52.01	47.99	-66.51	107.12	-1.28	0.58	-0.8	PY00000498	Bad	188.37	0.21	198	92.28	110.17	18.37	81.63	58.82	102.83	1.29	0.3	0.7
M-008379-02	ALDH9A1	ALDH9A1	223	I008	PY00000549	good	192.13	1.17	48	28.77	105.07	117.87	-17.87	-140.2	122.5	0.29	1.76	0.25	PY00000548	good	241.74	0.98	186	91.12	94.24	73.02	26.98	-1294.66	117.38	-0.46	1.45	-0.32	PY00000547	Bad	139.15	-1.17	228	107.77	82.39	1437.33	-1337.33	-475.77	84.8	-1.1	-1.82	-0.78
M-010376-01	ALDOA	ALDOA	226	A014	PY00001087	intermediate	140.94	-1.47	78	104.17	74.04	37.1	62.9	61.59	74.52	-3.23	-2.41	-1.83	PY00001088	good	69.75	-1.54	61	28.69	35.07	-10.3	110.3	117.54	48.28	-3.5	-2.29	-2.24	PY00001089	good	79.89	-1.42	46	24.18	42.65	3.85	96.15	93.48	57.58	-3.66	-2.1	-3.22
M-010990-01	ALDOB	ALDOB	229	L012	PY00002232	good	259.31	1.6	105	65.86	110.63	134.4	-34.4	-196.05	133.03	0.82	2.39	0.7	PY00002231	good	194.18	0.7	98	61.83	103.28	107.12	-7.12	-41.9	115.81	0.37	0.98	0.18	PY00002230	good	242.91	1.7	88	39.12	120.75	133.94	-33.94	-116.67	161.06	2.46	2.76	1.83
M-012697-01	ALDOC	ALDOC	230	I009	PY00000633	good	191.71	0.05	141	75.65	78.72	54.62	45.38	-3.43	101.72	-1.84	0.11	-1.28	PY00000632	intermediate	63.34	0.78	104	63.71	97.71	95.38	4.62	-43.99	119.52	-0.21	1.66	-0.11	PY00000631	good	137.68	0.16	111	48.66	76.1	53.57	46.43	-11.11	107.91	-2.44	0.44	-1.48
M-027147-00	ALG1	ALG1	56052	N017	PY00002232	good	254.36	1.48	119	74.64	108.52	127.58	-27.58	-181.01	130.49	0.64	2.21	0.56	PY00002231	good	223.62	1.46	108	68.14	118.94	141.08	-41.08	-86.89	133.37	1.33	2.08	1.04	PY00002230	good	193.31	0.75	116	51.57	96.09	93.6	6.4	-51.42	128.17	-0.66	1.27	-0.35
M-027138-01	ALG10	ALG10	84920	L015	PY00001087	intermediate	170.62	-0.54	71	94.82	89.63	74.87	25.13	22.47	90.21	-1.34	-0.92	-0.73	PY00001088	good	151.4	0.02	116	54.56	76.13	59.45	40.55	-1.18	104.79	-1.29	0.21	-0.82	PY00001089	good	117.08	-0.57	102	53.61	62.5	37.14	62.86	37.16	84.39	-2.38	-0.77	-2.11
M-026944-01	LOC144245	ALG10B	144245	B008	PY00000552	good	147.62	-0.47	103	55.53	67.3	30.83	69.17	41.15	89.85	-1.77	-0.53	-1.15	PY00000551	good	204.79	-1.3	157	77.55	66.88	-107.72	207.72	918.98	76.95	-4.51	-2.08	-3.84	PY00000550	Bad	132.78	-1.53	200	91.72	79.4	-923.5	1023.5	1008.28	78.9	-1.7	-2.27	-1.09
M-032295-01	LOC440138	ALG11	440138	B010	PY00002229	good	167.71	-0.94	103	65.14	69.84	3.81	96.19	93.21	80.78	-1.74	-1.4	-1.58	PY00002228	good	110.69	-0.62	96	61.61	71.06	40.32	59.68	41.05	86.4	-4.86	-0.78	-1.49	PY00002227	good	132.76	-0.92	120	58.31	59.01	28.99	71.01	51.23	78.23	-4	-1.19	-2.54
M-027141-01	ALG12	ALG12	79087	J005	PY00000500	good	149.67	-0.9	58	33.87	62.9	6.27	93.73	86.42	80.39	-3.26	-1.38	-2.18	PY00000499	good	165.46	-1.11	126	64.72	63.39	-29.97	129.97	195.96	78.51	-3.77	-1.75	-2.16	PY00000498	Bad	204.75	0.83	198	92.28	119.75	-58.56	158.56	231.28	111.78	2.36	1.23	1.36
M-014459-01	FLJ23018	ALG13	79868	P009	PY00002157	good	199.01	0.73	126	74.42	91.72	78.05	21.95	-71.77	115.77	-1.97	1.08	-0.61	PY00002156	good	151.71	-0.11	109	68.18	83.01	65.25	34.75	6.38	98.98	-2.23	-0.07	-1.23	PY00002155	good	138.75	-0.64	115	57.83	65.51	40.5	59.5	35.57	85.41	-1.6	-0.9	-1.32
M-017007-00	MGC19780	ALG14	199857	I022	PY00000640	good	138.23	-0.3	142	87.35	74.49	26.44	73.56	37.33	95.87	-1.02	-0.28	-0.85	PY00002142	good	206.64	0.56	157	100.24	103.5	108.77	-8.77	-30.68	111.98	0.34	1.05	0.18	PY00002141	good	206.34	0.08	163	73.09	75.39	56.87	43.13	-5.22	105.24	-2.1	0.3	-1.57
M-023588-01	LOC200810	ALG1L	200810	I013	PY00000636	good	126.57	-0.9	88	51.84	59.53	4.03	95.97	90.58	78.96	-3.32	-1.3	-2.44	PY00000635	good	158.8	-0.09	68	40.52	79.84	60.47	39.53	5.84	96.43	-2.66	-0.21	-1.17	PY00000634	good	192.51	0.25	76	36.75	82.17	68.92	31.08	-15.28	108.28	-2.26	0.44	-1.06
M-027140-01	ALG2	ALG2	85365	H018	PY00000549	good	176.89	0.67	84	50.36	96.74	88.51	11.49	-80.38	112.78	-0.17	1	-0.16	PY00000548	good	208.12	0.09	146	71.52	81.13	11.69	88.31	-123.27	101.06	-1.47	0.09	-1.06	PY00000547	Bad	176.89	0.5	196	92.64	104.74	-260.39	360.39	204.31	107.8	0.57	0.93	0.21
M-027144-01	ALG3	ALG3	10195	G010	PY00000552	good	110.53	-1.24	95	51.21	50.39	-4.93	104.93	109.4	67.28	-2.63	-1.69	-1.74	PY00000551	good	208.59	-1.21	108	53.35	68.12	-99.91	199.91	859.66	78.38	-4.34	-1.95	-3.69	PY00000550	Bad	135.32	-1.42	194	88.97	80.92	-848.07	948.07	934.09	80.41	-1.55	-2.11	-1.01
M-013393-00	ALG5	ALG5	29880	N005	PY00000633	good	225.09	0.84	106	56.87	92.43	83.85	16.15	-58.79	119.43	-0.51	1.24	-0.45	PY00000632	intermediate	59.72	0.48	100	61.26	92.13	84.15	15.85	-27.03	112.7	-0.58	1.08	-0.38	PY00000631	good	111.97	-0.66	97	42.52	61.89	25.97	74.03	46.14	87.76	-3.81	-0.68	-2.35
M-013662-00	ALG6	ALG6	29929	F012	PY00000566	good	211.64	0.1	114	63.4	81.88	56.85	43.15	-8.34	102.11	-1.62	0.15	-1.05	PY00000565	good	345.65	1.18	170	83.18	106.66	121.65	-21.65	-118.33	124.79	0.38	1.77	0.38	PY00000564	Bad	187.62	0.89	203	96.21	111.74	-250.79	350.79	349.54	112.97	1.63	1.4	0.61
M-027136-01	ALG8	ALG8	79053	D005	PY00000566	good	257.86	1.12	128	71.19	99.76	99.43	0.57	-89.47	124.41	-0.02	1.75	-0.01	PY00000565	good	311.69	0.57	176	86.12	96.18	87.59	12.41	-57.19	112.53	-0.34	0.89	-0.22	PY00000564	Bad	197.01	1.31	200	94.79	117.33	-417.85	517.85	515.76	118.62	2.25	2	0.89
M-014430-01	DIBD1	ALG9	79796	F014	PY00000630	good	157.33	-0.85	61	34.82	64.14	27.92	72.08	54.59	78.75	-2.69	-1.34	-2.23	PY00000629	intermediate	46.5	-1.12	57	33.94	57.14	22.75	77.25	58.68	78.68	-4.56	-1.44	-3.23	PY00000628	good	82.87	-1.58	60	26.93	40.81	-1.35	101.35	102.58	59.33	-7.35	-2.03	-5.06
M-003103-02	ALK	ALK	238	H017	PY00000347	good	125.5	-0.29	52	28.9	70.14	33.35	66.65	24.44	95.63	-1.93	-0.28	-1.66	PY00000580	good	207.87	-1.08	156	78.37	67.31	-16.43	116.43	135.12	79.91	-2.29	-1.57	-1.7	PY00000579	Bad	159.84	-0.69	237	106.04	82.33	-411.76	511.76	-220.75	89.39	-1.21	-1.08	-0.87
M-004283-01	ALKBH	ALKBH1	8846	O008	PY00000500	good	154.38	-0.79	99	57.81	64.88	11.27	88.73	75.59	82.92	-3.07	-1.21	-2.07	PY00000499	good	190.39	-0.49	153	78.59	72.94	3.93	96.07	87.42	90.34	-2.74	-0.79	-1.59	PY00000498	Bad	199.18	0.62	192	89.48	116.49	-32.37	132.37	172.56	108.73	2	0.92	1.14
M-032261-01	ALKBH2	ALKBH2	121642	M008	PY00000633	good	184.52	-0.12	80	42.92	75.77	48.33	51.67	8.48	97.91	-2.13	-0.13	-1.45	PY00000632	intermediate	42.44	-0.96	77	47.17	65.47	30.43	69.57	54.07	80.08	-2.34	-1.7	-1.68	PY00000631	good	118.85	-0.44	77	33.75	65.69	33.35	66.65	30.83	93.15	-3.44	-0.38	-2.12
M-004289-01	DEPC-1	ALKBH3	221120	L016	PY00000500	good	259.38	1.72	83	48.47	109.01	122.76	-22.76	-165.83	139.31	1.04	2.77	0.53	PY00000499	good	228.69	0.45	141	72.42	87.61	56.03	43.97	-79.38	108.52	-1.16	0.7	-0.73	PY00000498	Bad	168.12	-0.55	195	90.88	98.33	113.41	-13.41	-154.25	91.78	-0.03	-0.86	-0.12
M-004282-00	FLJ20013	ALKBH4	54784	I012	PY00000263	good	79.81	-1.13	81	41.59	57.26	17.57	82.43	66.4	76.61	-4.84	-1.62	-3.13	PY00000262	good	216.93	-0.68	86	43.28	71.3	9.81	90.19	77.34	87.44	-3.28	-0.88	-2.07	PY00000261	Bad	146.91	-1	212	94.88	89.39	475.46	-375.46	-576.57	88.85	-0.86	-1.5	-0.51
M-004281-01	FLJ20308	ALKBH5	54890	K007	PY00000640	good	103.73	-1.31	103	63.36	55.9	-27.16	127.16	164.37	71.94	-1.81	-1.89	-1.47	PY00002142	good	160.89	-0.7	69	44.05	80.59	51.37	48.63	38.28	87.19	-1.33	-1.12	-1.03	PY00002141	good	159.11	-0.8	92	41.26	58.13	26.63	73.37	50.73	81.15	-3.82	-1.08	-2.67
M-015030-01	MGC15677	ALKBH6	84964	L019	PY00000640	good	115.93	-0.95	128	78.74	62.47	-8.2	108.2	119.44	80.4	-1.53	-1.32	-1.25	PY00002142	good	163.91	-0.62	116	74.06	82.1	55.15	44.85	33.74	88.82	-1.22	-0.98	-0.95	PY00002141	good	169.27	-0.61	147	65.92	61.85	33.14	66.86	38.69	86.34	-3.45	-0.78	-2.44
M-014847-00	SPATA11	ALKBH7	84266	K019	PY00000263	good	54.69	-2.27	80	41.08	39.24	-17.18	117.18	132.85	52.5	-6.88	-3.28	-4.45	PY00000262	good	163.32	-1.81	116	58.38	53.68	-45.56	145.56	205.26	65.83	-5.33	-2.4	-3.34	PY00000261	Bad	165.52	-0.01	197	88.17	100.71	74.75	25.25	-6.37	100.1	-0.15	0.01	0.03
M-016544-01	LOC91801	ALKBH8	91801	M020	PY00002223	good	174.2	-0.07	128	73.54	82.72	58.04	41.96	5.48	98.38	-1.43	-0.1	-0.77	PY00002222	good	215.85	1.34	130	84.48	102.77	106.19	-6.19	-96.19	129.41	0.29	1.92	0.15	PY00002221	good	214.69	1.14	165	79.45	98.24	97.01	2.99	-70.48	135.19	-0.2	2.01	-0.13
M-020523-01	ALLC	ALLC	55821	O017	PY00000485	good	225.08	0.95	145	81.29	98.71	96.26	3.74	-99.26	121.31	-0.25	1.66	-0.08	PY00000484	good	239.87	0.25	204	99.76	86.03	39.24	60.76	-91.84	104.88	-0.57	0.35	-0.45	PY00000483	Bad	182.69	-0.47	190	89.75	95.21	-180.31	280.31	264.1	95.33	-0.38	-0.63	-0.22
M-012889-02	ALMS1	ALMS1	7840	K013	PY00001075	intermediate	175.28	-1.24	30	38.19	71.26	24.09	75.91	72.76	74.9	-3.58	-1.89	-1.51	PY00001074	good	113.36	-0.97	45	20.92	57.7	20.07	79.93	68.5	71.6	-2.59	-1.38	-1.91	PY00001073	good	109.36	-1.19	58	30.03	46.44	8.74	91.26	83.15	65.55	-3.25	-1.7	-2.72
M-004558-01	ALOX12	ALOX12	239	M005	PY00000494	good	286.84	2.08	143	78.52	116.64	140.08	-40.08	-197.4	154.35	1.4	3.27	0.85	PY00000493	good	289.36	0.66	191	92.21	92.93	78.86	21.14	-60.82	110.2	-0.91	1	-0.65	PY00000492	Bad	230.49	-0.12	201	96.17	101.75	187.67	-87.67	27.04	99.24	0.53	-0.1	0.08
M-009025-01	ALOX12B	ALOX12B	242	E012	PY00000264	good	76.63	-1.53	136	71.89	45.11	-17.55	117.55	156.2	67.79	-4.8	-2.29	-3.03	PY00000265	good	182.05	-0.7	153	75.67	62.73	4.65	95.35	87.06	83.35	-4.26	-1.04	-2.59	PY00000266	Bad	222.96	0.03	202	96.74	104.31	9.28	90.72	48.03	101.06	0.47	0.12	0.2
M-003808-01	ALOX15	ALOX15	246	N011	PY00000633	good	176.66	-0.31	119	63.85	72.54	41.44	58.56	21.52	93.73	-2.44	-0.4	-1.65	PY00000632	intermediate	57.55	0.3	101	61.87	88.79	77.41	22.59	-16.86	108.61	-0.8	0.73	-0.55	PY00000631	good	100.99	-1.02	146	64	55.82	14.18	85.82	70.59	79.15	-4.4	-1.15	-2.73
M-009026-01	ALOX15B	ALOX15B	247	L012	PY00001087	intermediate	195.1	0.23	52	69.45	102.49	106.03	-6.03	-9.79	103.15	0.22	0.3	0.18	PY00001088	good	193.89	0.83	61	28.69	97.5	95.75	4.25	-62.97	134.21	-0.14	1.51	-0.09	PY00001089	good	114.04	-0.64	46	24.18	60.88	34.42	65.58	41.76	82.2	-2.48	-0.88	-2.2
M-004530-02	ALOX5	ALOX5	240	D005	PY00000264	good	129.26	0.55	109	57.61	76.09	48.79	51.21	-56.25	114.35	-2.01	1.02	-1.32	PY00000265	good	191.03	-0.52	145	71.72	65.83	12.57	87.43	65.04	87.46	-3.9	-0.78	-2.37	PY00000266	Bad	200.05	-0.73	216	103.44	93.59	234.99	-134.99	-1215.99	90.68	-0.29	-1.08	-0.29
M-010166-01	ALOX5AP	ALOX5AP	241	E016	PY00000566	good	200.25	-0.15	91	50.61	77.47	46.36	53.64	11.66	96.62	-2.01	-0.24	-1.3	PY00000565	good	270.35	-0.17	166	81.22	83.43	46.12	53.88	17.24	97.61	-1.23	-0.17	-0.96	PY00000564	Bad	209.75	1.88	211	100	124.91	-644.59	744.59	741.38	126.29	3.09	2.83	1.29
M-009022-01	ALOXE3	ALOXE3	59344	D010	PY00000566	good	181.93	-0.55	94	52.28	70.38	29.48	70.52	43.82	87.78	-2.64	-0.88	-1.71	PY00000565	good	266.57	-0.24	153	74.86	82.26	42.32	57.68	24.05	96.24	-1.31	-0.27	-1.02	PY00000564	Bad	139.28	-1.29	212	100.47	82.95	609.74	-509.74	-506.7	83.86	-1.56	-1.74	-0.88
M-008673-01	ALPI	ALPI	248	I016	PY00000575	intermediate	178.97	0.17	122	69.07	82.91	57.19	42.81	-14.62	105.61	-1.27	0.4	-0.84	PY00000574	intermediate	86.89	-0.8	156	77.73	67.36	-10.24	110.24	118.49	80.79	-1.3	-0.97	-0.75	PY00000573	Bad	154.65	-0.39	209	93.15	88.65	-68.52	168.52	4501.2	95.02	-0.53	-0.61	-0.5
M-005009-02	LAK	ALPK1	80216	P005	PY00000347	good	107.83	-0.88	37	20.56	60.26	11.3	88.7	74.41	82.16	-2.59	-1.15	-2.21	PY00000580	good	217.98	-0.88	100	50.24	70.58	-4.77	104.77	110.19	83.8	-2.06	-1.27	-1.53	PY00000579	Bad	182.91	0.15	192	85.91	94.21	-67.73	167.73	47.24	102.3	-0.4	0.23	-0.28
M-005330-03	HAK	ALPK2	115701	H006	PY00000575	intermediate	176.41	0.1	92	52.09	81.72	54.22	45.78	-8.65	104.1	-1.37	0.29	-0.9	PY00000574	intermediate	117.94	0.19	143	71.26	91.43	71.06	28.94	-28.28	109.67	-0.48	0.49	-0.2	PY00000573	Bad	186.57	1.13	223	99.39	106.95	203.16	-103.16	-12948.5	114.63	1.13	1.78	0.3
M-005350-02	MIDORI	ALPK3	57538	N008	PY00002148	good	213.38	-0.13	71	38.44	81.76	64.48	35.52	6.86	95.68	-0.94	-0.31	-0.83	PY00002147	intermediate	60.56	0.19	59	36.57	81.2	66.42	33.58	-9	105.79	-1.63	0.48	-1.23	PY00002146	good	135.26	-0.61	96	42.55	64.23	37.43	62.57	37.23	85.18	-3.83	-0.72	-1.93
M-008658-01	ALPL	ALPL	249	P011	PY00000575	intermediate	161.11	-0.32	51	28.87	74.63	36.48	63.52	26.9	95.07	-2.02	-0.35	-1.25	PY00000574	intermediate	138.19	0.83	141	70.26	107.13	124.07	-24.07	-123.96	128.49	0.06	1.43	0.16	PY00000573	Bad	159.99	-0.14	223	99.39	91.71	-23.08	123.08	1582.12	98.3	-0.26	-0.21	-0.36
M-003454-02	ALPP	ALPP	250	N014	PY00000575	intermediate	196.88	0.67	32	18.12	91.2	77.97	22.03	-56.26	116.18	-0.51	1.16	-0.43	PY00000574	intermediate	97.75	-0.45	86	42.85	75.78	18.21	81.79	67.13	90.9	-1.01	-0.46	-0.55	PY00000573	Bad	170.18	0.35	174	77.55	97.55	63.63	36.37	-3987.09	104.56	0.27	0.56	-0.11
M-003455-02	ALPPL2	ALPPL2	251	O010	PY00000575	intermediate	142.03	-0.85	73	41.33	65.79	14.34	85.66	71.27	83.81	-2.82	-1.16	-1.69	PY00000574	intermediate	99.61	-0.39	125	62.29	77.22	23.06	76.94	58.37	92.62	-0.96	-0.37	-0.52	PY00000573	Bad	184.55	1.03	222	98.94	105.79	185.9	-85.9	-11839.8	113.39	1.02	1.63	0.25
M-014168-01	ALS2	ALS2	57679	B009	PY00000555	good	195.65	-0.12	90	52.79	79.19	41.17	58.83	12.64	97.47	-1.24	-0.19	-0.98	PY00000554	good	230.65	-0.07	133	64.27	80.95	26.44	73.56	13.84	97.1	-2.41	-0.27	-1.42	PY00000553	Bad	172.26	-1.01	190	85.56	86.54	2614.83	-2514.83	-1276.06	86.85	-0.64	-1.48	-0.47
M-019226-01	FLJ36525	ALS2CL	259173	C020	PY00000630	good	143.85	-1.14	85	48.52	58.64	16.87	83.13	72.56	72	-3.11	-1.77	-2.57	PY00000629	intermediate	62.63	0.12	77	45.85	76.96	58.48	41.52	-6.22	105.98	-2.52	0.4	-1.74	PY00000628	good	150.9	0.12	103	46.23	74.31	56.01	43.99	-7.53	108.04	-3.16	0.4	-2.2
M-018770-01	FLJ25351	ALS2CR11	151254	A010	PY00000630	good	109.48	-1.85	65	37.1	44.63	-11.28	111.28	118.34	54.8	-4.18	-2.86	-3.44	PY00000629	intermediate	48.96	-0.93	78	46.45	60.16	28.21	71.79	48.77	82.85	-4.25	-1.16	-3	PY00000628	good	88.94	-1.43	79	35.46	43.8	3.77	96.23	92.77	63.68	-6.98	-1.81	-4.81
M-016868-02	ALS2CR12	ALS2CR12	130540	P006	PY00002238	good	155.81	-1.28	127	68.76	58.3	9.26	90.74	85.91	68.66	-2.37	-2.17	-1.83	PY00002237	good	84.14	-1.66	113	67.74	44.04	-10.03	110.03	117.19	55.86	-5.9	-2.48	-3.02	PY00002236	good	94.73	-0.91	119	56.7	55.57	22.22	77.78	58.93	76.23	-7.03	-1.24	-2.69
M-015280-01	ALS2CR8	ALS2CR8	79800	B022	PY00000488	good	92.76	-0.83	96	53.88	59.82	26.77	73.23	46.46	83.93	-5.6	-1.08	-2.52	PY00000487	good	206.63	-0.69	169	85.11	70.94	4.89	95.11	87.9	85.82	-2.31	-1.16	-1.54	PY00000486	Bad	170.89	0.14	242	109.04	99.96	101.17	-1.17	36.6	102.33	-0.26	0.26	0
M-012333-01	CART1	ALX1	8092	N015	PY00000549	good	151.29	-0.17	64	38.37	82.74	39.22	60.78	20.07	96.46	-0.96	-0.28	-0.86	PY00000548	good	152.99	-1.36	136	66.63	59.64	-88.89	188.89	1797.87	74.29	-3.11	-2.14	-2.26	PY00000547	Bad	159.68	-0.26	211	99.73	94.55	513.71	-413.71	-105.78	97.31	-0.19	-0.32	-0.24
M-020156-01	ALX3	ALX3	257	D005	PY00000485	good	194.05	0.17	113	63.35	85.1	56.81	43.19	-17.6	104.59	-1.65	0.36	-0.87	PY00000484	good	235.27	0.16	166	81.17	84.38	32.07	67.93	-56.74	102.86	-0.63	0.21	-0.5	PY00000483	Bad	215.7	1.15	225	106.29	112.42	827.64	-727.64	-653.22	112.55	2.11	1.69	0.56
M-013992-01	ALX4	ALX4	60529	L007	PY00000633	good	216.49	0.63	74	39.7	88.9	76.32	23.68	-44.53	114.87	-0.85	0.95	-0.67	PY00000632	intermediate	137.04	6.91	69	42.27	211.41	324.44	-224.44	-389.78	258.6	7.3	13.51	5.44	PY00000631	good	117.03	-0.5	53	23.23	64.68	31.39	68.61	34.89	91.72	-3.54	-0.46	-2.18
M-009460-03	AMACR	AMACR	23600	K020	PY00000566	good	251.77	0.99	80	44.49	97.4	93.82	6.18	-78.78	121.48	-0.23	1.54	-0.15	PY00000565	good	353.25	1.32	163	79.76	109.01	129.28	-29.28	-132.02	127.53	0.54	1.96	0.52	PY00000564	Bad	186.98	0.86	190	90.05	111.36	-239.44	339.44	338.24	112.59	1.59	1.35	0.59
M-031441-00	AMBN	AMBN	258	O012	PY00002160	good	206.29	0.31	100	61.82	85.54	64.34	35.66	-27.11	105.56	-1.32	0.37	-0.88	PY00002159	good	132.69	-0.95	76	50.17	70.95	32.11	67.89	56.96	81.65	-3.86	-1.3	-2.37	PY00002158	good	123.1	-0.19	84	38.26	64.21	39.1	60.9	14.54	96.3	-2.57	-0.17	-1.87
M-009696-01	AMBP	AMBP	259	L017	PY00000264	good	98.38	-0.67	97	51.27	57.91	9.87	90.13	68.4	87.03	-3.65	-0.92	-2.32	PY00000265	good	218.31	0.01	131	64.79	75.23	36.61	63.39	-1.84	99.95	-2.82	0	-1.72	PY00000266	Bad	233.83	0.39	206	98.65	109.4	-97.89	197.89	648.22	105.99	0.83	0.7	0.43
M-029987-01	FLJ20294	AMBRA1	55626	B022	PY00000455	intermediate	66	281.49	64.04	77.64	54.31	45.69	23.4	91.27	-1.41	-0.6	-1.32	-0.47	PY00000456	good	56	234.41	36.09	73.08	43.53	56.47	7.73	98.53	-3.89	-0.08	-2.17	-0.1	PY00000457	good	77	135.73	35.29	44.38	3.93	96.07	92.92	60	-3.16	-2.05	-2.66	-1.38
M-010053-01	AMD1	AMD1	262	F021	PY00001087	intermediate	182.68	-0.16	53	70.78	95.96	90.22	9.78	6.58	96.59	-0.57	-0.32	-0.29	PY00001088	good	204.05	1.02	107	50.32	102.61	104.43	-4.43	-77.74	141.24	0.14	1.82	0.09	PY00001089	good	188.77	1.09	104	54.66	100.78	101.31	-1.31	-71.41	136.07	0.09	1.79	0.04
M-016506-00	MGC35366	AMDHD1	144193	I012	PY00002229	good	168.16	-0.93	126	79.68	70.03	4.41	95.59	92.15	81	-1.72	-1.39	-1.57	PY00002228	good	126.95	-0.14	114	73.16	81.5	61.85	38.15	9.55	99.09	-3.15	-0.05	-0.96	PY00002227	good	143.83	-0.67	121	58.79	63.93	37.51	62.49	36.89	84.75	-3.54	-0.83	-2.23
M-008651-00	CGI-14	AMDHD2	51005	P009	PY00000546	good	133.91	-1.51	68	39.68	54.75	16.38	83.62	76.44	65.31	-6.49	-2.45	-2.99	PY00000545	good	115.73	-1.27	50	33.06	59.51	20.44	79.56	69.62	70.71	-1.91	-2.05	-2.16	PY00000544	good	124.26	-1	57	25.44	50.56	20.72	79.28	63.2	70.79	-3.37	-1.46	-2.34
M-012489-00	AMELX	AMELX	265	E016	PY00001093	bad	200.43	-0.01	67	82.91	96.58	92.06	7.94	0.34	99.88	-0.46	-0.01	-0.23	PY00001094	good	165.02	0.7	143	68.52	83.07	68.97	31.03	-70.55	129	-1.75	1.23	-1.48	PY00001095	good	113.94	0.03	133	69.79	65.15	45.28	54.72	-1.94	102.18	-4.48	0.1	-2.41
M-011205-00	AMELY	AMELY	266	K014	PY00001071	intermediate	162.33	-1.02	58	63.69	63.82	10.48	89.52	83.44	77.43	-3.52	-1.24	-2.25	PY00001070	good	153.23	0.65	109	50.88	90.68	82.27	17.73	-57.92	125.44	-1.13	1.29	-0.61	AY00001688	Bad	128.27	-0.91	164	78.94	79.08	498.1	-398.1	-143.6	83.87	-1.59	-1.46	-0.88
M-006522-01	AMFR	AMFR	267	L020	PY00000569	good	242.06	0.35	117	68.02	84.87	65.47	34.53	-27.07	107.87	-2.2	0.58	-1.18	PY00000568	good	339.4	0.38	159	86.53	90.92	58.52	41.48	-58.02	105.39	-0.98	0.53	-0.75	PY00000567	Bad	233.26	-0.91	194	91.83	96.44	-9.11	109.11	103.13	90.74	-1.25	-1.29	-0.24
M-005307-01	AMHR2	AMHR2	269	J012	PY00000575	intermediate	139.74	-0.92	102	57.75	64.73	11.68	88.32	76.59	82.46	-2.92	-1.26	-1.74	PY00000574	intermediate	132.07	0.64	145	72.25	102.39	108.06	-8.06	-95.07	122.81	-0.1	1.15	0.05	PY00000573	Bad	150.57	-0.58	210	93.59	86.31	-103.25	203.25	6731.74	92.51	-0.75	-0.91	-0.6
M-016407-01	AMICA	AMICA1	120425	H018	PY00002151	good	198.09	0.63	147	76.71	88.38	76.23	23.77	-39.66	114.27	-1.08	0.98	-0.65	PY00002150	good	166.27	-0.18	95	66.23	84.19	64.37	35.63	11.72	96.78	-1.49	-0.21	-0.86	PY00002149	good	202.26	0.96	152	65.84	91.08	85.75	14.25	-57.26	130.47	-1.18	1.56	-0.75
M-021515-01	KIAA1163	AMIGO1	57463	N013	PY00002145	good	153.77	-0.61	141	83.99	79.62	38.88	61.12	47.87	87.65	-2.35	-0.95	-1.48	PY00002144	good	216.07	0.44	137	84.05	96.47	93.08	6.92	-23.2	112.45	-0.12	0.78	-0.21	PY00002143	good	168.14	-0.68	146	72.25	72.65	48.18	51.82	38.44	82.63	-2.06	-1.03	-1.64
M-018701-01	AMIGO2	AMIGO2	347902	P016	PY00001064	intermediate	261.14	-0.14	34	35.98	90.88	75.5	24.5	8.03	97.1	-1.14	-0.23	-0.7	PY00001066	good	113.25	-1.06	63	31.45	56.86	14.51	85.49	79.54	68.49	-8	-1.66	-3.08	PY00001065	good	64.97	-1.45	54	27.72	31.25	-11.24	111.24	121.27	44.66	-5.14	-2.07	-4.31
M-031727-00	AMIGO3	AMIGO3	386724	F013	PY00001064	intermediate	282.1	0.28	46	48.68	98.17	95.1	4.9	-15.84	104.89	-0.34	0.39	-0.14	PY00001066	good	213.98	0.82	80	39.94	107.43	114.73	-14.73	-61.76	129.41	1.79	1.55	0.53	PY00001065	good	105.83	-0.73	61	31.31	50.9	20.55	79.45	61.13	72.75	-3.67	-1.02	-3.08
M-020296-01	AMMECR1	AMMECR1	9949	M015	PY00000636	good	137.29	-0.62	115	67.75	64.57	15.98	84.02	62.63	85.65	-2.9	-0.89	-2.14	PY00000635	good	122.53	-0.97	116	69.12	61.61	24.71	75.29	61.52	74.41	-5.52	-1.49	-2.24	PY00000634	good	139.39	-0.82	132	63.83	59.5	29.38	70.62	50.86	78.4	-4.93	-1.15	-2.4
M-014729-00	MGC4268	AMMECR1L	83607	G018	PY00000555	good	189.02	-0.27	75	43.99	76.51	33.59	66.41	28.73	94.17	-1.43	-0.43	-1.1	PY00000554	good	225.66	-0.19	165	79.73	79.19	19.68	80.32	35.87	95	-2.68	-0.47	-1.55	PY00000553	Bad	205.51	0.29	218	98.17	103.24	-504.75	604.75	365.63	103.61	0.1	0.41	0.11
M-013455-01	AMN	AMN	81693	J014	PY00002238	good	258.07	0.61	108	58.48	96.57	92.53	7.47	-40.91	113.73	-0.09	0.95	-0.15	PY00002237	good	196.82	1.15	83	49.76	103.02	105.94	-5.94	-81.56	130.68	0.33	1.72	0.16	PY00002236	good	105.64	-0.59	108	51.46	61.97	33.43	66.57	38.21	85.02	-5.93	-0.78	-2.3
M-027056-00	LOC196394	AMN1	196394	H014	PY00002229	good	175.28	-0.76	106	67.04	73	13.86	86.14	75.32	84.43	-1.54	-1.14	-1.42	PY00002228	good	127.54	-0.13	131	84.08	81.88	62.64	37.36	8.41	99.55	-3.08	-0.03	-0.94	PY00002227	good	185.45	0.31	149	72.4	82.44	69.57	30.43	-17.04	109.28	-1.8	0.51	-1.09
M-015417-01	AMOT	AMOT	154796	L006	PY00000636	good	162.53	0.03	116	68.34	76.44	44.13	55.87	-3.2	101.4	-1.91	0.09	-1.42	PY00000635	good	163.3	0.02	107	63.76	82.11	64.92	35.08	-1.09	99.17	-2.31	-0.05	-1.04	PY00000634	good	161.02	-0.38	142	68.66	68.73	45.48	54.52	23.93	90.57	-3.85	-0.5	-1.85
M-017595-01	AMOTL1	AMOTL1	154810	K021	PY00001064	intermediate	257.97	-0.2	55	58.2	89.77	72.54	27.46	11.64	95.92	-1.26	-0.33	-0.79	PY00001066	good	152.78	-0.32	110	54.91	76.7	53.83	46.17	24.1	92.39	-4.16	-0.4	-1.66	PY00001065	good	118.46	-0.51	106	54.41	56.97	30.37	69.63	42.55	81.43	-3.22	-0.7	-2.7
M-013232-00	AMOTL2	AMOTL2	51421	D021	PY00000455	intermediate	94	396.41	91.21	109.33	119.07	-19.07	-67.92	128.53	0.57	1.97	0.55	1.35	PY00000456	good	111	370.91	71.53	115.63	132.78	-32.78	-181.42	155.9	2.19	3.17	1.26	2.28	PY00000457	good	133	270.57	60.96	88.47	80.09	19.91	-44.32	119.6	-0.54	1.01	-0.55	0.66
M-009888-01	AMPD1	AMPD1	270	N019	PY00000497	intermediate	121.04	-0.25	81	47.65	81.35	46.23	53.77	22.04	95.74	-0.96	-0.31	-0.79	PY00000496	intermediate	422.84	1.17	146	81.56	103.66	114.96	-14.96	-133.59	117.21	0.03	1.7	0.23	PY00000495	Bad	179.92	0.27	196	91.56	99.14	78.19	21.81	684.08	104.45	-0.06	0.48	-0.05
M-009880-01	AMPD2	AMPD2	271	A003	PY00000549	good	150.84	-0.18	198	118.7	82.49	38.37	61.63	21.81	96.18	-0.97	-0.3	-0.87	PY00000548	good	260.68	1.48	224	109.74	101.62	107.58	-7.58	-1954.7	126.58	0.1	2.22	0.09	PY00000547	Bad	185.01	0.86	207	97.84	109.55	-625.26	725.26	350.47	112.74	0.93	1.53	0.42
M-010174-01	AMPD3	AMPD3	272	B005	PY00000543	intermediate	160.12	1.27	172	91.01	100.98	102.15	-2.15	-116.68	136.49	0.77	2.65	0.05	PY00000542	intermediate	324.53	1.83	185	94.39	107.04	121.28	-21.28	-254.26	135.98	0.33	2.71	0.36	PY00000541	Bad	170.93	0.73	222	96.86	101.07	109.84	-9.84	-323.38	111.02	0.3	1.11	0.06
M-011569-00	AMPH	AMPH	273	O015	PY00000459	bad	60	259.38	57.01	85.32	69.34	30.66	15.68	93.83	-0.91	-0.44	-0.69	-0.32	PY00000458	good	65	159.47	45.12	59.4	24.67	75.33	34.64	92.88	-4.2	-0.4	-2.07	-0.37	PY00000460	good	69	225.05	32.01	70.65	48.05	51.95	11.21	97.58	-1.59	-0.11	-1.28	-0.15
M-012534-00	AMT	AMT	275	D005	PY00000552	good	163.63	-0.13	73	39.35	74.6	46.27	53.73	11.68	99.6	-1.4	-0.02	-0.89	PY00000551	good	248.35	-0.34	135	66.69	81.11	-18.48	118.48	240.48	93.32	-2.55	-0.6	-2.19	PY00000550	Bad	183.31	0.71	209	95.84	109.62	578.05	-478.05	-468.52	108.93	1.35	0.96	0.51
M-032546-01	UNQ689	AMTN	401138	M009	PY00002145	good	206.6	0.79	128	76.25	106.98	120.94	-20.94	-62.17	117.76	0.97	1.36	0.51	PY00002144	good	206.35	0.23	112	68.71	92.13	84.56	15.44	-11.94	107.4	-0.42	0.47	-0.46	PY00002143	good	171.45	-0.62	110	54.44	74.09	50.9	49.1	34.97	84.26	-1.94	-0.93	-1.55
M-012691-01	AMY1A	AMY1A	276	D021	PY00000633	good	180.82	-0.21	115	61.7	74.25	45.09	54.91	14.61	95.95	-2.28	-0.26	-1.54	PY00000632	intermediate	63.65	0.81	75	45.94	98.19	96.35	3.65	-45.46	120.11	-0.18	1.71	-0.09	PY00000631	good	143.27	0.34	109	47.78	79.18	59.57	40.43	-23.54	112.29	-2.14	0.68	-1.29
M-032664-00	AMY1C	AMY1A	278	E016	PY00002235	good	223.99	1.15	121	73.14	99.41	98.41	1.59	-126.31	127.77	0.34	1.78	-0.03	PY00002234	intermediate	68.48	0.69	138	84.15	91.05	83.86	16.14	-31.87	114.13	-0.9	1.1	-0.56	PY00002233	good	205.77	1.26	141	67.54	94.84	90.74	9.26	-83.33	134.62	-0.47	2.05	-0.34
M-032663-00	AMY1B	AMY1A	277	M016	PY00000627	intermediate	93	-0.44	86	45.84	61.54	31.94	68.06	28.21	92.21	-2.39	-0.49	-1.66	PY00000626	good	235.67	1.03	159	79.48	101.39	107.93	-7.93	-2723.08	122.35	0.37	1.69	0.07	PY00000625	Bad	184.89	0.15	214	94.2	100.03	101.52	-1.52	-507.17	101.76	-0.06	0.22	0
M-016978-01	AMY2A	AMY2A	279	D008	PY00001087	intermediate	127.39	-1.89	41	54.76	66.92	19.86	80.14	79.44	67.36	-4.09	-3.08	-2.34	PY00001088	good	94.37	-1.07	90	42.33	47.46	10.73	89.27	81.73	65.32	-2.83	-1.53	-1.81	PY00001089	good	143.45	0.04	63	33.11	76.58	60.74	39.26	-2.77	103.4	-1.47	0.17	-1.32
M-015880-02	AMY2B	AMY2B	280	J008	PY00001087	intermediate	145.16	-1.33	81	108.18	76.25	42.47	57.53	56.02	76.75	-2.96	-2.2	-1.68	PY00001088	good	115.81	-0.66	97	45.62	58.23	29.04	70.96	50.57	80.16	-2.25	-0.88	-1.44	PY00001089	good	139.78	-0.04	77	40.47	74.63	57.46	42.54	2.78	100.76	-1.6	0.04	-1.43
M-025281-01	KIAA1950	AMZ1	155185	K005	PY00002157	good	143.16	-0.8	89	52.57	65.98	9.81	90.19	78.42	83.29	-7.38	-1.14	-2.49	PY00002156	good	125.59	-0.82	79	49.41	68.72	36.03	63.97	48.3	81.94	-4.01	-1.22	-2.26	PY00002155	good	120.2	-1.07	73	36.71	56.75	25.39	74.61	59.6	73.99	-2.11	-1.6	-1.65
M-010207-02	LOC51321	AMZ2	51321	C020	PY00002223	good	268.91	2.25	102	58.6	127.7	167.28	-67.28	-172.44	151.87	2.09	3.16	1.24	PY00002222	good	226.23	1.62	92	59.79	107.72	117.22	-17.22	-116.57	135.64	0.66	2.33	0.41	PY00002221	good	211.55	1.07	122	58.74	96.8	94.57	5.43	-66.2	133.22	-0.36	1.9	-0.23
M-013843-02	ANAPC1	ANAPC1	64682	H015	PY00001071	intermediate	325.68	2.04	62	68.09	128.05	169.41	-69.41	-167.74	155.34	2.39	3.03	1.74	PY00001070	good	136.15	0.24	116	54.14	80.57	63.05	36.95	-21.03	111.46	-2.27	0.58	-1.27	AY00001688	Bad	134.55	-0.68	200	96.27	82.95	424.42	-324.42	-107.56	87.98	-1.23	-1.09	-0.72
M-008701-01	ANAPC10	ANAPC10	10393	C020	PY00000264	good	140.38	0.99	166	87.74	82.63	62.81	37.19	-101.15	124.19	-1.43	1.72	-0.96	PY00000265	good	294.52	1.52	191	94.47	101.49	103.81	-3.81	-188.76	134.84	0.23	2.18	0.1	PY00000266	Bad	189.37	-1.09	215	102.96	88.59	340.24	-240.24	-1805.4	85.84	-0.64	-1.65	-0.52
M-006992-02	ANAPC11	ANAPC11	51529	F012	PY00000269	good	186.46	1.36	187	102.08	114.65	134.79	-34.79	-91.36	128.98	1.51	1.62	0.89	PY00000268	good	329.78	1.37	190	92.29	113.2	137.03	-37.03	-88.23	122.15	1.95	1.66	1.4	PY00000267	Bad	188.09	0.62	205	96.56	104.89	190.17	-90.17	-200.27	106.36	0.3	0.92	0.33
M-021271-01	ANAPC13	ANAPC13	25847	A015	PY00000636	good	152.2	-0.24	130	76.58	71.58	32.62	67.38	23.72	94.96	-2.32	-0.31	-1.71	PY00000635	good	149.72	-0.31	128	76.28	75.28	51.52	48.48	19.77	90.92	-3.38	-0.53	-1.44	PY00000634	good	136.68	-0.87	161	77.85	58.34	27.36	72.64	54.23	76.88	-5.07	-1.23	-2.47
M-018378-01	C10ORF104	ANAPC16	119504	L003	PY00000502	good	185.84	-0.53	116	60.53	73.25	46.57	53.43	29.93	87.54	-2.31	-0.89	-1.49	PY00002240	good	155.01	-0.06	92	61.15	88.76	76.03	23.97	2.99	99.79	-1.07	-0.02	-0.66	PY00002239	good	140.53	-0.54	106	52.3	66.54	44.77	55.23	29.78	86.79	-2.27	-0.68	-1.74
M-003200-04	ANAPC2	ANAPC2	29882	G015	PY00000543	intermediate	129.85	0.31	95	50.26	81.89	60.49	39.51	-28.32	110.69	-3.02	0.78	-0.86	PY00000542	intermediate	219.88	-0.36	140	71.43	72.53	16.99	83.01	50.36	92.13	-2.08	-0.59	-1.4	PY00000541	Bad	147.94	-0.36	204	89.01	87.47	-15.7	115.7	160.53	96.09	-1.23	-0.39	-0.71
M-013642-00	ANAPC4	ANAPC4	29945	G015	PY00000633	good	185.58	-0.1	148	79.41	76.21	49.26	50.74	6.72	98.47	-2.09	-0.1	-1.43	PY00000632	intermediate	55.97	0.17	117	71.67	86.34	72.48	27.52	-9.41	105.61	-0.96	0.48	-0.67	PY00000631	good	128.2	-0.14	144	63.12	70.86	43.4	56.6	10	100.48	-2.94	0.03	-1.8
M-016095-00	ANAPC5	ANAPC5	51433	N019	PY00000494	good	222.94	0.68	58	31.85	90.65	77.49	22.51	-64.52	119.96	-0.33	1.2	-0.48	PY00000493	good	226.87	-0.67	134	64.7	72.86	18.88	81.12	61.49	86.4	-3.23	-1.33	-2.48	PY00000492	Bad	249.56	0.59	229	109.57	110.17	609.68	-509.68	-137.02	107.44	1.31	0.93	0.47
M-021035-01	ANAPC7	ANAPC7	51434	H004	PY00002154	good	165.92	-1.23	140	77.48	62.94	21.16	78.84	70.78	71.36	-2.78	-1.9	-2.13	PY00002153	good	97.94	-1.44	122	76.25	61.77	17.18	82.82	79.29	66.99	-5.08	-2.15	-2.49	PY00002152	good	125.4	-0.39	117	57.25	70.35	48.65	51.35	24.33	90.15	-2.32	-0.51	-1.38
M-011206-01	ANG	ANG	283	D003	PY00000497	intermediate	125.91	-0.07	79	46.47	84.62	55.66	44.34	6.13	99.59	-0.78	-0.03	-0.65	PY00000496	intermediate	406.79	0.88	104	58.1	99.73	98.88	1.12	-100.91	112.76	-0.3	1.26	-0.02	PY00000495	Bad	175.34	0.08	209	97.64	96.62	14.21	85.79	206.11	101.79	-0.3	0.19	-0.21
M-014041-01	KIAA0759	ANGEL1	23357	F004	PY00002145	good	184.2	0.2	62	36.93	95.38	86.14	13.86	-15.51	104.99	-0.44	0.38	-0.33	PY00002144	good	196.09	0	77	47.24	87.55	75.58	24.42	-0.04	102.06	-0.74	0.13	-0.73	PY00002143	good	155.82	-0.91	97	48	67.33	38.1	61.9	51.32	76.58	-2.5	-1.39	-1.96
M-019132-01	LOC90806	ANGEL2	90806	H011	PY00002151	good	140.47	-0.9	110	57.4	62.67	23.65	76.35	56.68	81.03	-3.61	-1.3	-2.08	PY00002150	good	117.72	-1.36	69	48.1	59.61	8.98	91.02	87.69	68.52	-3.73	-2.09	-2.19	PY00002149	good	137.91	-0.46	92	39.85	62.1	39.48	60.52	27.59	88.96	-4.71	-0.57	-3.19
M-007802-01	ANGPT1	ANGPT1	284	K010	PY00000491	good	108.64	-1.49	87	51.23	56.6	-41.64	141.64	195.31	68.69	-6.95	-2.49	-2.49	PY00000490	good	170.57	-0.83	110	53.69	66.81	4.88	95.12	89.18	82.67	-2	-1.35	-1.34	PY00000489	Bad	155.79	0.01	185	89.16	97.23	167.8	-67.8	1.63	100.69	-0.24	0.07	-0.12
M-006315-01	ANGPT2	ANGPT2	285	M016	PY00000494	good	136.61	-1.21	86	47.22	55.55	-7.05	107.05	114.96	73.51	-2.67	-1.6	-2.26	PY00000493	good	207.28	-1.08	139	67.11	66.57	0.09	99.91	99.83	78.94	-3.96	-2.06	-3.06	PY00000492	Bad	272.72	1.45	193	92.34	120.39	1122.3	-1022.3	-336.3	117.42	2.24	2.19	0.95
M-007803-01	ANGPT4	ANGPT4	51378	E010	PY00002154	good	90.29	-2.7	57	31.55	34.25	-39.88	139.88	155.06	38.83	-5.06	-4.06	-3.78	PY00002153	good	59.42	-2.59	49	30.63	37.48	-35.45	135.45	142.73	40.64	-8.32	-3.86	-4.07	PY00002152	good	61.67	-1.95	58	28.38	34.6	-13.25	113.25	120.61	44.34	-5.03	-2.85	-3.04
M-007804-01	ANGPTL1	ANGPTL1	9068	G011	PY00000549	good	146.36	-0.33	119	71.34	80.04	29.73	70.27	39.42	93.31	-1.11	-0.52	-0.99	PY00000548	good	193.79	-0.29	175	85.73	75.54	-14.46	114.46	376.21	94.1	-1.89	-0.49	-1.37	PY00000547	Bad	193.19	1.22	198	93.59	114.39	-993.32	1093.32	497.91	117.73	1.3	2.12	0.63
M-007805-01	ANGPTL2	ANGPTL2	23452	I006	PY00000500	good	207.68	0.49	85	49.64	87.28	67.86	32.14	-46.95	111.54	-0.99	0.81	-0.75	PY00000499	good	173.57	-0.91	120	61.64	66.5	-18.94	118.94	160.62	82.36	-3.44	-1.44	-1.97	PY00000498	Bad	211.96	1.1	202	94.15	123.97	-92.4	192.4	307.14	115.71	2.84	1.65	1.66
M-007806-00	ANGPTL3	ANGPTL3	27329	P017	PY00000491	good	221.59	1.87	85	50.06	115.45	150.41	-50.41	-244.27	140.1	3.28	3.19	0.89	PY00000490	good	225.73	0.45	171	83.47	88.41	66.79	33.21	-47.9	109.4	-0.58	0.73	-0.47	PY00000489	Bad	169.06	0.6	215	103.61	105.51	-34.87	134.87	120.44	109.26	0.46	0.95	0.23
M-007807-02	ANGPTL4	ANGPTL4	51129	K011	PY00002235	good	177.71	0	105	63.47	78.87	43.3	56.7	0.43	101.37	-2.12	0.09	-1.14	PY00002234	intermediate	69.12	0.75	85	51.83	91.9	85.39	14.61	-34.28	115.19	-0.79	1.18	-0.51	PY00002233	good	203.54	1.2	88	42.16	93.81	88.89	11.11	-79.6	133.16	-0.59	1.96	-0.41
M-007808-02	ANGPTL5	ANGPTL5	253935	O012	PY00000455	intermediate	71	246.65	68.89	68.03	34.68	65.32	51.09	79.97	-2.02	-1.39	-1.89	-1.02	PY00000456	good	78	253.97	50.26	79.18	56.32	43.68	-19.38	106.75	-3.02	0.38	-1.67	0.24	PY00000457	good	80	244.12	36.67	79.82	65.15	34.85	-17.4	107.91	-1.05	0.41	-0.97	0.26
M-007809-00	ANGPTL6	ANGPTL6	83854	G012	PY00002226	good	239.39	1.25	145	80.03	110.31	120.97	-20.97	-71.59	128.56	1.4	1.81	0.67	PY00002225	intermediate	64.53	0.06	131	79.03	76.17	57.13	42.87	-3.22	102.18	-3.87	0.17	-1.48	PY00002224	good	133.76	-0.17	143	68.92	67.49	43.05	56.95	11.81	98.28	-1.92	-0.1	-1.79
M-007853-02	CDT6	ANGPTL7	10218	L011	PY00000488	good	54.3	-2.44	73	40.97	35.02	-18.45	118.45	136.9	49.13	-9.15	-3.42	-4.07	PY00000487	good	152.35	-1.86	105	52.88	52.31	-56.1	156.1	238.77	63.28	-3.74	-3	-2.53	PY00000486	Bad	153.35	-0.63	175	78.85	89.7	419.94	-319.94	-163.17	91.82	-1.07	-0.9	-0.46
M-010992-01	ANK1	ANK1	286	I014	PY00002238	good	235.95	0.2	110	59.56	88.29	74.52	25.48	-13.49	103.98	-0.58	0.28	-0.51	PY00002237	good	146.06	-0.11	105	62.94	76.45	53.7	46.3	7.97	96.98	-2.48	-0.17	-1.27	PY00002236	good	99.56	-0.77	111	52.89	58.4	27.18	72.82	49.75	80.12	-6.54	-1.04	-2.52
M-008417-02	ANK2	ANK2	287	P018	PY00000497	intermediate	133.84	0.22	109	64.12	89.95	71.03	28.97	-19.79	105.86	-0.49	0.42	-0.43	PY00000496	intermediate	349.32	-0.14	145	81.01	85.64	41.3	58.7	16.07	96.83	-1.48	-0.31	-0.9	PY00000495	Bad	187.98	0.59	184	85.96	103.59	191.13	-91.13	1527.64	109.13	0.36	0.98	0.22
M-011207-00	ANK3	ANK3	288	E020	PY00000633	good	146.29	-1.02	92	49.36	60.07	14.85	85.15	71.87	77.62	-3.65	-1.43	-2.39	PY00000632	intermediate	40.65	-1.11	72	44.1	62.7	24.86	75.14	62.47	76.7	-2.52	-1.98	-1.82	PY00000631	good	129.01	-0.12	74	32.44	71.3	44.26	55.74	8.2	101.11	-2.9	0.06	-1.77
M-023108-01	FLJ25415	ANKAR	150709	I014	PY00000263	good	88.12	-0.76	79	40.56	63.22	29.07	70.93	44.42	84.59	-4.17	-1.07	-2.69	PY00000262	good	218.93	-0.64	126	63.42	71.95	11.87	88.13	72.57	88.24	-3.21	-0.83	-2.02	PY00000261	Bad	158.8	-0.37	220	98.46	96.62	219.46	-119.46	-212.29	96.04	-0.41	-0.53	-0.16
M-019312-01	LOC348094	ANKDD1A	348094	E007	PY00002229	good	188.05	-0.45	90	56.92	78.32	30.84	69.16	45.09	90.58	-1.21	-0.69	-1.14	PY00002228	good	109.8	-0.64	117	75.09	70.49	39.15	60.85	42.76	85.71	-4.96	-0.82	-1.52	PY00002227	good	163.42	-0.21	105	51.02	72.64	52.6	47.4	11.5	96.3	-2.72	-0.2	-1.69
M-016498-01	FLJ38335	ANKFN1	162282	G019	PY00002151	good	259.39	2.25	129	67.32	115.73	132.18	-32.18	-142.15	149.63	1.61	3.4	0.88	PY00002150	good	205.82	0.78	113	78.78	104.21	109.5	-9.5	-50.17	119.81	0.33	1.32	0.23	PY00002149	good	208.68	1.1	129	55.87	93.97	90.37	9.63	-65.72	134.61	-0.83	1.77	-0.51
M-013161-01	ANKFY1	ANKFY1	51479	N010	PY00000636	good	132.92	-0.73	103	60.68	62.52	11.11	88.89	74.01	82.93	-3.07	-1.06	-2.26	PY00000635	good	133.57	-0.7	96	57.21	67.16	35.6	64.4	44.57	81.11	-4.65	-1.1	-1.91	PY00000634	good	152.09	-0.56	100	48.35	64.92	38.83	61.17	35.05	85.54	-4.29	-0.77	-2.08
M-012898-00	ANKH	ANKH	56172	K017	PY00000485	good	136.04	-1.3	78	43.73	59.66	-16.96	116.96	135.11	73.32	-4.28	-2.08	-2.36	PY00000484	good	158.56	-1.45	136	66.5	56.87	-87.61	187.61	528.28	69.32	-1.61	-2.23	-1.38	PY00000483	Bad	164.75	-1.35	154	72.75	85.86	-728.09	828.09	762.62	85.96	-1.73	-1.89	-0.64
M-032214-00	MASK-BP3	ANKHD1	404734	B021	PY00000345	intermediate	68	279.83	64.57	71.74	42.07	57.93	32.36	86.7	-2.35	-0.98	-1.95	-0.58	PY00000346	good	66	180.09	45.36	55.72	20.54	79.46	31.29	92.72	-3.91	-0.44	-3.19	-0.3	PY00000344	good	99	166.58	48.65	63.03	38.72	61.28	18.2	99	-3.55	-0.05	-1.47	-0.23
M-014405-00	ANKHD1	ANKHD1	54882	F003	PY00002235	good	231.63	1.34	91	55.01	102.8	107.5	-7.5	-147.22	132.12	0.74	2.06	0.15	PY00002234	intermediate	56.48	-0.29	86	52.44	75.09	55.07	44.93	13.4	94.12	-2.9	-0.46	-1.56	PY00002233	good	142.01	-0.35	96	45.99	65.45	38.03	61.97	23.16	92.91	-4.06	-0.42	-2.27
M-028950-01	ANKIB1	ANKIB1	54467	C022	PY00000569	good	179.38	-0.92	169	98.26	62.89	15.32	84.68	70.26	79.93	-5.54	-1.47	-2.9	PY00000568	good	381.21	1.3	183	99.59	102.12	109.71	-9.71	-196.23	118.37	0.3	1.81	0.17	PY00000567	Bad	259.48	0.1	208	98.46	107.28	323.24	-223.24	-10.94	100.94	0.82	0.13	0.48
M-004930-01	ANKK1	ANKK1	255239	P006	PY00002148	good	231.09	0.24	190	102.88	88.54	77.69	22.31	-12.22	103.61	-0.57	0.26	-0.52	PY00002147	intermediate	72.04	1.16	144	89.27	96.59	93.9	6.1	-54.11	125.84	-0.2	2.16	-0.22	PY00002146	good	210.96	1.12	209	92.63	100.17	100.3	-0.3	-68.22	132.85	0.43	1.59	0.01
M-016461-01	FLJ39369	ANKLE1	126549	E013	PY00002145	good	148.52	-0.75	118	70.29	76.91	30.73	69.27	58.8	84.66	-2.68	-1.18	-1.67	PY00002144	good	142.21	-1.19	118	72.39	63.5	28.39	71.61	62.42	74.02	-2.41	-1.64	-2.13	PY00002143	good	147.37	-1.07	128	63.35	63.68	31.18	68.82	60.16	72.42	-2.79	-1.64	-2.18
M-020835-01	ANKMY1	ANKMY1	51281	O013	PY00001093	bad	182.69	-0.51	58	71.77	88.03	72.22	27.78	21.82	91.04	-2.22	-0.75	-0.81	PY00001094	good	123.56	-0.24	34	16.29	62.2	30.71	69.29	24.05	96.58	-4.06	-0.14	-3.31	PY00001095	good	66.35	-1.29	28	14.69	37.94	2.54	97.46	94.28	59.5	-8.07	-1.94	-4.29
M-013766-00	ANKMY2	ANKMY2	57037	D009	PY00001067	bad	234.43	0.52	48	61.59	105.43	114.31	-14.31	-26.69	109.73	0.46	0.75	0.27	PY00001068	good	188	0.35	160	74.4	92.54	84.62	15.38	-25.23	113.93	-0.65	0.78	-0.36	PY00001069	good	172.11	0.46	112	57.23	79.71	69.06	30.94	-27.47	114.83	-1.52	0.69	-1.27
M-016344-01	ANKRA2	ANKRA2	57763	O020	PY00000560	good	210.92	1.02	156	95.01	105.02	112.82	-12.82	-78.88	122.86	0.28	1.54	0.23	PY00000559	good	212.73	0.95	162	95.82	92.16	85.91	14.09	-59.81	124.96	-0.52	1.44	-0.54	PY00000621	good	243.49	1.79	200	90.47	105.54	110.08	-10.08	-130.89	153.54	0.82	2.76	0.48
M-012515-00	ANKRD1	ANKRD1	27063	P018	PY00000552	good	154.29	-0.33	112	60.38	70.34	37.26	62.74	28.87	93.92	-1.61	-0.32	-1.04	PY00000551	good	269.02	0.11	144	71.13	87.86	23.85	76.15	-81.37	101.09	-1.62	0.1	-1.41	PY00000550	Bad	172.27	0.22	189	86.67	103.02	249.93	-149.93	-145.81	102.37	0.68	0.25	0.16
M-021058-01	ANKRD10	ANKRD10	55608	B009	PY00000627	intermediate	105.42	0.07	118	62.89	69.76	46.49	53.51	-4.49	104.53	-1.92	0.29	-1.31	PY00000626	good	155.81	-0.91	168	83.97	67.03	-88.52	188.52	2415.34	80.89	-2.72	-1.44	-1.77	PY00000625	Bad	186.66	0.23	207	91.11	100.99	146.99	-46.99	-779.09	102.74	0.02	0.35	0.05
M-027299-01	ANKRD11	ANKRD11	29123	N017	PY00001075	intermediate	262.2	0.56	93	118.38	106.6	117.45	-17.45	-32.8	112.05	1.13	0.91	0.35	PY00001074	good	178.33	0.42	194	90.21	90.77	82.57	17.43	-29.62	112.65	-0.41	0.62	-0.42	PY00001073	good	174.02	0.1	173	89.58	73.89	55.52	44.48	-6.99	104.3	-1.6	0.21	-1.32
M-014066-01	ANKRD12	ANKRD12	23253	P003	PY00002226	good	166.74	-0.43	145	80.03	76.83	52.9	47.1	24.97	89.54	-3.21	-0.66	-1.5	PY00002225	intermediate	74.39	0.8	134	80.84	87.81	78.07	21.93	-41.04	117.79	-2.08	1.37	-0.75	PY00002224	good	151	0.29	170	81.93	76.19	58.29	41.71	-19.41	110.94	-1.37	0.61	-1.31
M-027120-00	ANKRD13	ANKRD13A	88455	C006	PY00002157	good	135.08	-1.02	117	69.1	62.26	-0.08	100.08	100.17	78.58	-8.16	-1.47	-2.76	PY00002156	good	157.84	0.06	87	54.42	86.36	72.11	27.89	-3.46	102.97	-1.82	0.2	-0.98	PY00002155	good	171.02	0.11	119	59.84	80.75	66.79	33.21	-6.25	105.28	-0.71	0.32	-0.74
M-018787-01	FLJ25555	ANKRD13B	124930	D020	PY00000555	good	183.76	-0.39	73	42.82	74.38	27.57	72.43	41.5	91.55	-1.57	-0.63	-1.2	PY00000554	good	258.27	0.58	164	79.25	90.64	63.87	36.13	-108.13	108.74	-0.93	0.83	-0.7	PY00000553	Bad	148	-1.95	175	78.81	74.35	4890.92	-4790.92	-2473.85	74.62	-1.18	-2.85	-0.9
M-014663-01	DKFZP566D1346	ANKRD13C	81573	B009	PY00000630	good	145.69	-1.1	105	59.94	59.39	18.39	81.61	70.1	72.93	-3.05	-1.71	-2.52	PY00000629	intermediate	47.88	-1.02	116	69.07	58.84	25.82	74.18	53.1	81.02	-4.38	-1.28	-3.1	PY00000628	good	91.59	-1.36	117	52.51	45.1	6	94	88.47	65.57	-6.82	-1.72	-4.69
M-026603-01	LOC338692	ANKRD13D	338692	I022	PY00000263	good	88.27	-0.75	88	45.19	63.33	29.28	70.72	44.02	84.74	-4.16	-1.05	-2.68	PY00000262	good	214.45	-0.74	126	63.42	70.48	7.25	92.75	83.25	86.44	-3.38	-0.95	-2.13	PY00000261	Bad	160.85	-0.26	225	100.7	97.87	175.33	-75.33	-149.49	97.28	-0.33	-0.37	-0.1
M-026394-01	ANKRD16	ANKRD16	54522	P014	PY00001093	bad	220.21	0.55	53	65.58	106.11	114.18	-14.18	-23.6	109.73	1.5	0.82	0.42	PY00001094	good	89.73	-1.01	58	27.79	45.17	-0.5	100.5	101.23	70.14	-5.96	-1.27	-4.8	PY00001095	good	97.61	-0.42	68	35.68	55.81	30.61	69.39	31.08	87.53	-5.71	-0.6	-3.06
M-013554-01	ANKRD17	ANKRD17	26057	E012	PY00001075	intermediate	249.06	0.29	65	82.74	101.26	103.34	-3.34	-16.85	106.43	0.42	0.48	0.07	PY00001074	good	126.68	-0.69	142	66.03	64.48	32.89	67.11	48.37	80.02	-2.15	-0.97	-1.61	PY00001073	good	163.49	-0.11	120	62.14	69.42	47.9	52.1	7.69	97.98	-1.87	-0.1	-1.55
M-013755-00	ANKRD2	ANKRD2	26287	E021	PY00000558	good	157.72	0.23	60	34.57	86.94	61.56	38.44	-24.66	104.02	-1.27	0.29	-0.75	PY00000557	good	252.64	-0.03	104	49.64	78.14	40.33	59.67	2.8	100.02	-1.63	0	-1.27	PY00000556	Bad	200.61	1.03	213	95.46	106.04	212.07	-112.07	502.42	116.13	0.72	1.79	0.31
M-014816-01	ANKRD20A	ANKRD20A1	84210	D021	PY00000639	good	180.81	-0.23	119	65.01	75.75	50.08	49.92	14.35	94.73	-3.01	-0.33	-1.45	PY00000637	good	175.51	-0.22	110	67.38	73.08	49.8	50.2	13.01	96.74	-2.2	-0.19	-1.15	PY00000638	good	180.08	0.05	114	50.21	65.7	40.87	59.13	-4	103.24	-4.48	0.17	-2.41
M-034206-00	ANKRD20A2	ANKRD20A2	441430	A012	PY00001081	bad	181.26	-0.42	92	127.34	90.55	78.4	21.6	20.17	93.3	-0.57	-0.47	-0.47	PY00001082	good	159.78	0.26	121	59.51	77.45	60.35	39.65	-20.25	110.87	-1.72	0.51	-1.32	PY00001083	good	124.38	-0.07	129	64.82	69.45	47.63	52.37	5.12	100.2	-3.49	0.01	-1.96
M-016293-01	ANKRD22	ANKRD22	118932	P016	PY00000624	intermediate	141.95	1.01	152	81.47	91.46	84.03	15.97	-60.95	124.56	-0.59	1.46	-0.41	PY00000623	good	232.77	1.08	194	95.6	97.31	91.77	8.23	-192.1	128.49	-0.37	1.78	-0.17	PY00000622	Bad	202.61	1.49	210	94.3	109.85	226.64	-126.64	-3137.01	119.28	0.91	2.33	0.46
M-017802-01	ANKRD23	ANKRD23	200539	O009	PY00001061	intermediate	143	-1.11	61	83.06	67.14	23.99	76.01	68.46	75.69	-2.41	-1.59	-1.91	PY00001062	good	72.05	-1.71	85	40.98	38.68	-19.73	119.73	134.97	50.77	-4.27	-2.57	-2.5	PY00001063	good	67.66	-1.18	85	44.34	36.56	-0.29	100.29	100.56	55.39	-5.81	-1.49	-3.53
M-023904-01	ANKRD24	ANKRD24	170961	B019	PY00002235	good	234.03	1.4	157	94.9	103.86	110.36	-10.36	-153.79	133.49	0.87	2.15	0.21	PY00002234	intermediate	75.05	1.23	140	85.37	99.78	99.6	0.4	-56.63	125.07	0.19	1.95	-0.01	PY00002233	good	188.43	0.82	162	77.6	86.85	76.4	23.6	-54.37	123.27	-1.44	1.38	-0.87
M-020450-01	ANKRD26	ANKRD26	22852	D017	PY00000624	intermediate	125.87	0.39	127	68.07	81.1	64.64	35.36	-23.81	110.45	-1.25	0.62	-0.92	PY00000623	good	262.01	1.74	146	71.94	109.53	129.12	-29.12	-310.97	144.63	0.87	2.79	0.6	PY00000622	Bad	208.38	1.76	183	82.18	112.98	266.83	-166.83	-3711.07	122.68	1.15	2.74	0.61
M-014788-01	ANKRD27	ANKRD27	84079	J014	PY00001075	intermediate	270.56	0.73	101	128.56	110	126.43	-26.43	-42.96	115.62	1.58	1.18	0.53	PY00001074	good	161.42	0.06	169	78.58	82.16	66.3	33.7	-4.08	101.96	-0.98	0.1	-0.81	PY00001073	good	197.87	0.58	148	76.63	84.02	72.78	27.22	-40.25	118.59	-0.99	0.92	-0.81
M-023451-01	ANKRD28	ANKRD28	23243	B016	PY00001081	bad	250.89	1.25	61	84.43	125.34	157.94	-57.94	-60.82	129.14	2.67	2.05	1.26	PY00001082	good	178.75	0.67	86	42.3	86.65	76.52	23.48	-52.47	124.03	-1.05	1.13	-0.78	PY00001083	good	144.72	0.47	83	41.71	80.81	67.1	32.9	-33.66	116.59	-2.27	0.94	-1.23
M-018512-01	ANKRD29	ANKRD29	147463	J005	PY00002154	good	230.66	0.02	126	69.73	87.5	73.41	26.59	-1.36	99.2	-0.82	-0.05	-0.72	PY00002153	good	149.56	0.1	115	71.88	94.33	87.71	12.29	-5.74	102.31	-0.75	0.15	-0.37	PY00002152	good	134.49	-0.17	131	64.1	75.45	57.49	42.51	10.6	96.69	-1.93	-0.17	-1.14
M-008466-01	ANKRD30A	ANKRD30A	91074	D005	PY00001093	bad	200.68	0	40	49.5	96.7	92.34	7.66	0.04	100	-0.44	0	-0.22	PY00001094	good	117.07	-0.39	57	27.31	58.93	24.73	75.27	38.85	91.51	-4.43	-0.36	-3.59	PY00001095	good	121.07	0.22	30	15.74	69.23	51.68	48.32	-16.35	108.58	-3.94	0.41	-2.13
M-014837-01	ANKRD32	ANKRD32	84250	F005	PY00002235	good	248.41	1.76	83	50.17	110.24	127.49	-27.49	-193.18	141.69	1.63	2.67	0.55	PY00002234	intermediate	68.82	0.72	66	40.24	91.5	84.67	15.33	-33.15	114.69	-0.84	1.14	-0.53	PY00002233	good	162.26	0.16	62	29.7	74.78	54.77	45.23	-10.65	106.15	-2.92	0.36	-1.66
M-018900-00	DKFZP686O1689	ANKRD33	341405	K014	PY00000639	good	237.76	1.1	103	56.26	99.61	99.2	0.8	-69.66	124.57	-0.01	1.52	-0.02	PY00000637	good	202.19	0.39	87	53.29	84.19	70.51	29.49	-23.17	111.45	-1.19	0.67	-0.68	PY00000638	good	211.33	0.69	81	35.67	77.1	60.52	39.48	-54.01	121.15	-2.82	1.14	-1.61
M-035063-00	ANKRD34	ANKRD34A	284615	L018	PY00000636	good	136.31	-0.65	124	73.05	64.11	14.89	85.11	65.17	85.04	-2.94	-0.93	-2.16	PY00000635	good	145.79	-0.41	111	66.15	73.3	47.65	52.35	25.8	88.53	-3.69	-0.67	-1.56	PY00000634	good	145.42	-0.7	129	62.38	62.07	33.87	66.13	43.35	81.79	-4.63	-0.97	-2.24
M-024531-01	LOC340120	ANKRD34B	340120	B010	PY00000639	good	147.65	-1	108	59	61.86	21.48	78.52	63.26	77.36	-4.75	-1.4	-2.29	PY00000637	good	112.93	-1.66	88	53.91	47.02	1.21	98.79	97.89	62.25	-4.59	-2.23	-2.27	PY00000638	good	164.18	-0.27	105	46.24	59.9	30.87	69.13	21.45	94.12	-5.32	-0.32	-2.82
M-015977-01	FLJ25124	ANKRD35	148741	E012	PY00000640	good	137.47	-0.32	125	76.89	74.08	25.26	74.74	40.14	95.34	-1.04	-0.31	-0.86	PY00002142	good	211.51	0.7	108	68.95	105.94	114.89	-14.89	-38.03	114.62	0.52	1.28	0.31	PY00002141	good	253.91	0.97	120	53.81	92.77	87.33	12.67	-61.58	129.51	-0.36	1.69	-0.46
M-027905-01	ANKRD36	ANKRD36	375248	B008	PY00002160	good	259.19	1.52	139	85.94	107.48	118.44	-18.44	-133.98	132.62	0.69	2.17	0.46	PY00002159	good	167.23	0.01	142	93.73	89.42	75.27	24.73	-0.89	102.9	-1.55	0.21	-0.86	PY00002158	good	142.69	0.31	157	71.51	74.43	56.5	43.5	-23.47	111.63	-1.9	0.53	-1.34
M-018949-01	LRP2BP	ANKRD37	353322	H007	PY00000630	good	175.44	-0.48	122	69.64	71.52	42.76	57.24	30.46	87.82	-2.13	-0.77	-1.77	PY00000629	intermediate	63.97	0.22	116	69.07	78.6	61.43	38.57	-11.58	108.24	-2.35	0.56	-1.61	PY00000628	good	130.67	-0.39	107	48.02	64.35	38.96	61.04	25.21	93.55	-4.4	-0.32	-3.05
M-019465-01	MGC41816	ANKRD39	51239	K013	PY00002157	good	200.6	0.77	92	54.34	92.46	80	20	-76.06	116.7	-1.81	1.14	-0.55	PY00002156	good	124.8	-0.84	38	23.77	68.28	35.14	64.86	49.58	81.42	-4.07	-1.26	-2.29	PY00002155	good	143.25	-0.53	57	28.66	67.64	44.17	55.83	29.74	88.18	-1.47	-0.73	-1.24
M-015141-00	MGC15396	ANKRD40	91369	N017	PY00000263	good	73.38	-1.42	80	41.08	52.64	8.68	91.32	83.41	70.44	-5.36	-2.04	-3.47	PY00000262	good	234.15	-0.32	115	57.88	76.95	27.59	72.41	36.27	94.38	-2.63	-0.4	-1.66	PY00000261	Bad	139.88	-1.37	209	93.54	85.11	626.93	-526.93	-792.12	84.59	-1.13	-2.07	-0.72
M-018873-01	FLJ37874	ANKRD42	338699	N015	PY00002151	good	142.28	-0.85	111	57.93	63.48	25.3	74.7	53.65	82.08	-3.53	-1.23	-2.03	PY00002150	good	148.53	-0.61	82	57.17	75.2	44.13	55.87	39.48	86.46	-2.31	-0.9	-1.35	PY00002149	good	119.46	-0.87	125	54.14	53.79	26.22	73.78	51.92	77.06	-5.72	-1.18	-3.89
M-017945-01	LOC134548	ANKRD43	134548	J006	PY00000639	good	122.54	-1.58	160	87.4	51.34	-0.18	100.18	100.31	64.2	-6.08	-2.21	-2.92	PY00000637	good	149.53	-0.82	122	74.73	62.26	29.63	70.37	48.25	82.42	-3.19	-1.04	-1.62	PY00000638	good	150.76	-0.55	133	58.57	55	22.43	77.57	42.92	86.43	-6.03	-0.73	-3.17
M-015710-00	LOC91526	ANKRD44	91526	H012	PY00000555	good	212.04	0.26	79	46.33	85.83	59.94	40.06	-27.19	105.65	-0.79	0.42	-0.67	PY00000554	good	244.38	0.25	120	57.99	85.77	45.05	54.95	-46.81	102.89	-1.67	0.27	-1.06	PY00000553	Bad	186.97	-0.43	193	86.91	93.92	1235.14	-1135.14	-549.99	94.26	-0.31	-0.64	-0.21
M-027242-00	FLJ45235	ANKRD45	339416	H003	PY00000630	good	210.27	0.25	142	81.06	85.72	71.29	28.71	-15.94	105.25	-1.05	0.33	-0.89	PY00000629	intermediate	72.32	0.86	125	74.43	88.86	79.93	20.07	-45.18	122.37	-1.3	1.51	-0.84	PY00000628	good	180.1	0.84	157	70.46	88.69	80.63	19.37	-54.8	128.95	-1.36	1.44	-0.97
M-025925-00	LOC157567	ANKRD46	157567	D013	PY00000639	good	184.27	-0.15	77	42.06	77.2	53.06	46.94	9.25	96.54	-2.82	-0.21	-1.37	PY00000637	good	137.86	-1.09	85	52.07	57.4	20.57	79.43	64.08	75.99	-3.64	-1.42	-1.82	PY00000638	good	105.84	-1.46	77	33.91	38.61	-5.82	105.82	114.81	60.67	-8.42	-2.12	-4.32
M-020694-00	FGIF	ANKRD49	54851	H016	PY00000263	good	99.29	-0.25	50	25.67	71.23	44.52	55.48	14.87	95.31	-3.27	-0.32	-2.11	PY00000262	good	233.7	-0.33	96	48.32	76.81	27.13	72.87	37.33	94.2	-2.64	-0.41	-1.67	PY00000261	Bad	169.57	0.2	195	87.27	103.18	-12.48	112.48	117.76	102.55	0	0.34	0.15
M-016466-00	ANKRD5	ANKRD5	63926	I007	PY00000494	good	245.82	1.18	124	68.09	99.96	99.9	0.1	-112.11	132.28	0.29	1.94	0	PY00000493	good	264.71	0.14	154	74.35	85.01	55.2	44.8	-12.58	100.81	-1.82	0.08	-1.37	PY00000492	Bad	245.15	0.43	194	92.82	108.22	512.21	-412.21	-99.12	105.55	1.13	0.7	0.38
M-028250-01	ANKRD50	ANKRD50	57182	J009	PY00000560	good	175.57	0.1	96	58.47	87.42	67.91	32.09	-7.68	102.27	-1.11	0.15	-0.58	PY00000559	good	166.65	-0.11	104	61.52	72.2	50.01	49.99	6.97	97.89	-2.49	-0.12	-1.91	PY00000621	good	152.44	-0.27	106	47.95	66.07	38.27	61.73	19.73	96.12	-3.61	-0.2	-2.93
M-014520-00	FLJ12056	ANKRD53	79998	F013	PY00000640	good	193.61	1.32	94	57.82	104.33	112.49	-12.49	-166.59	134.28	0.25	2.31	0.14	PY00002142	good	204.89	0.51	82	52.35	102.62	106.57	-6.57	-28.04	111.03	0.27	0.96	0.14	PY00002141	good	210.89	0.17	99	44.39	77.05	59.79	40.21	-10.62	107.57	-1.93	0.43	-1.47
M-016583-00	LOC129138	ANKRD54	129138	L006	PY00002229	good	154.14	-1.26	66	41.74	64.19	-14.22	114.22	125.32	74.24	-2.08	-1.88	-1.88	PY00002228	good	63.51	-2	54	34.66	40.78	-22.14	122.14	132.38	49.58	-9.85	-2.9	-3.06	PY00002227	good	135.02	-0.87	47	22.84	60.02	30.73	69.27	48.3	79.56	-3.91	-1.12	-2.47
M-014406-01	FLJ11795	ANKRD55	79722	M020	PY00002157	good	128.91	-1.19	119	70.28	59.42	-7.61	107.61	116.75	75	-8.76	-1.71	-2.97	PY00002156	good	141	-0.4	99	61.92	77.15	53.27	46.73	23.57	91.99	-2.96	-0.54	-1.65	PY00002155	good	173.43	0.17	121	60.84	81.89	68.75	31.25	-9.37	106.76	-0.64	0.42	-0.69
M-023947-01	LOC345079	ANKRD56	345079	N011	PY00002223	good	101	-1.86	98	56.3	47.96	-26.39	126.39	142.98	57.04	-4.16	-2.62	-2.33	PY00002222	good	103.23	-1.73	81	52.64	49.15	-13.43	113.43	124.82	61.89	-3.76	-2.49	-2.69	PY00002221	good	90.3	-1.6	111	53.45	41.32	0.36	99.64	99.38	56.86	-6.59	-2.47	-4.18
M-014241-01	C2ORF26	ANKRD57	65124	C008	PY00002145	good	109.58	-1.78	97	57.78	56.74	-29.77	129.77	139.91	62.46	-5.13	-2.88	-3.13	PY00002144	good	122.49	-1.63	69	42.33	54.69	11.11	88.89	85.29	63.75	-3.02	-2.28	-2.64	PY00002143	good	121.77	-1.55	89	44.05	52.62	10.22	89.78	86.94	59.84	-3.7	-2.38	-2.84
M-020396-01	ANKRD6	ANKRD6	22881	N011	PY00000455	intermediate	61	315.31	59.19	86.96	73.37	26.63	-3.47	102.23	-0.83	0.15	-0.77	0.07	PY00000456	good	106	242.07	68.3	75.46	48.54	51.46	-2.88	101.75	-3.55	0.1	-1.97	0.04	PY00000457	good	132	278.53	60.5	91.08	84.59	15.41	-52.43	123.12	-0.38	1.19	-0.43	0.78
M-020957-01	ANKRD7	ANKRD7	56311	E017	PY00001087	intermediate	214.55	0.84	47	62.77	112.7	130.78	-30.78	-35.42	113.44	1.46	1.27	0.9	PY00001088	good	232.26	1.56	71	33.39	116.8	128.53	-28.53	-118.77	160.77	0.9	2.69	0.58	PY00001089	good	149.05	0.17	67	35.22	79.58	65.76	34.24	-11.26	107.44	-1.28	0.37	-1.15
M-015551-01	ANKRD9	ANKRD9	122416	N005	PY00001075	intermediate	262.23	0.56	75	95.47	106.62	117.48	-17.48	-32.84	112.06	1.13	0.91	0.35	PY00001074	good	158.79	0	98	45.57	80.83	63.77	36.23	-0.11	100.3	-1.07	0.01	-0.87	PY00001073	good	201.2	0.64	97	50.23	85.44	75.19	24.81	-44.89	120.59	-0.91	1.01	-0.74
M-025085-01	ANKS1	ANKS1A	23294	P014	PY00000639	good	164.43	-0.61	93	50.8	68.89	35.95	64.05	38.52	86.15	-3.87	-0.86	-1.87	PY00000637	good	135.9	-1.13	102	62.48	56.59	19.04	80.96	66.73	74.91	-3.71	-1.48	-1.86	PY00000638	good	173.1	-0.09	89	39.2	63.15	36.48	63.52	7.18	99.23	-4.85	-0.04	-2.59
M-008192-01	EB-1	ANKS1B	56899	B017	PY00000639	good	243.87	1.24	79	43.15	102.17	104.47	-4.47	-78.67	127.77	0.32	1.71	0.13	PY00000637	good	241.69	1.3	81	49.62	100.64	101.19	-1.19	-76.76	133.22	0.32	1.96	0.03	PY00000638	good	189.06	0.23	84	36.99	68.97	46.52	53.48	-18.37	108.39	-4	0.45	-2.18
M-022621-01	KIAA1977	ANKS3	124401	O003	PY00000630	good	141.79	-1.18	127	72.49	57.8	15.19	84.81	75.3	70.97	-3.17	-1.83	-2.62	PY00000629	intermediate	61.1	0	103	61.33	75.07	55.07	44.93	-0.04	103.38	-2.71	0.23	-1.88	PY00000628	good	183.12	0.92	115	51.61	90.18	83.18	16.82	-59.69	131.11	-1.17	1.55	-0.84
M-015625-01	FLJ38819	ANKS4B	257629	L011	PY00000263	good	91.82	-0.59	106	54.43	65.87	34.19	65.81	34.62	88.14	-3.87	-0.82	-2.5	PY00000262	good	209.57	-0.84	167	84.05	68.88	2.2	97.8	94.91	84.47	-3.56	-1.09	-2.25	PY00000261	Bad	165.96	0.01	194	86.83	100.98	65.27	34.73	7.12	100.37	-0.14	0.05	0.05
M-018474-01	SAMD6	ANKS6	203286	M008	PY00002157	good	166.57	-0.16	133	78.55	76.77	38.4	61.6	15.48	96.9	-5.11	-0.21	-1.7	PY00002156	good	139.2	-0.45	136	85.07	76.16	51.26	48.74	26.45	90.82	-3.09	-0.62	-1.72	PY00002155	good	215.63	1.15	135	67.88	101.81	103.12	-3.12	-64.05	132.74	0.52	2.01	0.07
M-021152-01	FLJ10415	ANKZF1	55139	A006	PY00000639	good	116.44	-1.73	48	26.22	48.78	-5.44	105.44	109.31	61.01	-6.4	-2.41	-3.07	PY00000637	good	129.79	-1.27	61	37.37	54.04	14.29	85.71	75.03	71.54	-3.94	-1.68	-1.97	PY00000638	good	134.75	-0.87	50	22.02	49.16	12.37	87.63	68.54	77.25	-6.88	-1.22	-3.58
M-006838-03	ANLN	ANLN	54443	K004	PY00000345	intermediate	49	260.49	46.53	66.78	31.91	68.09	48.7	80.7	-2.76	-1.42	-2.29	-0.87	PY00000346	good	66	127.8	45.36	39.54	-8.5	108.5	128.42	65.8	-5.34	-2.07	-4.35	-1.24	PY00000344	good	58	161.46	28.5	61.1	35.51	64.49	24.97	95.96	-3.74	-0.19	-1.55	-0.31
M-027200-00	TMEM16A	ANO1	55107	O006	PY00000345	intermediate	32	278.42	30.39	71.38	41.33	58.67	33.55	86.26	-2.38	-1.01	-1.98	-0.6	PY00000346	good	44	155.17	30.24	48	6.7	93.3	77.59	79.89	-4.59	-1.22	-3.74	-0.75	PY00000344	good	44	151.9	21.62	57.48	29.52	70.48	37.64	90.28	-4.09	-0.45	-1.69	-0.47
M-017701-01	FLJ10375	ANO10	55129	L014	PY00000263	good	102.11	-0.13	80	41.08	73.26	48.43	51.57	7.4	98.02	-3.04	-0.14	-1.96	PY00000262	good	204.54	-0.94	154	77.51	67.22	-2.99	102.99	106.92	82.44	-3.76	-1.24	-2.37	PY00000261	Bad	167.07	0.07	181	81.01	101.65	41.49	58.51	40.96	101.04	-0.1	0.14	0.08
M-007031-00	TMEM16B	ANO2	57101	D014	PY00000560	good	240.14	1.77	97	59.08	119.58	149.95	-49.95	-137.75	139.88	1.42	2.69	0.91	PY00000559	good	322.08	3.47	117	69.21	139.53	171.08	-71.08	-218.24	189.19	4.16	5.13	2.71	PY00000621	good	251.6	1.98	125	56.55	109.06	116.48	-16.48	-144.3	158.65	1.22	3.03	0.78
M-014718-01	TMEM16C	ANO3	63982	L007	PY00002235	good	181.68	0.09	88	53.19	80.63	48.03	51.97	-10.44	103.63	-1.91	0.23	-1.04	PY00002234	intermediate	62.96	0.24	47	28.66	83.71	70.63	29.37	-11.06	104.93	-1.82	0.38	-1.02	PY00002233	good	159.83	0.1	68	32.57	73.67	52.76	47.24	-6.6	104.57	-3.06	0.27	-1.73
M-018551-00	TMEM16D	ANO4	121601	O018	PY00000627	intermediate	87.71	-0.65	147	78.35	58.04	25.74	74.26	42.13	86.97	-2.59	-0.83	-1.81	PY00000626	good	177.66	-0.38	151	75.48	76.43	-34.78	134.78	1009.84	92.23	-1.88	-0.59	-1.27	PY00000625	Bad	200.25	0.84	232	102.12	108.34	497.42	-397.42	-2874.91	110.22	0.59	1.29	0.46
M-026787-00	TMEM16E	ANO5	203859	A017	PY00000452	intermediate	98	290.07	98.99	72.23	45.05	54.95	36.77	86.04	-3.22	-1.12	-2.02	-0.76	PY00000453	good	99	284.38	69.41	77.22	60.34	39.66	-47.05	118.17	-1.88	0.95	-1.27	0.56	PY00000454	good	144	220.48	68.45	63.91	42.92	57.08	15.05	93.98	-1.89	-0.32	-1.4	-0.23
M-003867-01	TMEM16F	ANO6	196527	M020	PY00000502	good	233.29	0.47	145	75.67	91.95	83.92	16.08	-26.27	109.89	-0.74	0.71	-0.45	PY00002240	good	153.55	-0.1	103	68.47	87.92	74.24	25.76	5.28	98.85	-1.14	-0.09	-0.71	PY00002239	good	281.89	2.62	125	61.67	133.48	155.26	-55.26	-143.54	174.1	3.22	3.82	1.74
M-023184-01	TMEM16G	ANO7	50636	N016	PY00001064	intermediate	248.98	-0.38	73	77.25	86.65	64.14	35.86	21.87	92.58	-1.61	-0.59	-1.03	PY00001066	good	153.58	-0.31	153	76.38	77.11	54.63	45.37	22.98	92.88	-4.08	-0.37	-1.63	PY00001065	good	152.64	0.09	149	76.48	73.41	56.97	43.03	-7.77	104.92	-1.99	0.18	-1.67
M-031248-02	KIAA1623	ANO8	57719	C022	PY00002229	good	146.44	-1.44	101	63.87	60.99	-24.44	124.44	143.51	70.54	-2.28	-2.15	-2.05	PY00002228	good	101.81	-0.88	98	62.9	65.36	28.56	71.44	58.24	79.46	-5.8	-1.18	-1.79	PY00002227	good	131.98	-0.94	105	51.02	58.67	28.39	71.61	52.24	77.77	-4.04	-1.22	-2.56
M-026726-01	TP53I5	ANO9	338440	P005	PY00002223	good	199.36	0.54	114	65.49	94.67	87.06	12.94	-41.8	112.6	-0.5	0.77	-0.24	PY00002222	good	194.57	0.76	103	66.94	92.64	83.59	16.41	-54.44	116.66	-0.48	1.09	-0.39	PY00002221	good	166.02	0.06	112	53.93	75.97	59.19	40.81	-4.02	104.54	-2.7	0.26	-1.71
M-016060-00	ANP32A	ANP32A	8125	G019	PY00000624	intermediate	106.53	-0.34	110	58.96	68.64	41.33	58.67	20.83	93.48	-2.06	-0.39	-1.52	PY00000623	good	219.4	0.77	161	79.33	91.72	74.7	25.3	-137.74	121.11	-0.94	1.32	-0.52	PY00000622	Bad	157.22	-0.66	220	98.79	85.24	-89.69	189.69	1381.05	92.56	-0.95	-0.9	-0.69
M-020148-01	ANP32B	ANP32B	10541	K017	PY00000343	intermediate	85	292.92	83.74	71.33	35.22	64.78	51.13	82.4	-2.12	-1.19	-1.57	-0.86	PY00000341	good	114	250.21	80.85	68.3	46.78	53.22	-28.8	113.55	-2.88	0.69	-1.95	0.31	PY00000342	good	132	234.26	64.16	75.08	58.27	41.73	-21.87	108.18	-1.22	0.37	-1.07	0.28
M-012472-00	ANP32D	ANP32D	23519	D013	PY00002160	good	185.19	-0.18	134	82.84	76.79	42.76	57.24	15.53	94.76	-2.12	-0.35	-1.42	PY00002159	good	144.02	-0.63	132	87.13	77.01	46.26	53.74	37.99	88.62	-3.1	-0.81	-1.87	PY00002158	good	100.75	-0.76	157	71.51	52.56	19.27	80.73	57.89	78.82	-3.34	-0.97	-2.49
M-015844-00	ANP32E	ANP32E	81611	B004	PY00001075	intermediate	224.89	-0.21	71	90.37	91.44	77.38	22.62	12.51	96.1	-0.89	-0.29	-0.45	PY00001074	good	217.16	1.25	77	35.8	110.54	119.91	-19.91	-88.25	137.17	0.89	1.81	0.48	PY00001073	good	233.08	1.28	69	35.73	98.97	98.25	1.75	-89.34	139.69	-0.09	1.96	-0.05
M-005784-02	ANPEP	ANPEP	290	K013	PY00000578	good	151.75	-0.5	113	68.93	78.61	34.92	65.08	44.63	89	-1.84	-0.71	-1.36	PY00000577	good	321.42	0.01	141	76.73	81.95	11.89	88.11	-7.9	99.16	-2.85	-0.07	-1.41	PY00000576	Bad	173.61	0.48	218	102.2	100.82	110.33	-10.33	-138.32	105.62	0.14	0.79	0.03
M-010679-00	ANTXR1	ANTXR1	84168	K019	PY00000345	intermediate	73	394.92	69.32	101.25	102.56	-2.56	-64.9	122.35	0.1	1.65	0.09	1.16	PY00000346	good	93	282.23	63.92	87.31	77.24	22.76	-158.43	145.31	-1.11	2.75	-0.91	1.53	PY00000344	good	91	258.89	44.72	97.96	96.62	3.38	-104.11	153.86	-0.16	2.52	-0.08	1.31
M-015215-01	ANTXR2	ANTXR2	118429	M014	PY00000558	good	211.73	1.86	62	35.72	116.71	149.18	-49.18	-202.1	139.64	1.44	2.88	0.96	PY00000557	good	356.52	1.86	140	66.83	110.28	128.06	-28.06	-208.63	141.15	0.73	3.07	0.6	PY00000556	Bad	170.8	-0.11	202	90.53	90.28	-80.41	180.41	-52.59	98.87	-0.61	-0.13	-0.5
M-017760-00	ANUBL1	ANUBL1	93550	E020	PY00002235	good	154.92	-0.57	127	76.77	68.75	16.15	83.85	62.86	88.37	-3.34	-0.75	-1.68	PY00002234	intermediate	53.91	-0.5	105	64.02	71.68	48.92	51.08	23.08	89.84	-3.33	-0.79	-1.77	PY00002233	good	143.78	-0.31	115	55.09	66.27	39.49	60.51	20.22	94.06	-3.96	-0.35	-2.22
M-011161-01	ANXA1	ANXA1	301	P016	PY00000636	good	179.69	0.48	97	57.14	84.51	63.27	36.73	-47.96	112.1	-1.24	0.75	-0.93	PY00000635	good	178.98	0.4	88	52.44	89.99	80.37	19.63	-25.15	108.68	-1.08	0.51	-0.58	PY00000634	good	254.57	1.49	131	63.34	108.67	115.11	-15.11	-92.54	143.19	0.85	2.3	0.51
M-012363-00	ANXA10	ANXA10	11199	E017	PY00000455	intermediate	49	282.13	47.54	77.81	54.67	45.33	22.89	91.47	-1.4	-0.59	-1.31	-0.46	PY00000456	good	50	277.54	32.22	86.52	71.73	28.27	-52.03	116.65	-1.97	0.94	-1.08	0.65	PY00000457	good	49	304.14	22.46	99.45	99.05	0.95	-78.49	134.44	0.11	1.77	-0.03	1.16
M-011212-00	ANXA11	ANXA11	311	A019	PY00001071	intermediate	196.1	-0.38	46	50.51	77.1	43.34	56.66	31.51	93.54	-2.3	-0.35	-1.42	PY00001070	good	155.81	0.72	48	22.4	92.2	85.17	14.83	-63.5	127.56	-0.95	1.39	-0.51	AY00001688	Bad	118.26	-1.28	169	81.35	72.91	615.53	-515.53	-201.03	77.33	-2.16	-2.05	-1.14
M-011811-01	ANXA13	ANXA13	312	P015	PY00000627	intermediate	103.81	0	171	91.14	68.7	44.6	55.4	-0.25	102.93	-1.98	0.19	-1.35	PY00000626	good	194.02	0.02	191	95.47	83.47	5.47	94.53	-43.16	100.73	-1.24	0.06	-0.89	PY00000625	Bad	151.22	-1.37	232	102.12	81.81	-766.84	866.84	4686.26	83.23	-1.48	-2.12	-1.01
M-010741-02	ANXA2	ANXA2	302	B017	PY00001061	intermediate	245.63	1.27	51	69.45	115.34	135.48	-35.48	-78.08	130.02	1.16	1.97	0.89	PY00001062	good	139.2	-0.13	69	33.26	74.73	50.65	49.35	10.24	98.09	-1.67	-0.1	-1.03	PY00001063	good	138.87	0.19	66	34.43	75.04	60.54	39.46	-16.05	113.69	-2.35	0.46	-1.39
M-011804-01	ANXA3	ANXA3	306	P004	PY00000552	good	126.67	-0.9	122	65.77	57.75	10.63	89.37	79.71	77.1	-2.26	-1.19	-1.48	PY00000551	good	322.11	1.28	208	102.75	105.2	132.59	-32.59	-908.13	121.03	0.77	1.9	0.6	PY00000550	Bad	197.87	1.36	215	98.6	118.33	1010.85	-910.85	-894.19	117.58	2.23	1.89	0.97
M-010742-01	ANXA4	ANXA4	307	O005	PY00002235	good	132.44	-1.13	97	58.63	58.78	-10.62	110.62	124.41	75.55	-4.53	-1.57	-2.22	PY00002234	intermediate	57.44	-0.21	50	30.49	76.37	57.38	42.62	9.76	95.73	-2.74	-0.33	-1.48	PY00002233	good	153.14	-0.07	86	41.2	70.58	47.23	52.77	4.58	100.19	-3.43	0.01	-1.94
M-011209-01	ANXA5	ANXA5	308	K003	PY00000343	intermediate	57	298.6	56.16	72.72	38.35	61.65	46.8	84	-2.01	-1.08	-1.5	-0.79	PY00000341	good	69	280.58	48.94	76.59	60.69	39.31	-67.12	127.33	-2.09	1.4	-1.44	0.73	PY00000342	good	78	144.72	37.91	46.38	10.23	89.77	78.6	66.83	-3.09	-1.5	-2.29	-0.99
M-011210-01	ANXA6	ANXA6	309	A010	PY00000624	intermediate	145.6	1.15	157	84.15	93.81	88.43	11.57	-69.37	127.76	-0.43	1.65	-0.3	PY00000623	good	176.78	-0.2	177	87.22	73.9	20.26	79.74	35.52	97.58	-2.74	-0.15	-1.65	PY00000622	Bad	147.45	-1.12	212	95.2	79.95	-157.79	257.79	2353.69	86.81	-1.35	-1.59	-0.94
M-010760-01	ANXA7	ANXA7	310	A005	PY00000572	good	221.18	0.17	124	68.23	82.55	59.01	40.99	-12.88	104.27	-2.85	0.31	-1.14	PY00000571	good	193.13	-0.4	151	73.06	73.23	23.25	76.75	43.8	93.04	-1.97	-0.54	-1.4	PY00000570	Bad	198.68	-1.81	180	86.02	84.83	504.82	-404.82	4253.71	81.87	-1.83	-2.5	-1.26
M-183964-00	ANXA8L1	ANXA8	653145	H010	PY00000345	intermediate	53	375.4	50.33	96.24	92.3	7.7	-48.4	116.3	-0.32	1.2	-0.26	0.86	PY00000346	good	55	231.91	37.8	71.75	49.3	50.7	-64.95	119.4	-2.49	1.18	-2.03	0.63	PY00000344	good	60	158.06	29.48	59.81	33.38	66.62	29.48	93.94	-3.87	-0.28	-1.6	-0.37
M-011570-01	ANXA8	ANXA8L2	244	N004	PY00000494	good	165.9	-0.57	111	60.95	67.46	21.63	78.37	54.07	89.27	-1.88	-0.65	-1.66	PY00000493	good	275.43	0.36	145	70.01	88.45	65.49	34.51	-33.55	104.89	-1.43	0.48	-1.06	PY00000492	Bad	220.77	-0.48	184	88.04	97.46	-27.43	127.43	110.66	95.05	0.14	-0.62	-0.12
M-011470-01	ANXA9	ANXA9	8416	O018	PY00001087	intermediate	188.86	0.04	63	84.14	99.21	98.09	1.91	-1.57	99.86	-0.17	-0.01	-0.06	PY00001088	good	122.84	-0.53	102	47.97	61.77	35.05	64.95	40.35	85.02	-2.06	-0.66	-1.32	PY00001089	good	125.79	-0.36	112	58.87	67.16	44.94	55.06	23.96	90.67	-2.08	-0.46	-1.84
M-008240-00	AOAH	AOAH	313	N022	PY00000543	intermediate	95.37	-0.79	64	33.86	60.15	13.05	86.95	72.33	81.3	-7.34	-1.36	-1.88	PY00000542	intermediate	210.28	-0.56	154	78.57	69.36	7.43	92.57	78.31	88.11	-2.3	-0.9	-1.56	PY00000541	Bad	123.65	-1.52	219	95.55	73.11	-148.37	248.37	671.91	80.31	-2.84	-1.99	-1.53
M-010381-01	AOC2	AOC2	314	O017	PY00000500	good	231.65	1.06	73	42.63	97.35	93.31	6.69	-102.07	124.41	-0.05	1.72	-0.16	PY00000499	good	232.67	0.55	127	65.23	89.14	61.44	38.56	-96.69	110.41	-0.99	0.85	-0.64	PY00000498	Bad	182.84	0	186	86.69	106.93	44.34	55.66	0.6	99.81	0.93	-0.02	0.48
M-010143-00	AOC3	AOC3	8639	C007	PY00000494	good	233.52	0.91	141	77.42	94.96	87.86	12.14	-86.54	125.66	-0.04	1.55	-0.26	PY00000493	good	270.7	0.26	173	83.52	86.93	60.95	39.05	-24.31	103.09	-1.6	0.3	-1.2	PY00000492	Bad	294.62	2.26	195	93.3	130.06	1607.15	-1507.15	-524.79	126.85	3.13	3.37	1.4
M-008291-02	AOX1	AOX1	316	C007	PY00000549	good	178.67	0.73	71	42.56	97.71	91.95	8.05	-87.39	113.92	-0.12	1.09	-0.11	PY00000548	good	202.75	-0.05	152	74.46	79.04	1.88	98.12	64.08	98.45	-1.63	-0.13	-1.17	PY00000547	Bad	206.68	1.82	223	105.41	122.38	-1599.75	1699.75	740.83	125.95	1.89	3.11	0.99
M-015504-01	PRO0971	AP1AR	55435	G019	PY00000640	good	221.82	2.15	129	79.35	119.53	156.31	-56.31	-270.46	153.84	0.9	3.63	0.65	PY00002142	good	227.09	1.13	129	82.36	113.74	134.43	-34.43	-61.5	123.06	1.08	2.01	0.73	PY00002141	good	273.22	1.33	128	57.4	99.83	99.69	0.31	-84.45	139.36	0.35	2.25	-0.01
M-011200-00	AP1B1	AP1B1	162	L011	PY00001061	intermediate	222.82	0.74	36	49.02	104.63	110.7	-10.7	-45.51	117.95	0.37	1.18	0.27	PY00001062	good	93.74	-1.2	95	45.8	50.33	3.01	96.99	94.67	66.06	-3.43	-1.77	-2.02	PY00001063	good	79.2	-0.96	71	37.04	42.8	9.57	90.43	81.66	64.84	-5.25	-1.17	-3.19
M-019183-01	AP1G1	AP1G1	164	O013	PY00002235	good	134.65	-1.08	92	55.61	59.76	-7.99	107.99	118.38	76.8	-4.41	-1.49	-2.17	PY00002234	intermediate	62.86	0.23	90	54.88	83.58	70.39	29.61	-10.69	104.76	-1.84	0.37	-1.03	PY00002233	good	151.36	-0.11	79	37.84	69.76	45.76	54.24	7.55	99.02	-3.53	-0.06	-1.99
M-011552-00	AP1G2	AP1G2	8906	C010	PY00002226	good	217.72	0.74	165	91.07	100.32	100.66	-0.66	-42.78	116.91	0.02	1.07	0.02	PY00002225	intermediate	81.19	1.32	151	91.1	95.84	92.52	7.48	-67.15	128.56	-0.84	2.2	-0.26	PY00002224	good	184.16	1.18	154	74.22	92.93	87.61	12.39	-79.46	135.31	-0.31	1.97	-0.39
M-013196-02	AP1M1	AP1M1	8907	P005	PY00002238	good	211.43	-0.25	132	71.47	79.12	54.56	45.44	16.92	93.17	-1.13	-0.47	-0.92	PY00002237	good	114.98	-0.89	125	74.93	60.19	21.71	78.29	62.79	76.34	-4.2	-1.33	-2.15	PY00002236	good	106.95	-0.55	134	63.85	62.73	34.76	65.24	35.74	86.06	-5.79	-0.73	-2.26
M-012056-00	AP1M2	AP1M2	10053	D016	PY00000452	intermediate	60	344.52	60.61	85.79	71.88	28.12	-0.89	102.19	-1.51	0.18	-1.04	0.02	PY00000453	good	78	216.79	54.69	58.86	28.39	71.61	30.81	90.08	-3.21	-0.52	-2.29	-0.37	PY00000454	good	103	268.08	48.96	77.71	64.75	35.25	-28.15	114.28	-1.1	0.75	-0.87	0.43
M-011241-01	AP1S1	AP1S1	1174	O022	PY00001075	intermediate	248.84	0.28	28	35.64	101.17	103.1	-3.1	-16.57	106.33	0.41	0.48	0.06	PY00001074	good	188.01	0.63	67	31.15	95.7	91.87	8.13	-44.23	118.76	-0.09	0.91	-0.19	PY00001073	good	168.7	-0.01	65	33.66	71.64	51.67	48.33	0.42	101.11	-1.73	0.05	-1.44
M-017445-00	AP1S2	AP1S2	8905	G018	PY00000502	good	221.46	0.22	78	40.7	87.29	74.61	25.39	-12.26	104.32	-1.13	0.31	-0.71	PY00002240	good	165.76	0.25	83	55.17	94.92	89.16	10.84	-13.77	106.71	-0.59	0.51	-0.3	PY00002239	good	204.85	0.9	67	33.06	97	95.04	4.96	-49.08	126.52	0.23	1.37	-0.16
M-018537-01	AP1S3	AP1S3	130340	J018	PY00002238	good	275.11	0.92	192	103.96	102.95	106.41	-6.41	-62.05	121.24	0.3	1.47	0.13	PY00002237	good	193.89	1.08	161	96.52	101.49	102.93	-2.93	-76.4	128.74	0.17	1.61	0.08	PY00002236	good	178.99	1.56	192	91.48	104.99	108.73	-8.73	-101.01	144.04	1.51	2.31	0.3
M-012492-00	AP2A1	AP2A1	160	M015	PY00000455	intermediate	67	232.33	65.01	64.08	26.61	73.39	62.47	75.33	-2.26	-1.71	-2.12	-1.24	PY00000456	good	81	174.23	52.19	54.32	4.19	95.81	91.12	73.23	-6.57	-1.52	-3.67	-1.14	PY00000457	good	135	227.15	61.87	74.28	55.56	44.44	-0.13	100.41	-1.38	0.02	-1.23	0
M-012812-01	AP2A2	AP2A2	161	G018	PY00000624	intermediate	76.44	-1.49	49	26.26	49.25	5.06	94.94	90.32	67.08	-3.31	-1.96	-2.46	PY00000623	good	120.29	-1.48	94	46.32	50.29	-51.9	151.9	265.19	66.4	-5.13	-2.1	-3.15	PY00000622	Bad	156.9	-0.67	190	85.32	85.07	-91.96	191.96	1413.43	92.37	-0.96	-0.92	-0.7
M-003627-02	AP2B1	AP2B1	163	C022	PY00000264	good	75.38	-1.58	73	38.59	44.37	-19.13	119.13	161.25	66.69	-4.86	-2.37	-3.07	PY00000265	good	189.11	-0.56	130	64.3	65.17	10.88	89.12	69.75	86.58	-3.98	-0.84	-2.42	PY00000266	Bad	251.72	0.99	199	95.3	117.76	-274.15	374.15	1635.31	114.1	1.42	1.64	0.82
M-008170-01	AP2M1	AP2M1	1173	A013	PY00001061	intermediate	111.9	-1.83	31	42.21	52.54	-9.79	109.79	112.87	59.23	-3.49	-2.67	-2.76	PY00001062	good	50.6	-2.21	84	40.49	27.16	-42.22	142.22	174.82	35.65	-5.1	-3.35	-2.97	PY00001063	good	30.2	-1.9	52	27.13	16.32	-32.29	132.29	161.9	24.72	-7.63	-2.51	-4.66
M-011833-01	AP2S1	AP2S1	1175	M019	PY00000636	good	112.81	-1.26	105	61.86	53.06	-11.32	111.32	126.48	70.38	-3.86	-1.84	-2.83	PY00000635	good	116	-1.13	106	63.17	58.32	18.28	81.72	71.54	70.44	-6.03	-1.72	-2.43	PY00000634	good	100.57	-1.59	106	51.25	42.93	0.49	99.51	99.19	56.57	-6.88	-2.32	-3.38
M-017533-00	AP3B1	AP3B1	8546	M004	PY00000491	good	148.45	-0.31	80	47.11	77.34	26.05	73.95	40.39	93.86	-3.35	-0.49	-1.3	PY00000490	good	197.66	-0.2	155	75.66	77.42	35.29	64.71	21.86	95.8	-1.3	-0.33	-0.91	PY00000489	Bad	158.11	0.11	199	95.9	98.68	132.35	-32.35	22.41	102.19	-0.12	0.22	-0.06
M-021444-01	AP3B2	AP3B2	8120	A009	PY00002160	good	242.97	1.15	125	77.28	100.75	101.85	-1.85	-101.21	124.32	0.08	1.62	0.05	PY00002159	good	153.51	-0.37	126	83.17	82.09	58.13	41.87	22.08	94.46	-2.47	-0.39	-1.46	PY00002158	good	129.92	-0.02	197	89.72	67.77	45.16	54.84	1.32	101.64	-2.34	0.07	-1.69
M-016014-02	AP3D1	AP3D1	8943	C005	PY00002238	good	183.73	-0.76	108	58.48	68.75	31.99	68.01	51.28	80.97	-1.75	-1.32	-1.37	PY00002237	good	138.42	-0.3	113	67.74	72.45	45.84	54.16	21.45	91.9	-2.9	-0.45	-1.48	PY00002236	good	91.31	-1.01	134	63.85	53.56	18.71	81.29	65.41	73.48	-7.38	-1.39	-2.81
M-013645-01	AP3M1	AP3M1	26985	P005	PY00002226	good	185.18	-0.01	102	56.3	85.33	70.17	29.83	0.46	99.44	-2.04	-0.04	-0.95	PY00002225	intermediate	73.54	0.74	67	40.42	86.81	76.27	23.73	-37.79	116.45	-2.23	1.26	-0.82	PY00002224	good	154.95	0.39	81	39.04	78.18	61.78	38.22	-26.55	113.84	-1.24	0.77	-1.2
M-012309-01	AP3M2	AP3M2	10947	L013	PY00001093	bad	175.55	-0.71	32	39.6	84.59	64.23	35.77	30.47	87.48	-2.93	-1.05	-1.05	PY00001094	good	109.24	-0.56	46	22.04	54.99	17.5	82.5	56.72	85.39	-4.86	-0.62	-3.94	PY00001095	good	80.52	-0.89	48	25.19	46.04	15.27	84.73	65.63	72.21	-7	-1.33	-3.73
M-012569-01	AP3S1	AP3S1	1176	L010	PY00000452	intermediate	55	321.26	55.56	80	60.41	39.59	15.2	95.29	-2.24	-0.38	-1.46	-0.32	PY00000453	good	72	172.48	50.48	46.83	7.45	92.55	81.85	71.67	-4.08	-1.48	-2.97	-0.98	PY00000454	good	76	237.75	36.13	68.92	50.84	49.16	-0.63	101.35	-1.6	0.07	-1.21	0.01
M-017162-02	AP3S2	AP3S2	10239	K005	PY00000624	intermediate	111.16	-0.17	113	60.57	71.62	46.91	53.09	10.15	97.54	-1.87	-0.15	-1.38	PY00000623	good	180.64	-0.11	125	61.6	75.51	25.19	74.81	19.84	99.71	-2.58	-0.02	-1.55	PY00000622	Bad	179.95	0.42	221	99.24	97.57	68.72	31.28	-881.47	105.94	-0.02	0.72	-0.11
M-020158-00	AP4B1	AP4B1	10717	K016	PY00001061	intermediate	147.19	-1.01	38	51.74	69.11	28.54	71.46	62.48	77.91	-2.26	-1.45	-1.79	PY00001062	good	113	-0.74	62	29.89	60.66	23.19	76.81	58.91	79.62	-2.68	-1.06	-1.6	PY00001063	good	67.13	-1.19	68	35.47	36.27	-0.74	100.74	101.42	54.96	-5.84	-1.5	-3.55
M-021474-01	AP4E1	AP4E1	23431	I010	PY00001081	bad	229.69	0.75	62	85.81	114.75	133.72	-33.72	-36.15	118.23	1.68	1.28	0.73	PY00001082	good	128.39	-0.42	144	70.83	62.23	33.59	66.41	33.07	89.09	-2.81	-0.51	-2.21	PY00001083	good	126.85	-0.01	100	50.25	70.83	49.99	50.01	0.41	102.19	-3.34	0.12	-1.87
M-011918-01	AP4M1	AP4M1	9179	E008	PY00000558	good	161.26	0.33	126	72.6	88.89	67.3	32.7	-36.29	106.36	-1.09	0.46	-0.64	PY00000557	good	258.6	0.08	166	79.24	79.99	45.37	54.63	-9.34	102.38	-1.5	0.18	-1.17	PY00000556	Bad	167.37	-0.24	210	94.12	88.47	-114.12	214.12	-116.55	96.89	-0.77	-0.35	-0.59
M-016178-00	AP4S1	AP4S1	11154	L004	PY00000452	intermediate	81	393.63	81.82	98.02	96.07	3.93	-34.85	116.75	0.04	1.35	-0.14	0.72	PY00000453	good	88	206.95	61.7	56.19	23.74	76.26	42.14	86	-3.41	-0.73	-2.44	-0.5	PY00000454	good	103	265.53	48.96	76.97	63.58	36.42	-25.84	113.19	-1.14	0.7	-0.89	0.39
M-003456-03	APAF1	APAF1	317	L006	PY00000578	good	125.3	-1.23	46	28.06	64.91	-6.78	106.78	110.75	73.49	-3.1	-1.72	-2.23	PY00000577	good	265.95	-0.97	113	61.5	67.81	-57.16	157.16	618.61	82.05	-5.14	-1.54	-2.52	PY00000576	Bad	181.17	0.89	212	99.38	105.2	165.81	-65.81	-258.17	110.22	0.49	1.43	0.2
M-017412-00	APBA1	APBA1	320	H015	PY00001081	bad	124.37	-1.78	32	44.29	62.13	13.42	86.58	86.34	64.01	-3.22	-2.53	-1.88	PY00001082	good	79.8	-1.48	40	19.67	38.68	-7.83	107.83	115.6	55.37	-4.51	-2.09	-3.59	PY00001083	good	75.48	-1.38	37	18.59	42.14	0.82	99.18	98.36	60.81	-6.4	-2.22	-3.71
M-017413-01	APBA2	APBA2	321	H016	PY00001071	intermediate	300.94	1.58	51	56.01	118.32	145.34	-45.34	-129.7	143.54	1.5	2.39	1.14	PY00001070	good	135.49	0.22	110	51.34	80.18	62.3	37.7	-19.59	110.92	-2.31	0.55	-1.29	AY00001688	Bad	158.53	0.19	186	89.53	97.73	143.13	-43.13	30	103.66	0.14	0.33	-0.1
M-011962-01	APBA3	APBA3	9546	P003	PY00000552	good	139.35	-0.64	56	30.19	63.53	22.85	77.15	56.37	84.82	-1.96	-0.79	-1.28	PY00000551	good	202.36	-1.35	71	35.07	66.09	-112.69	212.69	956.77	76.04	-4.62	-2.17	-3.93	PY00000550	Bad	139.76	-1.22	189	86.67	83.58	-716.06	816.06	804.25	83.05	-1.28	-1.82	-0.87
M-011213-03	APBB1	APBB1	322	G016	PY00001071	intermediate	180.91	-0.67	39	42.83	71.13	28.55	71.45	54.88	86.29	-2.85	-0.75	-1.8	PY00001070	good	85.9	-0.99	77	35.94	50.83	6.49	93.51	87.53	70.32	-5.62	-1.5	-3.21	AY00001688	Bad	151.38	-0.07	172	82.79	93.32	227.06	-127.06	-11.04	98.98	-0.27	-0.09	-0.28
M-015662-01	APBB1IP	APBB1IP	54518	C013	PY00001064	intermediate	196.87	-1.42	77	81.48	68.51	15.43	84.57	81.2	73.2	-3.6	-2.13	-2.42	PY00001066	good	168.79	-0.02	165	82.37	84.74	69.76	30.24	1.64	102.07	-2.6	0.11	-1.09	PY00001065	good	172.48	0.44	126	64.68	82.95	72.41	27.59	-36.98	118.56	-1.27	0.69	-1.07
M-017423-01	APBB2	APBB2	323	M013	PY00000636	good	144.27	-0.44	87	51.25	67.85	23.77	76.23	44.42	90	-2.63	-0.62	-1.94	PY00000635	good	113	-1.2	60	35.75	56.81	15.32	84.68	76.15	68.62	-6.27	-1.83	-2.52	PY00000634	good	127.48	-1.06	81	39.17	54.42	20.52	79.48	65.68	71.7	-5.53	-1.51	-2.7
M-017611-01	APBB3	APBB3	10307	N011	PY00001061	intermediate	247.57	1.31	47	64	116.25	137.58	-37.58	-80.85	131.05	1.23	2.04	0.94	PY00001062	good	151.4	0.16	154	74.24	81.28	63.45	36.55	-12.43	106.69	-1.19	0.35	-0.76	PY00001063	good	186.54	1.1	92	47.99	100.8	101.26	-1.26	-94.12	152.72	-0.03	1.76	0.04
M-003869-01	APC	APC	324	B010	PY00000633	good	141.38	-1.14	125	67.07	58.05	10.55	89.45	80.01	75.02	-3.85	-1.6	-2.51	PY00000632	intermediate	61.47	0.62	103	63.09	94.83	89.58	10.42	-35.23	116	-0.4	1.36	-0.25	PY00000631	good	127.57	-0.16	129	56.55	70.51	42.71	57.29	11.42	99.98	-2.98	0	-1.82
M-009847-01	APC2	APC2	10297	J010	PY00000491	good	133.64	-0.75	105	61.83	69.62	0.86	99.14	98.03	84.5	-4.69	-1.23	-1.74	PY00000490	good	233.62	0.63	127	61.99	91.5	75.64	24.36	-67.5	113.22	-0.38	1.03	-0.34	PY00000489	Bad	153.34	-0.1	186	89.64	95.7	205.18	-105.18	-20.28	99.1	-0.37	-0.09	-0.18
M-016399-00	APCDD1	APCDD1	147495	N022	PY00000459	bad	62	186.92	58.91	61.49	19.53	80.47	76.25	67.61	-2.35	-2.29	-1.82	-1.55	PY00000458	good	59	149.18	40.95	55.57	17.56	82.44	53.49	86.88	-4.63	-0.75	-2.27	-0.57	PY00000460	good	64	169.17	29.69	53.11	17	83	68.58	73.35	-2.6	-1.24	-2.05	-0.92
M-015754-00	FLJ90166	APCDD1L	164284	F016	PY00002229	good	130.42	-1.83	78	49.33	54.32	-45.72	145.72	181.4	62.82	-2.69	-2.72	-2.4	PY00002228	good	117.28	-0.43	48	30.81	75.3	49.05	50.95	28.27	91.55	-4.17	-0.49	-1.28	PY00002227	good	122	-1.18	43	20.89	54.23	20.7	79.3	65.17	71.89	-4.45	-1.54	-2.83
M-011571-01	APCS	APCS	325	O022	PY00002154	good	253.48	0.47	136	75.27	96.16	91.83	8.17	-26.78	109.02	-0.13	0.6	-0.22	PY00002153	good	158.53	0.37	111	69.38	99.98	99.96	0.04	-20.5	108.44	0	0.55	0	PY00002152	good	135.69	-0.14	174	85.14	76.12	58.65	41.35	8.78	97.55	-1.88	-0.13	-1.11
M-005785-00	APEH	APEH	327	F017	PY00000563	good	230.15	0.46	116	63.76	88	70.01	29.99	-40.79	110.15	-0.54	0.65	-0.52	PY00000562	good	300.73	0.6	170	79.86	95.58	84.96	15.04	-73.9	110.63	-0.44	0.72	-0.26	PY00000561	Bad	197.11	0.24	185	88.6	99.68	90.17	9.83	935.84	103.4	0.37	0.34	-0.01
M-010237-01	APEX1	APEX1	328	N014	PY00000549	good	112.35	-1.44	61	36.57	61.44	-35.74	135.74	172.84	71.63	-2.15	-2.22	-1.91	PY00000548	good	169.31	-0.93	122	59.77	66	-59.13	159.13	1229.43	82.21	-2.62	-1.48	-1.9	PY00000547	Bad	179.05	0.6	193	91.23	106.02	-357.2	457.2	243.09	109.11	0.67	1.09	0.27
M-013730-00	APEX2	APEX2	27301	A016	PY00000485	good	173.65	-0.35	69	38.68	76.15	30.86	69.14	36.12	93.59	-2.58	-0.5	-1.4	PY00000484	good	185.11	-0.89	136	66.5	66.39	-46.19	146.19	325.8	80.93	-1.27	-1.39	-1.08	PY00000483	Bad	164.07	-1.38	217	102.51	85.51	-748.81	848.81	781.48	85.61	-1.78	-1.93	-0.65
M-007810-01	APH-1A	APH1A	51107	I018	PY00000630	good	172.44	-0.54	103	58.79	70.3	40.3	59.7	34.46	86.32	-2.22	-0.86	-1.84	PY00000629	intermediate	64.05	0.23	71	42.28	78.7	61.61	38.39	-11.91	108.37	-2.34	0.56	-1.61	PY00000628	good	231.09	2.12	74	33.21	113.8	123.63	-23.63	-137.34	165.46	1.79	3.26	1.18
M-008061-01	PSFL	APH1B	83464	N012	PY00000563	good	156.01	-1.14	36	19.79	59.65	-0.85	100.85	101.71	74.66	-2.63	-1.62	-1.74	PY00000562	good	177.1	-1.63	103	48.39	56.28	-48.67	148.67	199.62	65.15	-5.04	-2.35	-2.61	PY00000561	Bad	167.48	-0.84	197	94.34	84.7	-370.96	470.96	-3338.82	87.86	-1.06	-1.21	-0.69
M-004375-00	API5	API5	8539	B016	PY00001064	intermediate	307.96	0.79	88	93.12	107.17	119.26	-19.26	-45.28	114.5	0.65	1.16	0.55	PY00001066	good	178.54	0.16	128	63.9	89.64	79.46	20.54	-12.04	107.97	-1.66	0.42	-0.74	PY00001065	good	221.57	1.3	119	61.08	106.56	110.61	-10.61	-109.22	152.3	0.5	1.96	0.41
M-008475-00	MMRP19	APIP	51074	F009	PY00000640	good	253.03	3.06	80	49.21	136.35	204.81	-104.81	-385.39	175.49	1.62	5.1	1.21	PY00002142	good	295.86	3.03	92	58.74	148.19	220.72	-120.72	-165.17	160.33	3.59	5.27	2.55	PY00002141	good	301.83	1.86	94	42.15	110.28	118.01	-18.01	-118.34	153.95	1.39	3.08	0.66
M-032895-01	APITD1	APITD1	378708	J006	PY00000459	bad	62	297.52	58.91	97.87	95.55	4.45	-16.2	107.62	-0.15	0.54	-0.1	0.33	PY00000458	good	47	141.01	32.62	52.52	11.91	88.09	68.44	82.13	-4.97	-1.02	-2.42	-0.73	PY00000460	good	55	236.15	25.51	74.14	54.22	45.78	-0.19	102.39	-1.38	0.11	-1.13	0
M-018493-00	C2ORF13	APLF	200558	O006	PY00000452	intermediate	81	271.73	81.82	67.66	36.01	63.99	49.46	80.6	-3.79	-1.56	-2.36	-1.03	PY00000453	good	79	261.33	55.39	70.96	49.45	50.55	-20.5	108.59	-2.33	0.45	-1.62	0.25	PY00000454	good	126	274.75	59.89	79.65	67.81	32.19	-34.2	117.12	-0.99	0.9	-0.79	0.52
M-017023-00	APLN	APLN	8862	L012	PY00002238	good	149.19	-1.4	83	44.94	55.83	3.87	96.13	94.1	65.75	-2.52	-2.37	-1.94	PY00002237	good	103.48	-1.17	74	44.36	54.17	9.88	90.12	83.07	68.71	-4.83	-1.75	-2.47	PY00002236	good	93.72	-0.94	64	30.49	54.97	21.18	78.82	60.85	75.42	-7.14	-1.29	-2.73
M-005430-02	AGTRL1	APLNR	187	O005	PY00001084	bad	260.09	1.21	90	158.94	127.38	173.29	-73.29	-44.36	116.94	2.27	1.74	1.8	PY00001085	good	191.81	0.7	197	91.12	96.2	93.18	6.82	-45.29	122.24	-0.09	1.12	-0.22	PY00001086	good	216.17	1.64	160	82.29	123.12	135.43	-35.43	-93.07	154.55	4.59	2.3	1.96
M-004178-01	APLP1	APLP1	333	E005	PY00002154	good	264.1	0.67	102	56.45	100.19	100.41	-0.41	-38.63	113.59	0.19	0.9	0.01	PY00002153	good	216.07	2.09	99	61.88	136.27	178.58	-78.58	-115.27	147.8	4.84	3.11	2.36	PY00002152	good	223.61	2.01	99	48.44	125.44	144.06	-44.06	-124.05	160.76	1.86	3.12	1.18
M-004179-01	APLP2	APLP2	334	L007	PY00000500	good	155.64	-0.75	77	44.96	65.41	12.61	87.39	72.7	83.59	-3.02	-1.16	-2.04	PY00000499	good	204.46	-0.15	162	83.21	78.33	23.07	76.93	26.14	97.02	-2.16	-0.24	-1.28	PY00000498	Bad	230.13	1.78	202	94.15	134.59	-177.66	277.66	498.28	125.63	4.03	2.69	2.39
M-010994-00	APOA1	APOA1	335	I016	PY00000497	intermediate	112.14	-0.57	105	61.76	75.37	28.97	71.03	51.14	88.69	-1.29	-0.81	-1.05	PY00000496	intermediate	405.22	0.86	158	88.27	99.34	97.3	2.7	-97.71	112.33	-0.33	1.22	-0.04	PY00000495	Bad	191.37	0.73	229	106.98	105.45	238.51	-138.51	1881.56	111.09	0.54	1.2	0.34
M-016460-02	APOA1BP	APOA1BP	128240	M005	PY00001061	intermediate	164.21	-0.62	71	96.68	77.1	47.03	52.97	38.17	86.92	-1.67	-0.86	-1.33	PY00001062	good	126.52	-0.43	94	45.31	67.92	37.36	62.64	33.8	89.15	-2.16	-0.57	-1.31	PY00001063	good	94.73	-0.66	92	47.99	51.19	22.84	77.16	56.22	77.55	-4.5	-0.75	-2.72
M-011572-00	APOA2	APOA2	336	H004	PY00000488	good	65.67	-1.96	76	42.65	42.35	-5.07	105.07	110.15	59.42	-8.1	-2.73	-3.61	PY00000487	good	323.64	1.85	120	60.43	111.12	136.39	-36.39	-237.41	134.42	0.77	2.81	0.59	PY00000486	Bad	231.48	2.79	205	92.37	135.4	-999.5	1099.5	726.36	138.6	2.55	4.27	1.59
M-010995-01	APOA4	APOA4	337	N004	PY00000566	good	173.13	-0.74	113	62.84	66.98	21.37	78.63	59.27	83.53	-2.95	-1.18	-1.91	PY00000565	good	236.99	-0.77	175	85.63	73.13	12.65	87.35	77.3	85.56	-1.94	-1.03	-1.55	PY00000564	Bad	139.45	-1.28	196	92.89	83.05	606.64	-506.64	-503.62	83.97	-1.55	-1.73	-0.87
M-012970-01	APOA5	APOA5	116519	J005	PY00000345	intermediate	84	383.59	79.76	98.35	96.61	3.39	-55.33	118.84	-0.15	1.39	-0.11	0.99	PY00000346	good	132	213.55	90.72	66.07	39.11	60.89	-30.85	109.95	-2.99	0.6	-2.44	0.3	PY00000344	good	102	253.24	50.12	95.82	93.08	6.92	-96.63	150.51	-0.37	2.36	-0.17	1.21
M-009467-04	APOB	APOB	338	M013	PY00000491	good	94.05	-1.93	54	31.8	49	-66.45	166.45	252.1	59.47	-8.28	-3.23	-2.93	PY00000490	good	150.64	-1.29	85	41.49	59	-17.49	117.49	138.72	73.01	-2.51	-2.11	-1.66	PY00000489	Bad	147.89	-0.35	188	90.6	92.3	288.41	-188.41	-69.08	95.58	-0.66	-0.45	-0.32
M-011573-01	APOBEC1	APOBEC1	339	B006	PY00000488	good	103.1	-0.39	116	65.1	66.49	38.93	61.07	22.13	93.29	-4.65	-0.45	-2.1	PY00000487	good	223.2	-0.33	167	84.1	76.63	23.52	76.48	41.83	92.7	-1.87	-0.6	-1.24	PY00000486	Bad	162.09	-0.24	187	84.26	94.81	261.14	-161.14	-63.65	97.05	-0.66	-0.33	-0.23
M-019944-01	APOBEC2	APOBEC2	10930	L003	PY00000500	good	180.52	-0.16	54	31.53	75.86	39.02	60.98	15.51	96.95	-2.05	-0.22	-1.42	PY00000499	good	213.02	0.06	121	62.15	81.61	34.71	65.29	-11.14	101.08	-1.81	0.09	-1.08	PY00000498	Bad	221.32	1.45	191	89.02	129.44	-136.3	236.3	405.56	120.82	3.45	2.18	2.03
M-017432-00	APOBEC3A	APOBEC3A	200315	E016	PY00000497	intermediate	77.2	-1.85	85	50	51.88	-38.73	138.73	165.32	61.06	-2.56	-2.8	-2.05	PY00000496	intermediate	254.17	-1.84	151	84.36	62.31	-54.01	154.01	209.75	70.46	-3.43	-2.92	-2.36	PY00000495	Bad	162.58	-0.44	186	86.89	89.59	-164.47	264.47	-1128.51	94.38	-0.96	-0.61	-0.65
M-017322-01	APOBEC3B	APOBEC3B	9582	J007	PY00000543	intermediate	162.75	1.35	111	58.73	102.64	105.77	-5.77	-124.37	138.74	1.1	2.81	0.13	PY00000542	intermediate	258.02	0.44	131	66.84	85.11	55	45	-60.66	108.11	-1.2	0.61	-0.76	PY00000541	Bad	221.95	3.17	192	83.77	131.23	388.42	-288.42	-1397.17	144.16	3.69	4.46	1.78
M-013711-00	APOBEC3C	APOBEC3C	27350	D013	PY00000552	good	155.97	-0.29	126	67.92	71.1	38.88	61.12	25.78	94.94	-1.58	-0.26	-1.01	PY00000551	good	211.73	-1.15	162	80.02	69.15	-93.5	193.5	810.9	79.56	-4.2	-1.85	-3.58	PY00000550	Bad	158.44	-0.39	195	89.42	94.75	-160.82	260.82	258.17	94.15	-0.15	-0.63	-0.28
M-032279-02	APOBEC3D	APOBEC3D	140564	K013	PY00000549	good	107.5	-1.6	32	19.18	58.79	-45.08	145.08	191.87	68.54	-2.3	-2.46	-2.04	PY00000548	good	201.54	-0.08	127	62.22	78.57	-0.32	100.32	106.04	97.86	-1.66	-0.18	-1.2	PY00000547	Bad	165	-0.02	202	95.48	97.7	274.71	-174.71	-10.04	100.55	0.04	0.07	-0.1
M-013072-00	APOBEC3G	APOBEC3G	60489	O005	PY00000552	good	121.16	-1.02	84	45.28	55.23	5.32	94.68	89.85	73.75	-2.38	-1.36	-1.57	PY00000551	good	257.21	-0.14	114	56.31	84	-0.34	100.34	102.59	96.65	-2.15	-0.3	-1.85	PY00000550	Bad	168.31	0.05	222	101.81	100.65	132.42	-32.42	-30.23	100.02	0.44	0	0.03
M-019144-00	ARP10	APOBEC3H	164668	D013	PY00002229	good	220.74	0.32	108	68.3	91.93	74.25	25.75	-32.2	106.32	-0.38	0.46	-0.42	PY00002228	good	151.43	0.57	108	69.31	97.22	94.26	5.74	-37.83	118.19	-0.56	1.04	-0.14	PY00002227	good	158.65	-0.32	149	72.4	70.52	48.93	51.07	17.69	93.48	-2.92	-0.36	-1.82
M-031778-01	MGC26594	APOBEC4	403314	B014	PY00002151	good	164.87	-0.25	124	64.71	73.56	45.91	54.09	15.89	95.11	-2.54	-0.34	-1.47	PY00002150	good	180.47	0.16	94	65.53	91.38	80.57	19.43	-10.5	105.05	-0.84	0.34	-0.47	PY00002149	good	154.34	-0.1	119	51.54	69.5	51.29	48.71	5.93	99.56	-3.81	-0.02	-2.57
M-013308-01	APOB48R	APOBR	55911	G003	PY00001075	intermediate	203.56	-0.65	28	35.64	82.76	54.46	45.54	38.42	86.99	-2.05	-0.98	-0.91	PY00001074	good	155.51	-0.07	135	62.77	79.16	60.62	39.38	4.84	98.23	-1.18	-0.09	-0.94	PY00001073	good	184.2	0.3	129	66.8	78.22	62.89	37.11	-21.2	110.4	-1.34	0.51	-1.1
M-011574-02	APOC1	APOC1	341	G021	PY00000491	good	167.42	0.26	134	78.91	87.22	58.29	41.71	-33.42	105.85	-1.63	0.47	-0.73	PY00000490	good	199.62	-0.16	163	79.56	78.18	37.48	62.52	17	96.74	-1.25	-0.25	-0.88	PY00000489	Bad	153.33	-0.1	193	93.01	95.7	205.26	-105.26	-20.33	99.1	-0.37	-0.09	-0.18
M-010972-00	APOC2	APOC2	344	A014	PY00000633	good	227.92	0.9	117	62.78	93.59	86.33	13.67	-63.49	120.94	-0.4	1.34	-0.38	PY00000632	intermediate	50.14	-0.32	101	61.87	77.35	54.37	45.63	17.92	94.62	-1.55	-0.46	-1.11	PY00000631	good	147.37	0.47	106	46.47	81.45	63.97	36.03	-32.67	115.5	-1.92	0.86	-1.15
M-010996-02	APOC3	APOC3	345	L012	PY00000491	good	168.45	0.29	179	105.41	87.76	60.05	39.95	-37.45	106.51	-1.53	0.52	-0.7	PY00000490	good	257.56	1.18	181	88.35	100.88	102.51	-2.51	-126.99	124.82	0.24	1.94	0.04	PY00000489	Bad	166.97	0.51	209	100.72	104.21	-2.92	102.92	101.71	107.91	0.35	0.81	0.18
M-011575-01	APOC4	APOC4	346	P008	PY00000566	good	151.44	-1.22	70	38.93	58.59	1.39	98.61	97.34	73.07	-3.7	-1.94	-2.4	PY00000565	good	324.07	0.79	156	76.33	100	100.01	-0.01	-79.48	117	-0.08	1.21	0	PY00000564	Bad	147.28	-0.93	220	104.27	87.71	467.31	-367.31	-364.98	88.68	-1.03	-1.22	-0.63
M-007749-01	APOD	APOD	347	A019	PY00000552	good	191.9	0.46	177	95.42	87.49	73.53	26.47	-40.36	116.81	-0.74	0.87	-0.44	PY00000551	good	296.35	0.72	191	94.35	96.79	79.84	20.16	-507.01	111.36	-0.39	1.03	-0.37	PY00000550	Bad	148.58	-0.83	241	110.52	88.85	-454	554	546.51	88.29	-0.75	-1.26	-0.59
M-006470-00	APOE	APOE	348	I005	PY00000546	good	248.22	0.94	120	70.02	101.48	102.73	-2.73	-47.75	121.06	0.53	1.49	0.1	PY00000545	good	172.74	0.29	115	76.03	88.83	78.05	21.95	-15.97	105.54	-0.43	0.39	-0.59	PY00000544	good	152.46	-0.48	113	50.43	62.04	39.12	60.88	30.5	86.86	-2.58	-0.66	-1.8
M-011576-01	APOF	APOF	319	H018	PY00000633	good	85.56	-2.45	74	39.7	35.13	-38.33	138.33	172.58	45.4	-6.08	-3.49	-3.89	PY00000632	intermediate	38.06	-1.32	80	49	58.72	16.84	83.16	74.58	71.83	-2.78	-2.4	-2.01	PY00000631	good	93.29	-1.26	42	18.41	51.56	5.92	94.08	87.73	73.12	-4.81	-1.49	-2.99
M-007811-01	APOH	APOH	350	K003	PY00000552	good	226.45	1.18	132	71.16	103.23	106.84	-6.84	-103.95	137.84	0.06	1.96	0.11	PY00000551	good	352.49	1.95	168	82.99	115.12	194.82	-94.82	-1381.24	132.45	2.14	2.93	1.75	PY00000550	Bad	173.67	0.28	204	93.55	103.86	291.6	-191.6	-186.8	103.2	0.77	0.34	0.2
M-017402-02	APOL1	APOL1	8542	D005	PY00000633	good	182.35	-0.17	68	36.49	74.88	46.43	53.57	12.08	96.76	-2.22	-0.21	-1.51	PY00000632	intermediate	61.09	0.59	60	36.75	94.25	88.41	11.59	-33.46	115.29	-0.44	1.3	-0.28	PY00000631	good	127.42	-0.17	41	17.97	70.43	42.56	57.44	11.73	99.87	-2.98	-0.01	-1.83
M-017407-01	APOL2	APOL2	23780	C015	PY00000345	intermediate	56	372.59	53.18	95.53	90.83	9.17	-46.03	115.44	-0.38	1.14	-0.31	0.82	PY00000346	good	44	186.62	30.24	57.73	24.16	75.84	19.17	96.08	-3.73	-0.24	-3.04	-0.18	PY00000344	good	64	172.96	31.45	65.45	42.72	57.28	9.75	102.79	-3.32	0.13	-1.37	-0.12
M-013434-02	APOL3	APOL3	80833	A019	PY00000494	good	134.81	-1.25	109	59.85	54.82	-8.81	108.81	118.7	72.54	-2.72	-1.65	-2.3	PY00000493	good	257.16	-0.02	187	90.28	82.59	47.96	52.04	2.19	97.94	-2.1	-0.2	-1.59	PY00000492	Bad	226.1	-0.28	195	93.3	99.81	90.45	9.55	64.84	97.34	0.35	-0.33	-0.01
M-017310-01	APOL4	APOL4	80832	N012	PY00000455	intermediate	59	233.63	57.25	64.44	27.35	72.65	61.43	75.75	-2.24	-1.68	-2.1	-1.22	PY00000456	good	73	167.99	47.04	52.37	0.11	99.89	99.76	70.61	-6.85	-1.67	-3.83	-1.25	PY00000457	good	108	194.8	49.5	63.7	37.29	62.71	32.79	86.11	-2.01	-0.71	-1.74	-0.49
M-013433-00	APOL5	APOL5	80831	E011	PY00000636	good	199.94	1	113	66.57	94.04	85.86	14.14	-100.79	124.74	-0.44	1.53	-0.36	PY00000635	good	189.83	0.66	92	54.82	95.45	91.07	8.93	-41.81	115.28	-0.22	0.89	-0.27	PY00000634	good	215.58	0.71	128	61.89	92.02	86.09	13.91	-43.99	121.25	-1.11	1.13	-0.47
M-013432-01	APOL6	APOL6	80830	I013	PY00000558	good	148.58	-0.05	127	73.17	81.9	46.72	53.28	5.38	97.99	-1.72	-0.15	-1.04	PY00000557	good	296.06	0.76	169	80.67	91.58	77	23	-85.58	117.21	-0.65	1.28	-0.49	PY00000556	Bad	156.78	-0.64	206	92.32	82.87	-218.01	318.01	-313.7	90.76	-1.24	-1.03	-0.88
M-014664-00	DKFZP434F0318	APOLD1	81575	P019	PY00000555	good	181.8	-0.44	84	49.27	73.59	25.33	74.67	46.26	90.58	-1.62	-0.7	-1.24	PY00000554	good	252.48	0.44	168	81.18	88.61	56.03	43.97	-82.57	106.3	-1.24	0.6	-0.85	PY00000553	Bad	170.29	-1.09	216	97.27	85.54	2800.33	-2700.33	-1373.68	85.85	-0.68	-1.59	-0.51
M-010984-00	APOM	APOM	55937	B018	PY00000500	good	214.96	0.66	85	49.64	90.34	75.59	24.41	-63.69	115.45	-0.7	1.09	-0.57	PY00000499	good	225.79	0.38	158	81.16	86.5	52.07	47.93	-66.71	107.14	-1.28	0.58	-0.8	PY00000498	Bad	153.61	-1.1	207	96.48	89.84	181.56	-81.56	-307.02	83.86	-0.99	-1.69	-0.7
M-014318-00	MGC4825	APOO	79135	L005	PY00000555	good	249.94	1.13	78	45.75	101.17	103.3	-3.3	-119.21	124.52	0.26	1.83	0.05	PY00000554	good	303.67	1.65	149	72	106.57	125.37	-25.37	-308.53	127.85	1.52	2.64	0.49	PY00000553	Bad	283.98	3.35	215	96.82	142.65	-7867.01	7967.01	4240.03	143.17	1.84	4.85	1.49
M-027214-01	UNQ8193	APOOL	139322	F021	PY00002157	good	194.27	0.6	111	65.56	89.54	72.26	27.74	-59.02	113.02	-2.43	0.89	-0.77	PY00002156	good	150.15	-0.15	80	50.04	82.16	63.51	36.49	8.88	97.96	-2.34	-0.14	-1.29	PY00002155	good	246.38	1.86	79	39.72	116.33	128.17	-28.17	-103.9	151.67	1.37	3.18	0.62
M-014885-01	C14ORF153	APOPT1	84334	E008	PY00000343	intermediate	65	407.93	64.04	99.34	98.51	1.49	-36.69	114.75	0.12	1	-0.04	0.62	PY00000341	good	60	212.66	42.55	58.05	29.57	70.43	18.59	96.51	-3.87	-0.18	-2.58	-0.2	PY00000342	good	73	284.76	35.48	91.26	85.36	14.64	-78.53	131.5	-0.16	1.42	-0.37	0.99
M-003731-00	APP	APP	351	N010	PY00000563	good	246.87	0.81	101	55.51	94.4	85.99	14.01	-72.92	118.15	-0.07	1.16	-0.24	PY00000562	good	270.77	0.06	157	73.75	86.05	52.57	47.43	-7.6	99.6	-1.56	-0.03	-0.83	PY00000561	Bad	173.46	-0.62	201	96.26	87.72	-277.85	377.85	-2475.7	91	-0.77	-0.9	-0.56
M-013316-01	APPBP2	APPBP2	10513	J021	PY00002226	good	175.85	-0.22	102	56.3	81.03	61.43	38.57	12.86	94.43	-2.63	-0.35	-1.23	PY00002225	intermediate	71.86	0.61	105	63.35	84.83	72.71	27.29	-31.36	113.79	-2.54	1.06	-0.94	PY00002224	good	135.05	-0.14	130	62.65	68.14	44.19	55.81	9.49	99.22	-1.88	-0.04	-1.76
M-005138-01	APPL	APPL1	26060	B014	PY00000263	good	125.07	0.91	100	51.35	89.73	80.19	19.81	-53.33	120.06	-1.18	1.39	-0.75	PY00000262	good	283.85	0.73	154	77.51	93.29	78.92	21.08	-82.32	114.41	-0.73	1.01	-0.48	PY00000261	Bad	148.36	-0.92	211	94.43	90.27	444.22	-344.22	-532.12	89.72	-0.8	-1.38	-0.47
M-016272-01	DIP13B	APPL2	55198	E013	PY00000555	good	190.64	-0.23	89	52.2	77.16	35.44	64.56	24.8	94.98	-1.38	-0.37	-1.07	PY00000554	good	287.11	1.26	154	74.42	100.76	102.94	-2.94	-235.43	120.88	0.62	1.98	0.06	PY00000553	Bad	232.69	1.35	208	93.67	116.89	-3054.48	3154.48	1707.43	117.31	0.7	1.94	0.59
M-006328-02	APRT	APRT	353	O013	PY00000543	intermediate	106.88	-0.42	84	44.44	67.41	28.88	71.12	38.73	91.11	-5.9	-0.65	-1.54	PY00000542	intermediate	219.17	-0.38	97	49.49	72.29	16.28	83.72	52.44	91.83	-2.09	-0.62	-1.41	PY00000541	Bad	136.37	-0.92	216	94.25	80.63	-78.87	178.87	403.99	88.57	-2	-1.15	-1.1
M-013368-02	APTX	APTX	54840	J004	PY00000633	good	208.65	0.45	124	66.53	85.68	69.46	30.54	-31.54	110.71	-1.16	0.68	-0.86	PY00000632	intermediate	49.44	-0.38	89	54.52	76.28	52.21	47.79	21.18	93.31	-1.62	-0.57	-1.16	PY00000631	good	126.49	-0.2	126	55.23	69.91	41.56	58.44	13.81	99.14	-3.03	-0.05	-1.86
M-021494-01	AQP1	AQP1	358	K020	PY00000494	good	157.03	-0.77	128	70.28	63.85	12.95	87.05	72.51	84.5	-2.12	-0.93	-1.84	PY00000493	good	278.3	0.42	179	86.42	89.38	68.25	31.75	-39.19	105.99	-1.32	0.59	-0.97	PY00000492	Bad	264.2	1.13	196	93.78	116.63	933.79	-833.79	-263.01	113.75	1.9	1.73	0.77
M-017487-00	AQP10	AQP10	89872	O014	PY00000552	good	169.09	-0.02	95	51.21	77.09	51.54	48.46	1.62	102.93	-1.27	0.15	-0.8	PY00000551	good	233.48	-0.67	183	90.4	76.25	-48.93	148.93	472.05	87.73	-3.22	-1.11	-2.75	PY00000550	Bad	137.58	-1.32	216	99.05	82.27	-780.83	880.83	867.96	81.75	-1.41	-1.96	-0.94
M-009008-00	AQP11	AQP11	282679	E011	PY00001071	intermediate	275.43	1.1	71	77.97	108.29	120.52	-20.52	-90.46	131.37	0.57	1.72	0.52	PY00001070	good	239.31	2.75	198	92.42	141.61	179.14	-79.14	-243.88	195.91	4.62	4.85	2.72	AY00001688	Bad	198.29	1.64	236	113.6	122.25	-323.35	423.35	258.14	129.65	2.41	2.68	0.94
M-032245-00	AQP12	AQP12A	375318	I020	PY00000555	good	168.53	-0.74	92	53.96	68.22	10.14	89.86	78.49	83.97	-1.99	-1.2	-1.49	PY00000554	good	201.37	-0.76	131	63.3	70.67	-13.22	113.22	143.09	84.78	-3.99	-1.45	-2.19	PY00000553	Bad	211.12	0.51	196	88.26	106.06	-1031.44	1131.44	642.8	106.44	0.23	0.72	0.21
M-019263-01	AQP2	AQP2	359	N004	PY00001087	intermediate	169.56	-0.57	52	69.45	89.07	73.53	26.47	23.86	89.65	-1.41	-0.98	-0.77	PY00001088	good	99.77	-0.97	85	39.98	50.17	15.35	84.65	73.88	69.06	-2.69	-1.37	-1.72	PY00001089	good	92.32	-1.14	64	33.64	49.29	14.98	85.02	74.66	66.54	-3.23	-1.66	-2.85
M-011812-00	AQP3	AQP3	360	B005	PY00000485	good	190.71	0.08	103	57.74	83.64	52.56	47.44	-8.8	102.79	-1.8	0.22	-0.96	PY00000484	good	319.25	1.91	170	83.13	114.5	163.09	-63.09	-697.23	139.58	0.44	2.88	0.46	PY00000483	Bad	214.4	1.09	200	94.48	111.74	787.91	-687.91	-617.06	111.87	2.01	1.6	0.53
M-011578-02	AQP4	AQP4	361	P013	PY00000491	good	131.56	-0.81	128	75.38	68.54	-2.68	102.68	106.14	83.18	-4.88	-1.34	-1.81	PY00000490	good	175	-0.73	158	77.12	68.54	9.85	90.15	78.19	84.81	-1.88	-1.19	-1.27	PY00000489	Bad	133.5	-0.99	193	93.01	83.32	508.04	-408.04	-197.83	86.28	-1.41	-1.4	-0.69
M-004520-01	AQP5	AQP5	362	A015	PY00002232	good	204.2	0.23	129	80.91	87.12	58.32	41.68	-28.47	104.76	-1.17	0.34	-0.85	PY00002231	good	151.89	-0.38	130	82.02	80.79	58.33	41.67	22.74	90.59	-1.03	-0.59	-1.05	PY00002230	good	99.06	-1.06	147	65.35	49.24	16.98	83.02	72.54	65.68	-6.58	-1.55	-4.49
M-011579-01	AQP6	AQP6	363	E020	PY00000500	good	115.61	-1.71	98	57.23	48.58	-29.9	129.9	164.76	62.09	-4.59	-2.68	-3.03	PY00000499	good	168.79	-1.03	146	74.99	64.66	-25.44	125.44	181.44	80.09	-3.64	-1.62	-2.08	PY00000498	Bad	185.29	0.09	199	92.75	108.37	32.81	67.19	26.45	101.15	1.09	0.12	0.58
M-008726-00	AQP7	AQP7	364	B020	PY00000572	good	179.32	-0.75	85	46.77	66.93	22.3	77.7	57.35	84.54	-5.52	-1.12	-2.17	PY00000571	good	244.44	0.84	155	74.99	92.68	79.02	20.98	-91.04	117.76	-0.63	1.38	-0.38	PY00000570	Bad	219.7	-0.97	192	91.76	93.81	265.27	-165.27	2282.69	90.53	-0.8	-1.31	-0.51
M-011214-01	AQP8	AQP8	343	B012	PY00000264	good	99.04	-0.65	122	64.49	58.3	10.7	89.3	65.75	87.61	-3.61	-0.88	-2.3	PY00000265	good	186.32	-0.62	153	75.67	64.2	8.41	91.59	76.6	85.3	-4.09	-0.92	-2.49	PY00000266	Bad	201.58	-0.68	210	100.57	94.31	219.92	-119.92	-1131.61	91.37	-0.24	-1	-0.26
M-007768-02	AQP9	AQP9	366	D020	PY00000546	good	163.35	-0.88	87	50.77	66.78	38.62	61.38	44.46	79.67	-4.68	-1.44	-2.19	PY00000545	good	149.46	-0.35	83	54.88	76.86	54.53	45.47	18.98	91.32	-1.03	-0.61	-1.23	PY00000544	good	157.18	-0.4	123	54.9	63.96	42.2	57.8	25.03	89.55	-2.45	-0.52	-1.7
M-022214-01	AQR	AQR	9716	B007	PY00000555	good	143.43	-1.32	32	18.77	58.06	-18.59	118.59	139.44	71.46	-2.69	-2.13	-1.97	PY00000554	good	132.18	-2.4	78	37.69	46.39	-106.96	206.96	448.55	55.65	-7.71	-4.21	-4	PY00000553	Bad	168.22	-1.17	190	85.56	84.5	2994.53	-2894.53	-1475.87	84.81	-0.73	-1.71	-0.54
M-003400-02	AR	AR	367	H005	PY00000494	good	276.39	1.85	122	66.99	112.39	129.84	-29.84	-175.66	148.73	1.12	2.94	0.63	PY00000493	good	301.1	0.91	197	95.11	96.7	90.13	9.87	-83.81	114.67	-0.47	1.44	-0.3	PY00000492	Bad	208.66	-0.92	217	103.83	92.11	-295.56	395.56	214.9	89.84	-0.35	-1.28	-0.37
M-003563-03	ARAF1	ARAF	369	J006	PY00000347	good	123.81	-0.35	93	51.68	69.2	31.24	68.76	29.23	94.34	-2	-0.36	-1.71	PY00000580	good	331.08	1.35	114	57.27	107.2	125.64	-25.64	-168.6	127.27	0.48	2.13	0.37	PY00000579	Bad	179.21	0.01	223	99.78	92.3	-122.97	222.97	4.21	100.22	-0.53	0.02	-0.38
M-009136-02	CENTD2	ARAP1	116985	A017	PY00001064	intermediate	201.19	-1.34	49	51.85	70.02	19.46	80.54	76.29	74.8	-3.43	-2.01	-2.31	PY00001066	good	104.64	-1.22	56	27.96	52.54	5.94	94.06	91.62	63.28	-8.84	-1.93	-3.38	PY00001065	good	48.98	-1.73	35	17.97	23.56	-23.69	123.69	144.81	33.67	-5.72	-2.48	-4.79
M-009302-00	CENTD1	ARAP2	116984	P018	PY00000560	good	175.38	0.09	148	90.14	87.33	67.67	32.33	-7.29	102.16	-1.12	0.15	-0.59	PY00000559	good	204.91	0.77	100	59.15	88.77	79.81	20.19	-48.47	120.36	-0.85	1.17	-0.77	PY00000621	good	246.28	1.86	157	71.02	106.75	112.28	-12.28	-135.49	155.29	0.96	2.85	0.58
M-007052-01	CENTD3	ARAP3	64411	L005	PY00002235	good	219.01	1.02	91	55.01	97.2	92.48	7.52	-112.66	124.92	0.07	1.6	-0.15	PY00002234	intermediate	65.83	0.48	82	50	87.53	77.5	22.5	-21.88	109.71	-1.34	0.75	-0.78	PY00002233	good	175.28	0.49	87	41.68	80.78	65.53	34.47	-32.4	114.67	-2.19	0.87	-1.26
M-015682-01	ARC	ARC	23237	D006	PY00000555	good	187.4	-0.31	66	38.71	75.85	31.73	68.27	32.67	93.36	-1.47	-0.49	-1.14	PY00000554	good	219.83	-0.33	121	58.47	77.15	11.78	88.22	61.6	92.55	-2.99	-0.71	-1.7	PY00000553	Bad	222.22	0.94	212	95.47	111.63	-2072.97	2172.97	1190.9	112.03	0.47	1.35	0.41
M-013063-01	ARCN1	ARCN1	372	M017	PY00000627	intermediate	37.24	-2.71	98	52.23	24.64	-33.37	133.37	175.01	36.92	-4.52	-4	-3.26	PY00000626	good	39.97	-3.72	87	43.49	17.2	-373.47	473.47	9868.73	20.75	-7.2	-5.99	-4.45	PY00000625	Bad	138.74	-1.94	193	84.95	75.06	-1088.67	1188.67	6610.99	76.36	-2	-2.99	-1.39
M-017435-00	AREG	AREG	374	C008	PY00000264	good	128.67	0.53	88	46.51	75.74	48.05	51.95	-53.88	113.83	-2.05	0.98	-1.34	PY00000265	good	189.21	-0.56	135	66.77	65.2	10.96	89.04	69.52	86.62	-3.98	-0.84	-2.42	PY00000266	Bad	254.82	1.09	212	101.53	119.21	-304.7	404.7	1806.39	115.51	1.52	1.8	0.88
M-011580-01	ARF1	ARF1	375	G007	PY00000500	good	178.41	-0.21	123	71.82	74.98	36.78	63.22	20.35	95.82	-2.13	-0.29	-1.47	PY00000499	good	132.94	-1.91	148	76.02	50.93	-74.19	174.19	337.52	63.08	-5.12	-3.01	-2.89	PY00000498	Bad	167.46	-0.58	178	82.96	97.94	116.53	-16.53	-161.25	91.42	-0.08	-0.9	-0.14
M-011581-00	ARF3	ARF3	377	N004	PY00000552	good	128.45	-0.87	130	70.08	58.56	12.34	87.66	76.44	78.18	-2.21	-1.13	-1.45	PY00000551	good	266.43	0.06	155	76.57	87.01	18.55	81.45	-41.03	100.11	-1.73	0.01	-1.51	PY00000550	Bad	172.99	0.25	205	94.01	103.45	271.4	-171.4	-166.93	102.8	0.73	0.3	0.18
M-011582-01	ARF4	ARF4	378	D003	PY00000549	good	178.84	0.73	122	73.14	97.81	92.28	7.72	-88.06	114.03	-0.11	1.1	-0.11	PY00000548	good	203.66	-0.02	188	92.1	79.39	3.55	96.45	32.23	98.89	-1.6	-0.09	-1.15	PY00000547	Bad	196.02	1.34	201	95.01	116.07	-1120.5	1220.5	548.85	119.45	1.42	2.33	0.71
M-011584-01	ARF5	ARF5	381	I004	PY00000488	good	86.25	-1.1	83	46.58	55.62	19.11	80.89	61.77	78.04	-6.21	-1.48	-2.78	PY00000487	good	219.03	-0.42	125	62.95	75.2	18.83	81.17	53.41	90.97	-1.98	-0.74	-1.32	PY00000486	Bad	170.46	0.12	219	98.68	99.71	109.04	-9.04	31.67	102.07	-0.28	0.23	-0.01
M-004008-01	ARF6	ARF6	382	K010	PY00000494	good	200.33	0.18	67	36.79	81.46	55.35	44.65	-17.52	107.8	-0.94	0.47	-0.94	PY00000493	good	279.31	0.45	153	73.87	89.7	69.21	30.79	-41.14	106.37	-1.28	0.62	-0.94	PY00000492	Bad	285	1.9	180	86.12	125.81	1394.3	-1294.3	-442.04	122.71	2.74	2.85	1.2
M-013321-00	ARFGAP1	ARFGAP1	55738	B015	PY00000488	good	91.75	-0.87	78	43.77	59.17	25.58	74.42	48.84	83.02	-5.7	-1.14	-2.56	PY00000487	good	215.04	-0.5	107	53.89	73.83	14.35	85.65	64.49	89.32	-2.09	-0.87	-1.39	PY00000486	Bad	187.99	0.89	204	91.92	109.96	-209.47	309.47	231.27	112.56	0.54	1.39	0.45
M-018614-01	ZNF289	ARFGAP2	84364	O005	PY00001061	intermediate	242.75	1.2	43	58.55	113.98	132.35	-32.35	-73.97	128.5	1.06	1.87	0.81	PY00001062	good	141.13	-0.08	125	60.26	75.76	52.68	47.32	6.65	99.45	-1.59	-0.03	-0.99	PY00001063	good	163.57	0.66	105	54.78	88.38	81.64	18.36	-56.5	133.91	-1.15	1.13	-0.65
M-019207-01	ARFGAP3	ARFGAP3	26286	B016	PY00000546	good	253.55	1.06	123	71.77	103.66	106.76	-6.76	-53.54	123.66	0.86	1.67	0.24	PY00000545	good	231.58	1.91	99	65.45	119.09	137.51	-37.51	-104.33	141.49	1.09	2.9	1.02	PY00000544	good	342.78	3.01	137	61.14	139.48	163.31	-63.31	-190.1	195.29	2.74	4.76	1.87
M-012207-01	BIG1	ARFGEF1	10565	K005	PY00002223	good	235.76	1.43	114	65.49	111.96	129.05	-29.05	-110.17	133.15	0.86	2.02	0.54	PY00002222	good	198.52	0.86	83	53.94	94.52	87.78	12.22	-62.18	119.02	-0.33	1.24	-0.29	PY00002221	good	204.07	0.9	120	57.78	93.38	88.75	11.25	-55.98	128.5	-0.75	1.63	-0.47
M-012208-02	ARFGEF2	ARFGEF2	10564	I021	PY00002235	good	171.15	-0.17	110	66.49	75.96	35.48	64.52	18.4	97.63	-2.47	-0.15	-1.3	PY00002234	intermediate	60.62	0.05	96	58.54	80.59	64.99	35.01	-2.21	101.02	-2.21	0.08	-1.21	PY00002233	good	183.75	0.7	109	52.22	84.69	72.53	27.47	-46.54	120.21	-1.71	1.19	-1.01
M-020256-01	ARFIP1	ARFIP1	27236	H008	PY00001081	bad	188.53	-0.24	43	59.52	94.19	86.71	13.29	11.71	97.04	-0.24	-0.21	-0.29	PY00001082	good	106.86	-0.89	49	24.1	51.8	15.24	84.76	69.63	74.15	-3.57	-1.21	-2.82	PY00001083	good	72.9	-1.45	16	8.04	40.71	-1.64	101.64	103.27	58.73	-6.56	-2.33	-3.81
M-012820-00	ARFIP2	ARFIP2	23647	G006	PY00000560	good	136.2	-0.92	70	42.63	67.82	17.89	82.11	71.64	79.33	-2.65	-1.39	-1.49	PY00000559	good	134.12	-0.86	70	41.4	58.11	24.68	75.32	54.09	78.78	-3.88	-1.22	-2.88	PY00000621	good	116.37	-1.09	45	20.36	50.44	9.82	90.18	79.4	73.38	-5.37	-1.37	-4.27
M-019250-00	ARFRP1	ARFRP1	10139	L006	PY00000543	intermediate	73.35	-1.49	97	51.32	46.26	-17.26	117.26	136.61	62.53	-10.1	-2.72	-2.54	PY00000542	intermediate	102.3	-2.83	94	47.96	33.74	-100.18	200.18	392.62	42.87	-4.78	-4.3	-3.38	PY00000541	Bad	137.05	-0.88	212	92.5	81.03	-75.16	175.16	389.72	89.01	-1.95	-1.11	-1.08
M-009922-01	ARG1	ARG1	383	A022	PY00000549	good	148.39	-0.26	73	43.76	81.15	33.65	66.35	31.42	94.61	-1.05	-0.42	-0.94	PY00000548	good	195.47	-0.24	154	75.44	76.2	-11.39	111.39	317.51	94.92	-1.84	-0.42	-1.33	PY00000547	Bad	128.08	-1.65	202	95.48	75.84	1935.03	-1835.03	-675.14	78.05	-1.6	-2.63	-1.06
M-009454-01	ARG2	ARG2	384	G009	PY00000552	good	111.63	-1.22	71	38.27	50.89	-3.87	103.87	107.39	67.95	-2.61	-1.66	-1.72	PY00000551	good	241.46	-0.49	113	55.82	78.86	-32.59	132.59	347.78	90.73	-2.86	-0.84	-2.45	PY00000550	Bad	162.52	-0.21	189	86.67	97.19	-39.69	139.69	139.03	96.57	0.09	-0.37	-0.15
M-034918-01	ARGFX	ARGFX	503582	D013	PY00001093	bad	244.23	1.23	63	77.96	117.68	141.05	-41.05	-52.69	121.7	3.89	1.82	1.2	PY00001094	good	158.29	0.55	89	42.65	79.68	62.75	37.25	-55.18	123.73	-2.12	1.01	-1.78	PY00001095	good	117.89	0.14	83	43.56	67.41	48.83	51.17	-9.93	105.73	-4.18	0.27	-2.25
M-021093-01	FLJ10154	ARGLU1	55082	E007	PY00001064	intermediate	308.14	0.8	56	59.26	107.24	119.44	-19.44	-45.49	114.57	0.65	1.16	0.56	PY00001066	good	182.71	0.24	150	74.88	91.74	83.62	16.38	-17.9	110.5	-1.25	0.55	-0.59	PY00001065	good	174.57	0.48	130	66.73	83.96	74.04	25.96	-40.05	120	-1.2	0.75	-1.01
M-008966-00	ARHGAP1	ARHGAP1	392	B004	PY00000552	good	171.29	0.03	107	57.68	78.09	53.66	46.34	-2.43	104.27	-1.22	0.22	-0.77	PY00000551	good	250.26	-0.3	158	78.05	81.73	-14.58	114.58	210.83	94.04	-2.46	-0.54	-2.12	PY00000550	Bad	160.6	-0.3	212	97.22	96.04	-96.82	196.82	195.22	95.43	-0.02	-0.49	-0.21
M-009382-01	ARHGAP10	ARHGAP10	79658	E005	PY00000452	intermediate	53	283.41	53.54	70.57	41.76	58.24	41.38	84.06	-3.43	-1.28	-2.15	-0.86	PY00000453	good	66	212.94	46.28	57.82	26.57	73.43	35.24	88.49	-3.29	-0.6	-2.35	-0.42	PY00000454	good	69	287.46	32.8	83.33	73.63	26.37	-45.74	122.54	-0.77	1.19	-0.65	0.69
M-021122-00	ARHGAP11A	ARHGAP11A	9824	B003	PY00000459	bad	61	297.62	57.96	97.9	95.62	4.38	-16.28	107.66	-0.15	0.54	-0.1	0.33	PY00000458	good	67	146.85	46.51	54.7	15.95	84.05	57.74	85.53	-4.72	-0.82	-2.31	-0.62	PY00000460	good	83	200.62	38.5	62.98	34.48	65.52	36.28	86.99	-2.03	-0.61	-1.62	-0.49
M-035016-00	FAM7A2	ARHGAP11B	89839	D014	PY00001064	intermediate	226.35	-0.84	48	50.79	78.77	42.98	57.02	47.64	84.16	-2.47	-1.26	-1.63	PY00001066	good	138.38	-0.59	155	77.38	69.48	39.51	60.49	44.3	83.68	-5.56	-0.86	-2.18	PY00001065	good	174.37	0.47	121	62.11	83.86	73.88	26.12	-39.75	119.86	-1.2	0.74	-1.01
M-008729-01	ARHGAP12	ARHGAP12	94134	I010	PY00000636	good	162.87	0.04	113	66.57	76.6	44.51	55.49	-4.1	101.61	-1.9	0.1	-1.41	PY00000635	good	153.83	-0.21	112	66.74	77.35	55.58	44.42	13.46	93.42	-3.05	-0.38	-1.32	PY00000634	good	209.27	0.58	122	58.99	89.33	81.39	18.61	-36.14	117.71	-1.42	0.94	-0.63
M-018019-00	ARHGAP15	ARHGAP15	55843	G020	PY00001093	bad	229.96	0.82	52	64.35	110.81	125.09	-25.09	-35.42	114.59	2.47	1.22	0.73	PY00001094	good	106.89	-0.62	110	52.71	53.8	15.33	84.67	62.08	83.55	-5	-0.7	-4.04	PY00001095	good	120.98	0.22	84	44.08	69.18	51.59	48.41	-16.16	108.49	-3.95	0.41	-2.13
M-008335-01	ARHGAP17	ARHGAP17	55114	O005	PY00000502	good	256.34	0.96	125	65.23	101.03	102.06	-2.06	-53.56	120.75	0.03	1.49	0.06	PY00002240	good	164.85	0.23	113	75.11	94.4	88.05	11.95	-12.34	106.12	-0.63	0.47	-0.33	PY00002239	good	145.62	-0.43	184	90.78	68.95	48.75	51.25	23.54	89.94	-2.07	-0.52	-1.62
M-015110-00	ARHGAP18	ARHGAP18	93663	D009	PY00000459	bad	44	278.05	41.81	91.46	82.17	17.83	0.08	100.58	-0.53	0.04	-0.4	0	PY00000458	good	59	127	40.95	47.3	2.23	97.77	94.1	73.97	-5.55	-1.48	-2.69	-1.01	PY00000460	good	64	123.83	29.69	38.87	-8.19	108.19	115.13	53.69	-3.43	-2.15	-2.67	-1.55
M-018322-01	ARHGAP19	ARHGAP19	84986	N022	PY00001061	intermediate	105.63	-1.97	65	88.51	49.6	-16.6	116.6	121.82	55.91	-3.71	-2.89	-2.93	PY00001062	good	120.85	-0.56	95	45.8	64.88	31.42	68.58	44.32	85.16	-2.38	-0.77	-1.43	PY00001063	good	93.72	-0.68	78	40.69	50.64	21.97	78.03	57.88	76.73	-4.54	-0.78	-2.75
M-026514-01	ARHGAP20	ARHGAP20	57569	J020	PY00001064	intermediate	309.3	0.82	33	34.92	107.64	120.52	-20.52	-46.81	115	0.7	1.2	0.59	PY00001066	good	150.93	-0.36	79	39.44	75.78	52	48	26.68	91.28	-4.34	-0.46	-1.73	PY00001065	good	68.3	-1.39	43	22.07	32.85	-8.66	108.66	116.38	46.95	-5.02	-1.99	-4.21
M-004775-01	ARHGAP21	ARHGAP21	57584	P020	PY00001064	intermediate	280.27	0.24	65	68.78	97.54	93.38	6.62	-13.75	104.21	-0.41	0.34	-0.19	PY00001066	good	165.47	-0.08	166	82.87	83.08	66.46	33.54	6.3	100.07	-2.93	0	-1.21	PY00001065	good	182.81	0.62	137	70.32	87.92	80.45	19.55	-52.18	125.66	-0.9	0.96	-0.76
M-019080-01	ARHGAP22	ARHGAP22	58504	H009	PY00001075	intermediate	225.53	-0.2	75	95.47	91.69	78.06	21.94	11.74	96.37	-0.86	-0.27	-0.44	PY00001074	good	160.1	0.03	188	87.42	81.49	65.03	34.97	-2.08	101.13	-1.03	0.05	-0.84	PY00001073	good	166.98	-0.04	150	77.67	70.91	50.43	49.57	2.82	100.08	-1.78	0	-1.48
M-014713-01	ARHGAP24	ARHGAP24	83478	E014	PY00000624	intermediate	154.94	1.5	85	45.56	99.83	99.68	0.32	-90.94	135.96	-0.05	2.14	-0.01	PY00000623	good	214.65	0.66	140	68.99	89.73	68.63	31.37	-118.44	118.49	-1.14	1.15	-0.65	PY00000622	Bad	160.59	-0.5	201	90.26	87.07	-66.26	166.26	1046.4	94.54	-0.81	-0.66	-0.61
M-021175-01	ARHGAP25	ARHGAP25	9938	G005	PY00001075	intermediate	213.05	-0.46	77	98.01	86.62	64.66	35.34	26.88	91.04	-1.53	-0.68	-0.7	PY00001074	good	225.21	1.43	100	46.5	114.64	127.66	-27.66	-100.4	142.26	1.16	2.05	0.66	PY00001073	good	241.41	1.45	101	52.3	102.51	104.28	-4.28	-100.95	144.68	0.12	2.2	0.13
M-008426-01	ARHGAP26	ARHGAP26	23092	O004	PY00000558	good	137.18	-0.39	116	66.83	75.62	28.24	71.76	42.82	90.48	-2.3	-0.69	-1.41	PY00000557	good	252.2	-0.03	166	79.24	78.01	39.96	60.04	3.69	99.85	-1.64	-0.01	-1.28	PY00000556	Bad	182.22	0.33	207	92.77	96.32	31.61	68.39	159.99	105.48	-0.1	0.61	-0.19
M-031016-02	ARHGAP28	ARHGAP28	79822	E012	PY00002160	good	213.28	0.47	107	66.15	88.44	71.49	28.51	-41.23	109.13	-1.05	0.61	-0.71	PY00002159	good	138.23	-0.79	99	65.35	73.91	39.04	60.96	47.68	85.06	-3.49	-1.06	-2.13	PY00002158	good	88.9	-1.07	117	53.29	46.38	8.75	91.25	80.88	69.55	-3.75	-1.39	-2.81
M-008277-01	PARG1	ARHGAP29	9411	G004	PY00002229	good	211.04	0.09	81	51.23	87.89	61.36	38.64	-9.26	101.65	-0.63	0.12	-0.64	PY00002228	good	105.58	-0.77	52	33.37	67.78	33.56	66.44	50.93	82.41	-5.4	-1.01	-1.66	PY00002227	good	174.38	0.05	67	32.55	77.51	61.04	38.96	-2.69	102.75	-2.26	0.15	-1.39
M-009130-01	LOC257106	ARHGAP30	257106	K009	PY00002145	good	172.95	-0.1	125	74.46	89.55	68.66	31.34	7.93	98.58	-1.14	-0.11	-0.76	PY00002144	good	195.5	-0.01	111	68.1	87.29	75.06	24.94	0.64	101.75	-0.76	0.11	-0.74	PY00002143	good	261.55	1.06	142	70.28	113.02	124.67	-24.67	-59.27	128.54	1.24	1.69	0.78
M-023577-01	CDGAP	ARHGAP31	57514	F013	PY00001067	bad	244.01	0.76	51	65.44	109.73	125.67	-25.67	-39.28	114.21	0.83	1.1	0.48	PY00001068	good	190.55	0.41	187	86.95	93.79	87.21	12.79	-29.06	115.48	-0.56	0.86	-0.3	PY00001069	good	144.94	-0.13	147	75.12	67.13	49.86	50.14	7.96	96.7	-2.63	-0.15	-2.06
M-008213-00	RICS	ARHGAP32	9743	A008	PY00000343	intermediate	42	498.5	41.38	121.4	148.35	-48.35	-105.84	140.23	1.88	2.72	1.17	1.79	PY00000341	good	75	263.34	53.19	71.88	52.79	47.21	-45.37	119.51	-2.54	1	-1.73	0.49	PY00000342	good	79	273.51	38.4	87.65	79.33	20.67	-65.9	126.3	-0.4	1.19	-0.53	0.83
M-009225-01	SNX26	ARHGAP33	115703	K015	PY00001075	intermediate	227.31	-0.16	68	86.56	92.42	79.98	20.02	9.57	97.14	-0.76	-0.22	-0.4	PY00001074	good	138.35	-0.44	107	49.75	70.42	44.11	55.89	30.75	87.39	-1.76	-0.61	-1.34	PY00001073	good	135.27	-0.67	92	47.64	57.44	27.49	72.51	47.03	81.07	-2.59	-0.93	-2.16
M-004158-02	GRLF1	ARHGAP35	2909	D019	PY00000633	good	344.82	3.66	144	77.26	141.59	188.7	-88.7	-257.33	182.97	4.27	5.3	2.49	PY00000632	intermediate	71.92	1.49	123	75.34	110.95	122.06	-22.06	-84.27	135.72	0.67	3.04	0.53	PY00000631	good	220.31	2.81	188	82.41	121.77	142.28	-42.28	-195.09	172.67	1.98	4.02	1.34
M-008446-00	FLJ30058	ARHGAP36	158763	I016	PY00000639	good	172	-0.43	53	28.95	72.06	42.48	57.52	27.35	90.11	-3.47	-0.61	-1.68	PY00000637	good	197.07	0.28	68	41.65	82.06	66.54	33.46	-16.24	108.63	-1.38	0.51	-0.77	PY00000638	good	232.38	1.11	34	14.97	84.78	73.76	26.24	-87.68	133.22	-1.7	1.79	-1.07
M-003628-02	ARHGAP4	ARHGAP4	393	N006	PY00000459	bad	60	152.18	57.01	50.06	-4.34	104.34	105.28	55.05	-3.04	-3.17	-2.35	-2.14	PY00000458	good	81	139.92	56.23	52.12	11.16	88.84	70.43	81.5	-5.01	-1.05	-2.44	-0.75	PY00000460	good	91	289.02	42.22	90.73	83.6	16.4	-54.47	125.32	-0.42	1.18	-0.41	0.73
M-009238-00	KIAA0672	ARHGAP44	9912	C008	PY00002154	good	130.97	-1.91	97	53.68	49.69	-7.05	107.05	109.73	56.33	-3.83	-2.9	-2.9	PY00002153	good	101.48	-1.33	97	60.63	64	22.02	77.98	73.46	69.42	-4.78	-1.99	-2.34	PY00002152	good	79.19	-1.52	98	47.95	44.42	3.76	96.24	94.15	56.93	-4.29	-2.21	-2.59
M-009580-01	ARHGAP5	ARHGAP5	394	P016	PY00000566	good	205.31	-0.03	76	42.27	79.43	51.02	48.98	2.78	99.06	-1.83	-0.07	-1.19	PY00000565	good	246.3	-0.6	142	69.48	76	21.99	78.01	60.54	88.92	-1.74	-0.79	-1.38	PY00000564	Bad	132.96	-1.57	210	99.53	79.18	722.17	-622.17	-618.57	80.06	-1.98	-2.15	-1.07
M-009304-01	ARHGAP6	ARHGAP6	395	L019	PY00000636	good	139.95	-0.55	111	65.39	65.82	18.94	81.06	55.7	87.31	-2.8	-0.79	-2.06	PY00000635	good	123.87	-0.94	104	61.97	62.28	26.04	73.96	59.45	75.22	-5.41	-1.45	-2.2	PY00000634	good	131.44	-0.98	129	62.38	56.11	23.46	76.54	60.75	73.93	-5.33	-1.39	-2.6
M-010047-02	ARHGAP9	ARHGAP9	64333	L004	PY00001064	intermediate	138.46	-2.59	65	68.78	48.19	-39.17	139.17	147.72	51.48	-5.83	-3.87	-3.99	PY00001066	good	58.07	-2.09	85	42.43	29.16	-40.4	140.4	156.96	35.12	-13.36	-3.41	-5.05	PY00001065	good	30.77	-2.05	83	42.61	14.8	-37.86	137.86	171.61	21.15	-6.37	-2.95	-5.34
M-016253-00	ARHGDIA	ARHGDIA	396	D022	PY00000491	good	177.08	0.54	118	69.49	92.26	74.73	25.27	-71.04	111.96	-0.75	0.95	-0.44	PY00000490	good	249.31	0.99	160	78.1	97.65	93.25	6.75	-106.49	120.83	0.03	1.63	-0.1	PY00000489	Bad	136.88	-0.84	215	103.61	85.43	456.52	-356.52	-167.62	88.47	-1.24	-1.18	-0.61
M-010893-02	ARHGDIB	ARHGDIB	397	O018	PY00000264	good	152.39	1.47	158	83.52	89.71	77.96	22.04	-149.65	134.81	-0.79	2.48	-0.57	PY00000265	good	300.09	1.63	164	81.11	103.41	108.72	-8.72	-202.4	137.39	0.45	2.34	0.24	PY00000266	Bad	231.1	0.3	185	88.6	108.12	-70.96	170.96	497.38	104.75	0.74	0.55	0.37
M-012566-02	ARHGDIG	ARHGDIG	398	F003	PY00001061	intermediate	177.32	-0.32	23	31.32	83.26	61.28	38.72	19.45	93.86	-1.21	-0.4	-0.97	PY00001062	good	99.43	-1.06	95	45.8	53.38	8.97	91.03	84.11	70.06	-3.21	-1.56	-1.9	PY00001063	good	137.28	0.16	65	33.91	74.18	59.18	40.82	-13.45	112.39	-2.43	0.41	-1.44
M-009421-00	ARHGEF1	ARHGEF1	9138	A013	PY00002235	good	194.04	0.4	68	41.1	86.12	62.74	37.26	-44.29	110.68	-1.26	0.69	-0.75	PY00002234	intermediate	83.06	1.89	39	23.78	110.43	118.82	-18.82	-86.85	138.42	1.53	2.98	0.65	PY00002233	good	103.14	-1.33	22	10.54	47.54	5.89	94.11	88.1	67.48	-6.25	-1.92	-3.45
M-013460-01	ARHGEF10	ARHGEF10	9639	M013	PY00001087	intermediate	194.52	0.22	64	85.48	102.19	105.29	-5.29	-9.03	102.85	0.19	0.27	0.15	PY00001088	good	159.41	0.17	155	72.9	80.16	66.29	33.71	-12.83	110.34	-1.07	0.46	-0.68	PY00001089	good	191.23	1.14	143	75.16	102.09	103.51	-3.51	-75.12	137.84	0.17	1.88	0.12
M-017096-01	FLJ10521	ARHGEF10L	55160	K016	PY00000640	good	127.67	-0.61	93	57.21	68.8	10.04	89.96	76.21	88.55	-1.26	-0.77	-1.04	PY00002142	good	174.65	-0.32	81	51.72	87.48	68.64	31.36	17.54	94.65	-0.83	-0.47	-0.66	PY00002141	good	154.02	-0.89	111	49.78	56.27	23.37	76.63	56.76	78.56	-4.01	-1.23	-2.79
M-010360-00	ARHGEF11	ARHGEF11	9826	O007	PY00000627	intermediate	136.79	1.35	119	63.42	90.53	83.23	16.77	-87.09	135.63	-0.72	2.26	-0.41	PY00000626	good	185.85	-0.18	164	81.97	79.95	-14.63	114.63	482.76	96.49	-1.56	-0.27	-1.08	PY00000625	Bad	229.57	2.17	204	89.79	124.2	1253.56	-1153.56	-7397.18	126.36	1.82	3.33	1.34
M-008480-00	ARHGEF12	ARHGEF12	23365	C021	PY00000491	good	114.84	-1.31	51	30.03	59.83	-31.11	131.11	171.21	72.61	-6.39	-2.18	-2.31	PY00000490	good	182.15	-0.56	106	51.74	71.34	17.87	82.13	60.42	88.28	-1.7	-0.92	-1.16	PY00000489	Bad	165.33	0.44	211	101.69	103.19	22.01	77.99	87.1	106.86	0.26	0.7	0.13
M-009731-00	ARHGEF15	ARHGEF15	22899	E021	PY00001081	bad	174.77	-0.57	68	94.12	87.31	70.99	29.01	27.72	89.96	-0.88	-0.71	-0.63	PY00001082	good	115.28	-0.71	95	46.73	55.88	22.41	77.59	55.34	79.99	-3.27	-0.94	-2.58	PY00001083	good	97.86	-0.78	94	47.24	54.64	22.25	77.75	55.68	78.84	-5.07	-1.2	-2.91
M-010234-01	ARHGEF16	ARHGEF16	27237	G011	PY00001093	bad	218.73	0.51	40	49.5	105.4	112.53	-12.53	-21.81	108.99	1.36	0.75	0.37	PY00001094	good	217.65	1.9	76	36.42	109.56	117.52	-17.52	-190.62	170.13	1.2	2.97	0.84	PY00001095	good	230.4	3.24	71	37.26	131.75	149.85	-49.85	-237.4	206.62	4.29	5.12	2.2
M-009751-01	ARHGEF17	ARHGEF17	9828	J013	PY00001087	intermediate	173	-0.46	80	106.84	90.88	77.9	22.1	19.34	91.47	-1.19	-0.81	-0.64	PY00001088	good	145.1	-0.1	142	66.78	72.96	54.07	45.93	7.97	100.43	-1.46	0.02	-0.93	PY00001089	good	161.6	0.46	109	57.29	86.27	76.99	23.01	-30.26	116.48	-0.85	0.82	-0.77
M-009654-00	ARHGEF18	ARHGEF18	23370	K016	PY00000633	good	214.34	0.58	153	82.09	88.01	74.44	25.56	-40.96	113.73	-0.94	0.88	-0.72	PY00000632	intermediate	56.96	0.25	131	80.25	87.87	75.56	24.44	-14.07	107.49	-0.86	0.64	-0.59	PY00000631	good	158.65	0.83	142	62.25	87.69	76.08	23.92	-57.79	124.34	-1.31	1.35	-0.76
M-008370-02	ARHGEF19	ARHGEF19	128272	O008	PY00001061	intermediate	213.9	0.53	64	87.15	100.43	101	-1	-32.77	113.22	0.06	0.87	0.03	PY00001062	good	106.09	-0.91	118	56.88	56.95	15.95	84.05	71.74	74.76	-2.95	-1.32	-1.75	PY00001063	good	76.33	-1.01	98	51.12	41.25	7.12	92.88	86.35	62.49	-5.39	-1.25	-3.27
M-009883-01	ARHGEF2	ARHGEF2	9181	F020	PY00000549	good	191.85	1.16	58	34.77	104.92	117.32	-17.32	-139.1	122.32	0.29	1.74	0.24	PY00000548	good	189.49	-0.4	78	38.21	73.87	-22.31	122.31	526.13	92.01	-2.02	-0.67	-1.46	PY00000547	Bad	167.98	0.11	200	94.53	99.47	140.49	-40.49	43.72	102.37	0.18	0.28	-0.02
M-004121-01	GEFT	ARHGEF25	115557	K022	PY00001071	intermediate	261.71	0.85	98	107.62	102.9	107.17	-7.17	-69.37	124.83	0.08	1.36	0.18	PY00001070	good	150.97	0.6	128	59.74	89.34	79.72	20.28	-53.03	123.59	-1.28	1.19	-0.7	AY00001688	Bad	167.13	0.51	200	96.27	103.04	42.24	57.76	79.34	109.28	0.63	0.84	0.13
M-009833-00	SGEF	ARHGEF26	26084	G022	PY00000452	intermediate	67	377.23	67.68	93.93	87.99	12.01	-23.51	111.89	-0.48	0.96	-0.44	0.49	PY00000453	good	78	240.27	54.69	65.24	39.49	60.51	3.75	99.84	-2.75	-0.01	-1.94	-0.04	PY00000454	good	117	248.46	55.61	72.02	55.75	44.25	-10.34	105.91	-1.42	0.31	-1.09	0.16
M-013243-00	ARHGEF3	ARHGEF3	50650	L011	PY00000624	intermediate	145.29	1.13	130	69.68	93.62	88.06	11.94	-68.67	127.49	-0.45	1.63	-0.31	PY00000623	good	274.05	2.02	180	88.7	114.57	144.51	-44.51	-359.94	151.28	1.38	3.2	0.92	PY00000622	Bad	202.44	1.48	193	86.67	109.76	225.44	-125.44	-3119.94	119.18	0.91	2.31	0.46
M-032365-01	FLJ43692	ARHGEF35	445328	C009	PY00002160	good	157.18	-0.82	59	36.48	65.18	14.11	85.89	72.12	80.43	-3.18	-1.3	-2.13	PY00002159	good	139.82	-0.75	79	52.15	74.77	41.02	58.98	45.01	86.04	-3.38	-0.99	-2.06	PY00002158	good	96.56	-0.87	60	27.33	50.37	15.55	84.45	66.03	75.54	-3.48	-1.11	-2.6
M-032927-01	FLJ41603	ARHGEF37	389337	L005	PY00001067	bad	230.52	0.42	67	85.97	103.67	109.67	-9.67	-21.55	107.9	0.31	0.61	0.18	PY00001068	good	255.01	1.76	167	77.65	125.52	152.58	-52.58	-125.8	154.55	1.83	3.05	1.22	PY00001069	good	178.25	0.59	133	67.97	82.56	73.4	26.6	-35.48	118.93	-1.27	0.88	-1.09
M-008235-01	ARHGEF4	ARHGEF4	50649	H019	PY00002235	good	143.16	-0.86	99	59.84	63.53	2.15	97.85	95.06	81.66	-3.96	-1.18	-1.97	PY00002234	intermediate	57.82	-0.18	77	46.95	76.88	58.3	41.7	8.33	96.36	-2.68	-0.28	-1.45	PY00002233	good	126.07	-0.75	90	43.11	58.1	24.85	75.15	49.8	82.48	-4.96	-1.04	-2.76
M-005093-02	ARHGEF5	ARHGEF5	7984	F003	PY00001075	intermediate	129.44	-2.19	32	40.73	52.63	-25.15	125.15	128.43	55.31	-6.06	-3.37	-2.49	PY00001074	good	184.91	0.56	90	41.85	94.12	88.89	11.11	-39.55	116.8	-0.19	0.82	-0.27	PY00001073	good	163.81	-0.1	67	34.69	69.56	48.13	51.87	7.24	98.18	-1.86	-0.09	-1.54
M-010231-00	ARHGEF6	ARHGEF6	9459	B010	PY00000500	good	266.68	1.9	125	72.99	112.07	130.51	-30.51	-182.61	143.23	1.32	3.05	0.71	PY00000499	good	237.35	0.66	166	85.26	90.93	67.8	32.2	-117.06	112.63	-0.8	1.03	-0.53	PY00000498	Bad	159.2	-0.89	228	106.26	93.11	155.28	-55.28	-248.11	86.91	-0.62	-1.37	-0.48
M-009616-00	ARHGEF7	ARHGEF7	8874	I021	PY00000546	good	205.71	0.03	97	56.6	84.1	70.62	29.38	-1.57	100.33	-2.08	0.02	-1.05	PY00000545	good	209.27	1.3	120	79.34	107.61	114.96	-14.96	-70.82	127.85	0.52	1.95	0.41	PY00000544	good	174.52	-0.08	133	59.36	71.01	53.51	46.49	4.94	99.42	-1.96	-0.03	-1.37
M-020314-01	ARHGEF9	ARHGEF9	23229	P006	PY00001075	intermediate	248.27	0.27	56	71.28	100.94	102.49	-2.49	-15.89	106.09	0.38	0.46	0.05	PY00001074	good	109.79	-1.05	89	41.38	55.89	16.64	83.36	73.87	69.35	-2.71	-1.49	-2	PY00001073	good	112.23	-1.13	68	35.21	47.65	10.81	89.19	79.16	67.26	-3.18	-1.61	-2.66
M-017263-01	ARID1A	ARID1A	8289	L006	PY00000552	good	155.55	-0.3	75	40.43	70.91	38.48	61.52	26.54	94.69	-1.58	-0.28	-1.02	PY00000551	good	250.2	-0.3	142	70.15	81.71	-14.69	114.69	211.67	94.02	-2.47	-0.54	-2.12	PY00000550	Bad	173.34	0.27	207	94.93	103.66	281.8	-181.8	-177.15	103	0.75	0.32	0.19
M-013970-00	ARID1B	ARID1B	57492	C019	PY00000345	intermediate	68	310.86	64.57	79.7	58.38	41.62	6.14	96.31	-1.69	-0.27	-1.4	-0.11	PY00000346	good	65	274.26	44.67	84.85	72.81	27.19	-143.62	141.21	-1.32	2.5	-1.09	1.38	PY00000344	good	100	126.93	49.14	48.03	13.85	86.15	70.73	75.44	-5.01	-1.15	-2.06	-0.89
M-026945-01	ARID2	ARID2	196528	K013	PY00000452	intermediate	82	425.91	82.83	106.06	111.98	-11.98	-57.19	126.33	1.05	2.12	0.44	1.19	PY00000453	good	110	338.55	77.13	91.93	85.94	14.06	-109.45	140.68	-0.81	2.12	-0.45	1.31	PY00000454	good	131	322.81	62.27	93.58	89.84	10.16	-77.82	137.61	-0.18	1.98	-0.25	1.18
M-012032-01	ARID3A	ARID3A	1820	J021	PY00000566	good	134.78	-1.59	95	52.83	52.14	-13.95	113.95	126.58	65.03	-4.27	-2.51	-2.77	PY00000565	good	189.3	-1.63	129	63.12	58.41	-35.2	135.2	163.17	68.34	-2.96	-2.26	-2.4	PY00000564	Bad	134.78	-1.49	185	87.68	80.26	689.88	-589.88	-586.44	81.15	-1.86	-2.03	-1.02
M-012219-01	ARID3B	ARID3B	10620	A016	PY00002235	good	152.07	-0.64	122	73.74	67.49	12.75	87.25	70.67	86.74	-3.49	-0.85	-1.75	PY00002234	intermediate	50.91	-0.75	99	60.37	67.69	41.72	58.28	34.4	84.84	-3.83	-1.18	-2.02	PY00002233	good	123.3	-0.82	106	50.78	56.83	22.56	77.44	54.42	80.67	-5.12	-1.14	-2.84
M-029567-01	ARID3C	ARID3C	138715	H019	PY00000558	good	213.94	1.92	83	47.82	117.92	152.76	-52.76	-209.35	141.1	1.55	2.99	1.03	PY00000557	good	372.26	2.15	169	80.67	115.15	141.35	-41.35	-240.66	147.38	1.08	3.54	0.88	PY00000556	Bad	252.87	3.02	201	90.08	133.66	724.8	-624.8	1475.35	146.38	3.06	5.15	1.73
M-003949-01	ARID4A	ARID4A	5926	B013	PY00000491	good	182.63	0.71	148	87.15	95.15	84.16	15.84	-92.64	115.47	-0.25	1.23	-0.28	PY00000490	good	262.39	1.29	180	87.86	102.77	107.93	-7.93	-138.99	127.16	0.36	2.12	0.11	PY00000489	Bad	130.84	-1.11	229	110.36	81.66	548.67	-448.67	-221.64	84.57	-1.55	-1.58	-0.76
M-012967-01	ARID4B	ARID4B	51742	P020	PY00002160	good	216.46	0.54	118	72.95	89.76	74.74	25.26	-47.65	110.76	-0.93	0.72	-0.63	PY00002159	good	203.33	1.02	112	73.93	108.72	120.38	-20.38	-61.36	125.12	0.86	1.78	0.71	PY00002158	good	180.41	1.27	172	78.34	94.11	89.98	10.02	-96.63	141.14	-0.6	1.87	-0.31
M-022856-00	ARID5A	ARID5A	10865	G017	PY00000636	good	163.24	0.05	92	54.2	76.77	44.92	55.08	-5.05	101.84	-1.88	0.11	-1.4	PY00000635	good	210.22	1.16	67	39.93	105.7	111.17	-11.17	-73.11	127.66	1.38	1.61	0.33	PY00000634	good	147.54	-0.65	64	30.95	62.98	35.45	64.55	40.71	82.99	-4.52	-0.91	-2.19
M-026427-01	ARID5B	ARID5B	84159	E015	PY00000566	good	169.7	-0.82	94	52.28	65.65	18.22	81.78	65.29	81.88	-3.07	-1.3	-1.99	PY00000565	good	286.71	0.12	162	79.27	88.47	62.52	37.48	-12.21	103.51	-0.88	0.25	-0.66	PY00000564	Bad	152.42	-0.7	211	100	90.77	375.9	-275.9	-274.03	91.77	-0.7	-0.89	-0.48
M-019984-00	ARIH1	ARIH1	25820	A009	PY00000569	good	256.58	0.65	118	68.6	89.96	77.08	22.92	-49.6	114.34	-1.43	1.05	-0.78	PY00000568	good	377.39	1.21	145	78.91	101.1	105.03	-5.03	-183.61	117.18	0.18	1.7	0.09	PY00000567	Bad	221.35	-1.37	191	90.41	91.52	-160.1	260.1	154.95	86.11	-2.2	-1.93	-0.57
M-020104-01	ARIH2	ARIH2	10425	A004	PY00000269	good	172.62	0.93	171	93.35	106.13	114.57	-14.57	-62.65	119.41	0.63	1.08	0.37	PY00000268	good	308.84	0.94	203	98.6	106.01	116.87	-16.87	-60.53	114.39	0.81	1.08	0.64	PY00000267	Bad	146.56	-1.46	208	97.97	81.73	-237.2	337.2	474.53	82.87	-1.56	-2.49	-1.22
M-019265-00	ARL1	ARL1	400	N009	PY00002232	good	181.25	-0.34	133	83.42	77.33	26.63	73.37	41.34	92.99	-2	-0.51	-1.49	PY00002231	good	145.54	-0.54	98	61.83	77.41	51	49	32.44	86.8	-1.24	-0.82	-1.24	PY00002230	good	141.45	-0.24	119	52.9	70.31	51.44	48.56	16.78	93.79	-3.92	-0.28	-2.62
M-018112-01	ARL10A	ARL10	285598	M004	PY00002157	good	182.33	0.27	139	82.1	84.03	57.66	42.34	-26.91	106.07	-3.58	0.42	-1.17	PY00002156	good	178.9	0.63	134	83.82	97.88	95.67	4.33	-37.27	116.71	-0.38	1.13	-0.15	PY00002155	good	218.44	1.21	168	84.48	103.14	105.41	-5.41	-67.69	134.47	0.6	2.12	0.12
M-018083-01	ARL11	ARL11	115761	D007	PY00001093	bad	199.68	-0.03	69	85.38	96.22	91.22	8.78	1.25	99.5	-0.53	-0.04	-0.26	PY00001094	good	107.46	-0.6	88	42.17	54.09	15.86	84.14	60.79	84	-4.96	-0.68	-4.02	PY00001095	good	86.06	-0.74	81	42.51	49.21	20.24	79.76	54.43	77.18	-6.58	-1.09	-3.51
M-031561-01	LOC392509	ARL13A	392509	I012	PY00002157	good	225.53	1.45	135	79.73	103.95	110.46	-10.46	-143.1	131.2	0.6	2.14	0.29	PY00002156	good	184.17	0.77	136	85.07	100.76	101.56	-1.56	-45.73	120.15	-0.02	1.36	0.06	PY00002155	good	208.32	0.98	181	91.01	98.36	97.17	2.83	-54.58	128.24	0.32	1.74	-0.06
M-017365-00	DKFZP761H079	ARL13B	200894	B008	PY00000640	good	211.19	1.84	111	68.28	113.8	139.8	-39.8	-231.31	146.47	0.66	3.14	0.46	PY00002142	good	221.79	0.98	110	70.23	111.09	127.78	-27.78	-53.51	120.19	0.89	1.76	0.59	PY00002141	good	218.67	0.31	150	67.26	79.9	64.77	35.23	-19.83	111.54	-1.65	0.66	-1.28
M-009028-00	FLJ22595	ARL14	80117	B014	PY00000555	good	178.73	-0.51	53	31.09	72.35	21.81	78.19	53.71	89.05	-1.71	-0.82	-1.3	PY00000554	good	157.85	-1.79	93	44.94	55.4	-72.19	172.19	335.23	66.46	-6.33	-3.19	-3.33	PY00000553	Bad	179.61	-0.72	189	85.11	90.23	1925.24	-1825.24	-913.16	90.55	-0.47	-1.06	-0.34
M-020355-00	ARFRP2	ARL15	54622	F013	PY00002151	good	180.49	0.16	149	77.76	80.53	60.17	39.83	-10.24	104.12	-1.85	0.28	-1.08	PY00002150	good	109.6	-1.56	106	73.9	55.5	-0.29	100.29	100.39	63.8	-4.11	-2.41	-2.42	PY00002149	good	148.23	-0.23	136	58.91	66.74	46.9	53.1	13.99	95.61	-4.14	-0.22	-2.8
M-023333-01	LOC339231	ARL16	339231	I007	PY00002229	good	212.59	0.13	136	86.01	88.53	63.43	36.57	-12.94	102.4	-0.59	0.18	-0.6	PY00002228	good	132.17	0.01	122	78.3	84.85	68.76	31.24	-0.54	103.16	-2.6	0.18	-0.78	PY00002227	good	206.09	0.79	127	61.71	91.61	85.46	14.54	-43.78	121.44	-0.94	1.17	-0.52
M-011585-01	ARL2	ARL2	402	B016	PY00000566	good	226.19	0.43	132	73.41	87.51	70.25	29.75	-33.87	109.13	-1.11	0.66	-0.72	PY00000565	good	317.03	0.67	174	85.14	97.83	92.95	7.05	-66.81	114.46	-0.23	1.03	-0.13	PY00000564	Bad	159.63	-0.37	205	97.16	95.07	247.43	-147.43	-146.2	96.12	-0.22	-0.42	-0.25
M-013074-00	ARL2BP	ARL2BP	23568	L010	PY00000502	good	264.82	1.13	133	69.41	104.38	108.74	-8.74	-63.6	124.74	0.31	1.77	0.24	PY00002240	good	201.98	1.29	114	75.78	115.66	133.41	-33.41	-70.22	130.03	1.02	2.28	0.92	PY00002239	good	190.3	0.57	128	63.15	90.11	83.67	16.33	-31.24	117.53	-0.34	0.9	-0.52
M-011813-00	ARL3	ARL3	403	H019	PY00001064	intermediate	253.9	-0.29	41	43.39	88.36	68.73	31.27	16.27	94.4	-1.42	-0.45	-0.9	PY00001066	good	119.74	-0.94	117	58.41	60.12	20.97	79.03	70.44	72.42	-7.37	-1.45	-2.84	PY00001065	good	126.62	-0.36	103	52.87	60.89	36.73	63.27	30.53	87.04	-2.92	-0.49	-2.45
M-012083-01	ARL4A	ARL4A	10124	L009	PY00000543	intermediate	120.7	0.02	119	62.96	76.12	47.9	52.1	-1.62	102.89	-4.17	0.21	-1.13	PY00000542	intermediate	269.18	0.67	159	81.12	88.79	66.13	33.87	-93.16	112.79	-0.94	0.96	-0.57	PY00000541	Bad	169.67	0.67	214	93.37	100.31	102.91	-2.91	-296.66	110.2	0.22	1.03	0.02
M-012398-01	ARL4C	ARL4C	10123	B020	PY00001061	intermediate	164.34	-0.62	52	70.81	77.16	47.17	52.83	37.99	86.99	-1.66	-0.85	-1.33	PY00001062	good	118.56	-0.61	102	49.17	63.65	29.02	70.98	48.57	83.55	-2.47	-0.86	-1.48	PY00001063	good	66.2	-1.21	59	30.78	35.77	-1.54	101.54	102.95	54.19	-5.88	-1.53	-3.58
M-011583-01	ARL4D	ARL4D	379	P003	PY00000566	good	205.08	-0.04	91	50.61	79.34	50.81	49.19	3.18	98.95	-1.84	-0.08	-1.2	PY00000565	good	322.1	0.76	203	99.33	99.39	98.03	1.97	-75.93	116.29	-0.12	1.16	-0.03	PY00000564	Bad	206.11	1.72	212	100.47	122.75	-579.88	679.88	676.99	124.1	2.85	2.59	1.17
M-012408-01	ARL5	ARL5A	26225	I014	PY00000546	good	205.2	0.02	98	57.18	83.89	70.23	29.77	-1.01	100.08	-2.11	0.01	-1.06	PY00000545	good	170.9	0.24	99	65.45	87.88	76.18	23.82	-13.21	104.41	-0.48	0.31	-0.65	PY00000544	good	141.68	-0.68	77	34.37	57.65	32.09	67.91	43	80.72	-2.88	-0.96	-2
M-017861-01	ARL8	ARL5B	221079	D003	PY00000630	good	193.17	-0.11	117	66.79	78.75	57.29	42.71	6.83	96.69	-1.58	-0.21	-1.32	PY00000629	intermediate	58.99	-0.16	91	54.19	72.49	50.42	49.58	8.41	99.82	-2.98	-0.01	-2.07	PY00000628	good	180.19	0.85	135	60.59	88.73	80.71	19.29	-54.95	129.01	-1.35	1.45	-0.96
M-017298-00	ARL6	ARL6	84100	M016	PY00000459	bad	82	248.36	77.91	81.7	61.76	38.24	24.89	89.84	-1.13	-0.72	-0.86	-0.51	PY00000458	good	91	157.74	63.17	58.76	23.47	76.53	37.82	91.87	-4.27	-0.46	-2.1	-0.4	PY00000460	good	117	195.51	54.28	61.38	31.64	68.36	41.53	84.77	-2.12	-0.71	-1.69	-0.56
M-004321-00	ARL6IP	ARL6IP1	23204	K012	PY00002145	good	125.43	-1.36	115	68.5	64.95	-5.15	105.15	106.91	71.49	-4.13	-2.18	-2.54	PY00002144	good	158.14	-0.84	118	72.39	70.61	42.34	57.66	43.96	82.3	-1.91	-1.11	-1.71	PY00002143	good	208.48	0.07	144	71.27	90.09	81.21	18.79	-3.76	102.46	-0.63	0.15	-0.59
M-020731-02	ARL6IP4	ARL6IP4	51329	K005	PY00002235	good	285.24	2.67	130	78.58	126.59	171.35	-71.35	-294.04	162.7	3.59	4.02	1.43	PY00002234	intermediate	93.17	2.72	96	58.54	123.87	143.05	-43.05	-124.95	155.26	3.22	4.29	1.49	PY00002233	good	261.99	2.68	137	65.63	120.75	137.22	-37.22	-177.25	171.4	2.7	4.22	1.37
M-012229-00	ARL6IP5	ARL6IP5	10550	D020	PY00000345	intermediate	85	319.5	80.71	81.91	62.92	37.08	-1.16	98.99	-1.51	-0.07	-1.25	0.02	PY00000346	good	116	212.61	79.73	65.77	38.59	61.41	-29.1	109.46	-3.02	0.57	-2.46	0.28	PY00000344	good	120	155.3	58.97	58.76	31.65	68.35	33.15	92.3	-3.97	-0.36	-1.64	-0.42
M-016152-01	MGC33864	ARL6IP6	151188	B009	PY00002145	good	196.9	0.53	74	44.08	101.96	105.87	-5.87	-41.95	112.23	0.36	0.94	0.14	PY00002144	good	266.27	1.56	97	59.51	118.89	137.05	-37.05	-81.41	138.58	1.44	2.43	1.1	PY00002143	good	199.44	-0.1	104	51.47	86.18	73.81	26.19	5.7	98.01	-0.95	-0.12	-0.83
M-016577-00	ARL10B	ARL8A	127829	K018	PY00000640	good	127.39	-0.61	118	72.59	68.65	9.61	90.39	77.22	88.36	-1.27	-0.79	-1.04	PY00002142	good	164.54	-0.6	92	58.74	82.42	55.95	44.05	32.78	89.17	-1.19	-0.95	-0.93	PY00002141	good	178.31	-0.44	114	51.12	65.15	38.92	61.08	27.98	90.95	-3.12	-0.52	-2.23
M-020294-00	ARL10C	ARL8B	55207	E014	PY00000263	good	145.85	1.85	117	60.08	104.64	108.94	-8.94	-108.31	140.01	0.5	2.77	0.34	PY00000262	good	379.34	2.74	161	81.03	124.67	177.53	-77.53	-310.14	152.9	2.92	3.72	1.78	PY00000261	Bad	171.92	0.33	222	99.36	104.6	-62.88	162.88	189.47	103.97	0.09	0.53	0.22
M-032747-02	ARL9	ARL9	132946	E005	PY00002238	good	233.19	0.15	142	76.89	87.26	72.27	27.73	-10.06	102.76	-0.64	0.19	-0.56	PY00002237	good	179.06	0.71	100	59.95	93.73	87.67	12.33	-50.23	118.89	-0.65	1.06	-0.34	PY00002236	good	155.16	0.86	105	50.03	91.01	84.27	15.73	-55.78	124.86	-0.91	1.3	-0.54
M-015808-00	FLJ10511	ARMC1	55156	H022	PY00000630	good	229.59	0.65	97	55.37	93.59	87.12	12.88	-41.69	114.92	-0.45	0.94	-0.4	PY00000629	intermediate	56.15	-0.38	86	51.21	68.99	44.11	55.89	19.87	95	-3.34	-0.34	-2.34	PY00000628	good	185.41	0.98	84	37.7	91.3	85.11	14.89	-63.39	132.75	-1.03	1.63	-0.74
M-018188-00	SVH	ARMC10	83787	J019	PY00000555	good	192.15	-0.2	142	83.28	77.78	37.17	62.83	21.12	95.73	-1.34	-0.32	-1.04	PY00000554	good	281.74	1.13	197	95.2	98.88	95.66	4.34	-211.72	118.61	0.34	1.77	-0.08	PY00000553	Bad	201.09	0.12	241	108.53	101.02	-90.17	190.17	147.45	101.38	0	0.16	0.04
M-018191-01	ARMC2	ARMC2	84071	C007	PY00001067	bad	318.68	2.65	47	60.3	143.31	214.23	-114.23	-137.43	149.16	3.67	3.79	2.13	PY00001068	good	249.32	1.64	97	45.1	122.72	146.81	-46.81	-117.25	151.1	1.62	2.85	1.09	PY00001069	good	233.6	1.8	92	47.01	108.2	112.5	-12.5	-107.65	155.87	0.99	2.59	0.51
M-017744-01	ARMC3	ARMC3	219681	D012	PY00000558	good	119.62	-0.92	99	57.04	65.93	-0.27	100.27	100.54	78.89	-3.18	-1.54	-1.97	PY00000557	good	290.63	0.66	164	78.28	89.9	72.42	27.58	-74.53	115.06	-0.77	1.12	-0.59	PY00000556	Bad	150.79	-0.87	180	80.67	79.7	-276.8	376.8	-425.24	87.29	-1.51	-1.41	-1.04
M-013357-02	ARMC4	ARMC4	55130	G018	PY00000345	intermediate	74	372.24	70.27	95.44	90.64	9.36	-45.74	115.33	-0.39	1.13	-0.32	0.81	PY00000346	good	79	176.52	54.3	54.61	18.55	81.45	37.93	90.88	-4.01	-0.55	-3.27	-0.37	PY00000344	good	108	137.06	53.07	51.86	20.21	79.79	57.31	81.46	-4.64	-0.87	-1.91	-0.72
M-003999-01	FLJ13063	ARMC5	79798	H022	PY00002145	good	152.39	-0.65	131	78.03	78.91	36.72	63.28	50.76	86.86	-2.44	-1.01	-1.53	PY00002144	good	177.65	-0.41	120	73.62	79.32	59.43	40.57	21.34	92.46	-1.31	-0.47	-1.21	PY00002143	good	168.96	-0.67	124	61.37	73.01	48.86	51.14	37.58	83.03	-2.03	-1.01	-1.62
M-013565-01	ARMC6	ARMC6	93436	K013	PY00000343	intermediate	89	332.31	87.68	80.93	56.9	43.1	21.06	93.48	-1.35	-0.44	-1.05	-0.36	PY00000341	good	105	179.55	74.47	49.01	14.4	85.6	60.36	81.48	-4.73	-0.95	-3.13	-0.65	PY00000342	good	117	208.14	56.87	66.7	44.26	55.74	7.44	96.12	-1.76	-0.18	-1.42	-0.09
M-016231-01	FLJ22160	ARMC7	79637	O003	PY00002151	good	251.46	2.04	165	86.11	112.19	124.94	-24.94	-128.89	145.06	1.27	3.09	0.68	PY00002150	good	220.96	1.15	126	87.84	111.88	126.78	-26.78	-73.87	128.62	1.03	1.9	0.65	PY00002149	good	215.38	1.25	211	91.39	96.98	95.19	4.81	-74.56	138.93	-0.46	2	-0.25
M-018876-00	HSPC056	ARMC8	25852	O015	PY00002223	good	132.47	-1.09	103	59.17	62.91	9.92	90.08	83.85	74.82	-2.99	-1.53	-1.66	PY00002222	good	172.58	0.16	99	64.34	82.17	60.23	39.77	-11.28	103.47	-1.27	0.23	-0.94	PY00002221	good	126.62	-0.8	93	44.78	57.94	28.58	71.42	49.78	79.73	-4.72	-1.16	-2.99
M-018047-02	FLJ12584	ARMC9	80210	F015	PY00002151	good	189.75	0.41	147	76.71	84.66	68.62	31.38	-25.71	109.46	-1.44	0.65	-0.85	PY00002150	good	67.38	-2.58	104	72.51	34.12	-48.46	148.46	166.46	39.22	-6.06	-4.04	-3.58	PY00002149	good	188.57	0.66	143	61.94	84.91	75.91	24.09	-39.2	121.64	-1.93	1.11	-1.27
M-013198-00	ARMCX1	ARMCX1	51309	O007	PY00002238	good	261.32	0.67	129	69.85	97.79	95.18	4.82	-44.95	115.16	-0.01	1.05	-0.1	PY00002237	good	207.87	1.43	85	50.96	108.81	117.32	-17.32	-101.05	138.02	0.95	2.13	0.47	PY00002236	good	160.88	1.03	137	65.28	94.37	90.14	9.86	-66.64	129.47	-0.33	1.54	-0.34
M-010936-01	ARMCX2	ARMCX2	9823	J010	PY00002160	good	237.14	1.01	91	56.26	98.33	95.89	4.11	-89.43	121.34	-0.15	1.42	-0.1	PY00002159	good	152.11	-0.41	121	79.87	81.34	56.38	43.62	24.43	93.6	-2.56	-0.45	-1.52	PY00002158	good	160.98	0.78	60	27.33	83.97	72.73	27.27	-58.93	125.93	-1.27	1.18	-0.84
M-013326-00	ARMCX3	ARMCX3	51566	N011	PY00000343	intermediate	88	350.33	86.7	85.31	66.81	33.19	7.3	98.55	-1	-0.1	-0.81	-0.12	PY00000341	good	77	234.16	54.61	63.92	39.42	60.58	-8.54	106.26	-3.3	0.32	-2.22	0.09	PY00000342	good	69	218.08	33.54	69.89	49.59	50.41	-3.71	100.71	-1.55	0.03	-1.29	0.05
M-014225-00	FLJ12969	ARMCX5	64860	L005	PY00002157	good	116.3	-1.53	64	37.8	53.6	-23.02	123.02	150.66	67.66	-9.98	-2.21	-3.4	PY00002156	good	124.03	-0.86	45	28.15	67.86	34.28	65.72	50.81	80.92	-4.12	-1.29	-2.32	PY00002155	good	127.35	-0.9	27	13.58	60.13	31.22	68.78	50.34	78.4	-1.91	-1.33	-1.52
M-013756-01	FLJ20811	ARMCX6	54470	L016	PY00000555	good	246.02	1.04	94	55.13	99.58	98.82	1.18	-109.7	122.57	0.15	1.68	-0.02	PY00000554	good	248.66	0.35	155	74.9	87.27	50.85	49.15	-65.71	104.69	-1.44	0.45	-0.95	PY00000553	Bad	236.14	1.48	204	91.87	118.63	-3378.8	3478.8	1878.1	119.05	0.78	2.14	0.65
M-007207-01	ARNT	ARNT	405	G015	PY00000566	good	232.52	0.57	64	35.59	89.95	76.08	23.92	-44.98	112.18	-0.89	0.88	-0.58	PY00000565	good	284.78	0.09	126	61.65	87.88	60.59	39.41	-8.73	102.81	-0.92	0.2	-0.7	PY00000564	Bad	190.14	1	194	91.94	113.23	-295.55	395.55	394.07	114.49	1.79	1.56	0.68
M-008920-00	ARNT2	ARNT2	9915	H022	PY00000497	intermediate	138.04	0.38	78	45.88	92.77	79.16	20.84	-33.5	109.18	-0.34	0.66	-0.31	PY00000496	intermediate	376.98	0.35	134	74.86	92.42	69.01	30.99	-40.22	104.5	-0.91	0.44	-0.48	PY00000495	Bad	190.41	0.69	194	90.63	104.93	225.14	-125.14	1781.74	110.54	0.49	1.14	0.31
M-010261-00	ARNTL	ARNTL	406	J010	PY00000497	intermediate	110.49	-0.63	34	20	74.26	25.77	74.23	56.53	87.39	-1.35	-0.91	-1.09	PY00000496	intermediate	222.3	-2.41	93	51.96	54.5	-85.94	185.94	274.62	61.62	-4.08	-3.79	-2.85	PY00000495	Bad	162.05	-0.46	188	87.82	89.29	-171.96	271.96	-1184.47	94.07	-0.99	-0.64	-0.67
M-009284-01	ARNTL2	ARNTL2	56938	P010	PY00000488	good	138.75	1.1	135	75.76	89.48	80.82	19.18	-61.68	125.54	-1.36	1.72	-0.66	PY00000487	good	244.44	0.13	157	79.07	83.93	47.39	52.61	-17.22	101.52	-1.31	0.12	-0.85	PY00000486	Bad	165.39	-0.1	216	97.32	96.74	201.11	-101.11	-26.03	99.03	-0.51	-0.11	-0.15
M-012263-02	ARPC1A	ARPC1A	10552	C019	PY00002235	good	187.15	0.23	99	59.84	83.06	54.54	45.46	-25.42	106.75	-1.62	0.43	-0.91	PY00002234	intermediate	61.02	0.08	110	67.07	81.13	65.97	34.03	-3.74	101.69	-2.14	0.13	-1.18	PY00002233	good	161.29	0.14	118	56.53	74.34	53.97	46.03	-9.04	105.52	-2.98	0.33	-1.69
M-012082-01	ARPC1B	ARPC1B	10095	G016	PY00000627	intermediate	84.64	-0.78	59	31.45	56.01	22.15	77.85	50.21	83.92	-2.71	-1.02	-1.9	PY00000626	good	166.69	-0.65	138	68.98	71.71	-61.75	161.75	1715.21	86.54	-2.3	-1.02	-1.52	PY00000625	Bad	178.12	-0.16	204	89.79	96.37	-73.13	173.13	537.34	98.04	-0.34	-0.25	-0.2
M-012081-00	ARPC2	ARPC2	10109	M011	PY00001061	intermediate	254.57	1.47	39	53.11	119.53	145.18	-45.18	-90.84	134.75	1.48	2.28	1.13	PY00001062	good	239.27	2.22	82	39.53	128.45	155.54	-55.54	-175.64	168.6	2.22	3.58	1.16	PY00001063	good	183.42	1.04	81	42.26	99.11	98.59	1.41	-89.01	150.16	-0.18	1.68	-0.05
M-005284-00	ARPC3	ARPC3	10094	D011	PY00000546	good	303.53	2.13	109	63.6	124.09	144.52	-44.52	-107.84	148.04	3.92	3.39	1.59	PY00000545	good	253.16	2.5	119	78.68	130.18	159.31	-59.31	-136.73	154.67	1.65	3.82	1.61	PY00000544	good	364.59	3.41	110	49.09	148.35	177.54	-77.54	-215.38	207.71	3.35	5.38	2.29
M-008571-01	ARPC4	ARPC4	10093	K012	PY00000566	good	283.01	1.68	105	58.39	109.49	122.59	-22.59	-133.62	136.55	0.85	2.63	0.55	PY00000565	good	301.92	0.4	164	80.24	93.17	77.78	22.22	-39.6	109	-0.55	0.64	-0.39	PY00000564	Bad	184.41	0.74	195	92.42	109.82	-193.6	293.6	292.64	111.04	1.42	1.19	0.51
M-012080-00	ARPC5	ARPC5	10092	J007	PY00000459	bad	68	163.26	64.61	53.71	3.27	96.73	96.02	59.06	-2.82	-2.89	-2.18	-1.95	PY00000458	good	74	173.07	51.37	64.47	34.07	65.93	9.74	100.8	-3.63	0.05	-1.81	-0.1	PY00000460	good	85	202.01	39.43	63.42	35.25	64.75	34.86	87.59	-2.01	-0.58	-1.6	-0.47
M-014690-00	ARPC5L	ARPC5L	81873	O021	PY00001075	intermediate	257.53	0.46	65	82.74	104.71	112.43	-12.43	-27.13	110.05	0.88	0.76	0.25	PY00001074	good	144.79	-0.3	153	71.14	73.7	50.3	49.7	21.03	91.46	-1.54	-0.42	-1.19	PY00001073	good	175.72	0.13	107	55.4	74.62	56.75	43.25	-9.36	105.32	-1.56	0.26	-1.29
M-015338-02	ARPP-19	ARPP19	10776	L012	PY00000264	good	124.12	0.35	134	70.83	73.06	42.31	57.69	-35.5	109.8	-2.29	0.7	-1.48	PY00000265	good	224.45	0.14	169	83.59	77.34	42.03	57.97	-16.92	102.76	-2.57	0.17	-1.57	PY00000266	Bad	243.67	0.72	198	94.82	114	-194.82	294.82	1191	110.45	1.15	1.22	0.64
M-016091-01	ARPP-21	ARPP21	10777	C007	PY00001093	bad	149.39	-1.45	61	75.48	71.98	34.97	65.03	62.15	74.44	-5.53	-2.14	-1.9	PY00001094	good	110.96	-0.53	92	44.09	55.85	19.09	80.91	52.8	86.73	-4.77	-0.56	-3.86	PY00001095	good	97.96	-0.41	84	44.08	56.02	30.93	69.07	30.36	87.85	-5.69	-0.58	-3.04
M-019785-01	ARR3	ARR3	407	A013	PY00000452	intermediate	69	365.13	69.7	90.92	82.03	17.97	-15.14	108.3	-0.86	0.67	-0.66	0.31	PY00000453	good	82	285.48	57.49	77.52	60.86	39.14	-48.32	118.63	-1.86	0.97	-1.25	0.58	PY00000454	good	91	240.12	43.26	69.61	51.93	48.07	-2.78	102.36	-1.56	0.12	-1.18	0.04
M-011971-01	ARRB1	ARRB1	408	F007	PY00000455	intermediate	70	272.16	67.92	75.06	49.05	50.95	30.82	88.24	-1.58	-0.81	-1.47	-0.61	PY00000456	good	85	226.92	54.77	70.74	38.64	61.36	18.11	95.38	-4.22	-0.26	-2.35	-0.23	PY00000457	good	105	216.18	48.12	70.69	49.37	50.63	11.03	95.56	-1.6	-0.23	-1.4	-0.16
M-007292-00	ARRB2	ARRB2	409	H022	PY00000345	intermediate	97	335.65	92.11	86.05	71.41	28.59	-14.81	103.99	-1.16	0.29	-0.96	0.26	PY00000346	good	106	210.53	72.85	65.13	37.43	62.57	-25.25	108.39	-3.07	0.51	-2.51	0.24	PY00000344	good	173	194.63	85.01	73.65	56.32	43.68	-18.97	115.67	-2.52	0.73	-1.05	0.24
M-015918-01	ARRDC1	ARRDC1	92714	J022	PY00000345	intermediate	71	346.7	67.42	88.89	77.22	22.78	-24.15	107.41	-0.93	0.55	-0.77	0.43	PY00000346	good	70	255.81	48.11	79.14	62.57	37.43	-109.35	131.71	-1.83	1.92	-1.5	1.05	PY00000344	good	101	175.79	49.63	66.52	44.5	55.5	5.99	104.47	-3.22	0.21	-1.33	-0.08
M-013874-01	ARRDC2	ARRDC2	27106	B004	PY00000455	intermediate	39	213.98	37.84	59.02	16.28	83.72	77.04	69.38	-2.58	-2.12	-2.42	-1.53	PY00000456	good	44	196.95	28.35	61.4	19.04	80.96	59.64	82.78	-5.56	-0.98	-3.1	-0.75	PY00000457	good	56	154.58	25.67	50.55	14.58	85.42	73.73	68.33	-2.79	-1.62	-2.37	-1.09
M-014063-00	ARRDC3	ARRDC3	57561	J011	PY00000636	good	142.21	-0.49	104	61.27	66.88	21.47	78.53	49.8	88.72	-2.71	-0.7	-2	PY00000635	good	169.21	0.16	99	58.99	85.08	70.74	29.26	-10.15	102.75	-1.84	0.16	-0.87	PY00000634	good	124.01	-1.12	106	51.25	52.94	17.93	82.07	70	69.75	-5.7	-1.61	-2.79
M-019366-01	ARRDC4	ARRDC4	91947	F015	PY00000343	intermediate	65	355.36	64.04	86.54	69.58	30.42	3.45	99.96	-0.91	0	-0.74	-0.06	PY00000341	good	79	220.49	56.03	60.19	33.16	66.84	8.7	100.06	-3.66	0	-2.45	-0.09	PY00000342	good	88	200.13	42.77	64.14	39.96	60.04	16.42	92.42	-1.93	-0.34	-1.53	-0.21
M-036953-01	LOC645432	ARRDC5	645432	B003	PY00001090	bad	191.02	0.02	108	208.95	109.38	122.86	-22.86	-0.62	102.82	0.35	0.38	0.32	PY00001091	good	222.26	1.55	202	97.73	114.31	126.54	-26.54	-149.38	171.77	2.08	3.24	0.78	PY00001092	good	178.21	1.51	181	90.95	121.44	139.03	-39.03	-175.17	202.74	1.54	3.4	0.96
M-009558-01	ARSA	ARSA	410	P003	PY00000497	intermediate	147.93	0.74	196	115.29	99.42	98.32	1.68	-65.81	117	0.02	1.22	-0.02	PY00000496	intermediate	441.87	1.51	173	96.65	108.32	134.02	-34.02	-172.32	122.49	0.42	2.22	0.52	PY00000495	Bad	150.84	-0.91	192	89.69	83.12	-328.87	428.87	-2356.57	87.56	-1.57	-1.34	-1.06
M-009814-02	ARSB	ARSB	411	L016	PY00000566	good	206.81	0	56	31.14	80.01	52.41	47.59	0.14	99.78	-1.78	-0.02	-1.16	PY00000565	good	265.38	-0.26	130	63.61	81.89	41.13	58.87	26.19	95.81	-1.33	-0.3	-1.04	PY00000564	Bad	163	-0.22	180	85.31	97.07	187.5	-87.5	-86.57	98.15	0	-0.2	-0.15
M-009239-01	ARSD	ARSD	414	A012	PY00000549	good	202.51	1.51	66	39.57	110.75	137.84	-37.84	-180.92	129.12	0.61	2.27	0.53	PY00000548	good	232.29	0.73	157	76.91	90.55	55.79	44.21	-965.58	112.79	-0.75	1.07	-0.53	PY00000547	Bad	139.26	-1.16	219	103.52	82.46	1431.99	-1331.99	-473.63	84.87	-1.1	-1.81	-0.77
M-008578-02	ARSE	ARSE	415	K014	PY00000546	good	201.55	-0.06	100	58.35	82.4	67.48	32.52	2.95	98.3	-2.34	-0.12	-1.16	PY00000545	good	124.16	-1.04	94	62.15	63.85	28.96	71.04	56.96	75.86	-1.69	-1.69	-1.92	PY00000544	good	206.99	0.52	105	46.86	84.22	74.7	25.3	-32.7	117.92	-1.06	0.9	-0.75
M-009332-00	ARSF	ARSF	416	D012	PY00000264	good	100.87	-0.57	132	69.77	59.38	13	87	58.37	89.23	-3.52	-0.77	-2.24	PY00000265	good	191.28	-0.52	140	69.24	65.91	12.78	87.22	64.44	87.57	-3.89	-0.78	-2.37	PY00000266	Bad	185.65	-1.21	182	87.16	86.85	376.95	-276.95	-2010.97	84.15	-0.76	-1.84	-0.6
M-008346-00	KIAA1001	ARSG	22901	D004	PY00000633	good	115.53	-1.75	66	35.41	47.44	-12.08	112.08	122.87	61.3	-4.88	-2.47	-3.15	PY00000632	intermediate	32.83	-1.76	62	37.98	50.64	0.56	99.44	99.15	61.95	-3.32	-3.24	-2.41	PY00000631	good	77.7	-1.76	46	20.16	42.95	-10.83	110.83	122.45	60.9	-5.64	-2.16	-3.52
M-024978-01	LOC347527	ARSH	347527	N011	PY00000546	good	205.08	0.02	105	61.27	83.84	70.14	29.86	-0.88	100.02	-2.12	0	-1.07	PY00000545	good	133.71	-0.78	120	79.34	68.76	38.61	61.39	42.63	81.69	-1.44	-1.28	-1.66	PY00000544	good	202.83	0.44	109	48.65	82.53	71.99	28.01	-27.88	115.56	-1.17	0.78	-0.83
M-024341-01	LOC340075	ARSI	340075	L013	PY00000485	good	140.61	-1.18	94	52.7	61.67	-11.15	111.15	123.08	75.78	-4.07	-1.89	-2.25	PY00000484	good	189.62	-0.8	157	76.77	68.01	-39.15	139.15	291.37	82.91	-1.21	-1.24	-1.02	PY00000483	Bad	214.27	1.08	184	86.92	111.68	784.02	-684.02	-613.51	111.81	2	1.59	0.53
M-009048-02	FLJ23548	ARSJ	79642	B007	PY00000491	good	137.56	-0.63	106	62.42	71.67	7.53	92.47	82.77	86.98	-4.33	-1.04	-1.63	PY00000490	good	224.43	0.42	153	74.68	87.9	65.33	34.67	-44.66	108.77	-0.61	0.69	-0.49	PY00000489	Bad	142.61	-0.58	213	102.65	89.01	368.93	-268.93	-116.28	92.17	-0.93	-0.8	-0.46
M-024328-01	DKFZP313G1735	ARSK	153642	H022	PY00000566	good	222.3	0.34	147	81.75	86	66.67	33.33	-27.05	107.26	-1.25	0.52	-0.81	PY00000565	good	247.8	-0.58	215	105.2	76.47	23.49	76.51	57.84	89.46	-1.71	-0.75	-1.36	PY00000564	Bad	159.09	-0.4	233	110.43	94.74	257.07	-157.07	-155.79	95.79	-0.25	-0.45	-0.27
M-010387-03	ART1	ART1	417	O017	PY00000264	good	114.3	-0.04	130	68.71	67.28	29.93	70.07	4.14	101.11	-2.81	0.08	-1.8	PY00000265	good	222.77	0.1	155	76.66	76.76	40.55	59.45	-12.8	101.99	-2.64	0.12	-1.61	PY00000266	Bad	216.78	-0.18	185	88.6	101.42	70.13	29.87	-292.76	98.26	0.27	-0.2	0.07
M-008564-02	ART3	ART3	419	M008	PY00000491	good	131.22	-0.82	55	32.39	68.36	-3.26	103.26	107.47	82.96	-4.91	-1.36	-1.82	PY00000490	good	160.52	-1.06	96	46.86	62.87	-6.4	106.4	114.16	77.8	-2.26	-1.74	-1.5	PY00000489	Bad	198.53	1.93	198	95.42	123.91	-484.94	584.94	384.29	128.31	2.01	2.89	1
M-009769-02	DO	ART4	420	N021	PY00000546	good	272.52	1.46	134	78.19	111.41	121.09	-21.09	-74.15	132.91	2.02	2.32	0.75	PY00000545	good	212.34	1.38	124	81.98	109.19	118.06	-18.06	-75.43	129.73	0.6	2.08	0.49	PY00000544	good	268.14	1.64	155	69.18	109.11	114.6	-14.6	-103.58	152.76	0.66	2.64	0.43
M-008772-01	ART5	ART5	116969	L004	PY00000497	intermediate	179.23	1.88	65	38.24	120.45	158.97	-58.97	-168.08	141.75	1.17	3	0.87	PY00000496	intermediate	433.34	1.36	116	64.8	106.23	125.47	-25.47	-154.95	120.12	0.25	1.99	0.39	PY00000495	Bad	206.04	1.32	186	86.89	113.54	443.87	-343.87	3415.57	119.61	1.3	2.11	0.85
M-009953-00	ARTN	ARTN	9048	O012	PY00000343	intermediate	48	275.69	47.29	67.14	25.74	74.26	64.29	77.55	-2.46	-1.52	-1.8	-1.09	PY00000341	good	46	162.73	32.62	44.42	6.69	93.31	81.59	73.85	-5.18	-1.34	-3.41	-0.88	PY00000342	good	37	129.16	17.98	41.39	1.88	98.12	96.06	59.65	-3.41	-1.83	-2.5	-1.21
M-014217-00	ARV1	ARV1	64801	J015	PY00000560	good	219.74	1.24	121	73.7	109.42	124.03	-24.03	-96.65	128	0.62	1.89	0.44	PY00000559	good	265.67	2.17	103	60.92	115.1	127.15	-27.15	-136.52	156.06	1.74	3.23	1.04	PY00000621	good	219.93	1.26	109	49.31	95.33	91.5	8.5	-91.91	138.68	-0.33	2	-0.4
M-011586-00	ARVCF	ARVCF	421	K019	PY00000624	intermediate	111.57	-0.15	116	62.18	71.89	47.4	52.6	9.21	97.9	-1.85	-0.12	-1.37	PY00000623	good	222.37	0.84	139	68.49	92.96	78.5	21.5	-149.84	122.75	-0.81	1.42	-0.45	PY00000622	Bad	164.33	-0.32	191	85.77	89.09	-40.2	140.2	674.12	96.74	-0.66	-0.39	-0.51
M-017255-00	ARX	ARX	170302	A007	PY00000491	good	121.78	-1.1	143	84.21	63.45	-19.3	119.3	144.18	77	-5.76	-1.83	-2.1	PY00000490	good	212.36	0.14	206	100.55	83.18	51.79	48.21	-14.67	102.92	-0.92	0.23	-0.68	PY00000489	Bad	135.41	-0.91	223	107.47	84.51	478.91	-378.91	-180.75	87.52	-1.31	-1.28	-0.65
M-009525-02	AS3MT	AS3MT	57412	J021	PY00000549	good	95.74	-1.98	73	43.76	52.36	-67.72	167.72	238.01	61.04	-2.66	-3.04	-2.36	PY00000548	good	132.44	-1.91	125	61.24	51.63	-126.4	226.4	2514.2	64.31	-3.72	-2.98	-2.71	PY00000547	Bad	156.2	-0.41	201	95.01	92.49	670.34	-570.34	-168.53	95.19	-0.35	-0.58	-0.33
M-005228-01	ASAH1	ASAH1	427	I010	PY00000264	good	94.71	-0.82	39	20.61	55.75	5.24	94.76	83.21	83.79	-3.84	-1.15	-2.44	PY00000265	good	164.22	-1.05	84	41.55	56.59	-11.07	111.07	130.78	75.19	-4.97	-1.55	-3.01	PY00000266	Bad	195.55	-0.88	202	96.74	91.49	279.35	-179.35	-1464.38	88.64	-0.43	-1.32	-0.39
M-005229-00	ASAH2	ASAH2	56624	L013	PY00000566	good	214.52	0.17	121	67.29	82.99	59.5	40.5	-13.38	103.5	-1.52	0.25	-0.98	PY00000565	good	274.59	-0.1	154	75.35	84.73	50.36	49.64	9.61	99.13	-1.14	-0.06	-0.88	PY00000564	Bad	165.28	-0.12	199	94.31	98.43	146.86	-46.86	-46.13	99.52	0.15	-0.05	-0.08
M-039915-01	RP11-564C4.1	ASAH2B	653308	O009	PY00000630	good	159.83	-0.8	107	61.08	65.15	29.97	70.03	51.27	80	-2.62	-1.26	-2.16	PY00000629	intermediate	57.31	-0.29	85	50.61	70.42	46.7	53.3	15.18	96.98	-3.19	-0.2	-2.23	PY00000628	good	111.7	-0.86	132	59.24	55.01	22.96	77.04	55.91	79.98	-5.57	-1	-3.85
M-031961-01	DDEF1	ASAP1	50807	H020	PY00000502	good	146.34	-1.37	93	48.53	57.68	15.49	84.51	76.7	68.93	-3.62	-2.23	-2.36	PY00002240	good	131.22	-0.74	86	57.17	75.14	46.96	53.04	40.08	84.48	-2.13	-1.18	-1.46	PY00002239	good	150.31	-0.32	112	55.26	71.17	52.41	47.59	17.78	92.83	-1.89	-0.37	-1.5
M-011544-00	DDEF2	ASAP2	8853	C019	PY00000455	intermediate	119	323.08	115.46	89.11	77.75	22.25	-9.65	104.75	-0.69	0.33	-0.64	0.19	PY00000456	good	148	265.8	95.37	82.86	64.06	35.94	-35.76	111.72	-2.49	0.66	-1.38	0.45	PY00000457	good	174	241.12	79.75	78.84	63.45	36.55	-14.34	106.58	-1.11	0.34	-1.01	0.21
M-017106-00	DDEFL1	ASAP3	55616	L021	PY00001093	bad	194.37	-0.18	38	47.02	93.66	85.29	14.71	7.68	96.86	-1.06	-0.26	-0.43	PY00001094	good	96.17	-0.86	53	25.4	48.41	5.44	94.56	86.55	75.17	-5.6	-1.05	-4.51	PY00001095	good	95.04	-0.49	66	34.63	54.34	28.3	71.7	36.28	85.23	-5.91	-0.71	-3.16
M-017197-01	ASB1	ASB1	51665	K009	PY00000569	good	176.89	-0.97	90	52.33	62.02	13.33	86.67	74.12	78.83	-5.67	-1.55	-2.97	PY00000568	good	293.93	-0.61	131	71.29	78.74	2.85	97.15	92.32	91.27	-2.37	-0.86	-1.75	PY00000567	Bad	242.62	-0.55	182	86.15	100.31	109.45	-9.45	62.44	94.38	-0.51	-0.78	0.02
M-007725-01	ASB10	ASB10	136371	L009	PY00000569	good	222.88	-0.04	90	52.33	78.14	50.13	49.87	2.71	99.32	-3.22	-0.05	-1.71	PY00000568	good	310.31	-0.25	168	91.43	83.13	22.91	77.09	38.15	96.35	-1.87	-0.36	-1.39	PY00000567	Bad	275.54	0.71	186	88.05	113.92	526.83	-426.83	-80.81	107.19	2.09	1	0.93
M-013267-02	ASB11	ASB11	140456	F008	PY00000569	good	232.66	0.16	43	25	81.57	57.95	42.05	-12.47	103.68	-2.7	0.27	-1.44	PY00000568	good	323.84	0.04	142	77.28	86.76	39.48	60.52	-6.59	100.56	-1.45	0.05	-1.09	PY00000567	Bad	250.8	-0.24	204	96.57	103.69	213.16	-113.16	26.84	97.56	0.13	-0.34	0.25
M-013180-00	ASB12	ASB12	142689	F004	PY00000569	good	265.32	0.82	76	44.19	93.02	84.07	15.93	-63.17	118.23	-0.96	1.33	-0.55	PY00000568	good	324.49	0.06	102	55.51	86.93	40.27	59.73	-8.74	100.76	-1.43	0.07	-1.08	PY00000567	Bad	278.93	0.84	202	95.62	115.32	569.81	-469.81	-95.56	108.51	2.36	1.18	1.02
M-012929-00	ASB13	ASB13	79754	B006	PY00000569	good	252.55	0.57	115	66.86	88.54	73.86	26.14	-43.35	112.54	-1.64	0.92	-0.9	PY00000568	good	348.34	0.58	151	82.18	93.32	69.46	30.54	-87.56	108.16	-0.71	0.81	-0.55	PY00000567	Bad	302.59	1.75	204	96.57	125.1	869.64	-769.64	-198.46	117.71	4.24	2.47	1.67
M-013205-01	ASB14	ASB14	142686	G006	PY00000569	good	152.34	-1.46	97	56.4	53.41	-6.31	106.31	112.25	67.88	-6.98	-2.35	-3.64	PY00000568	good	251.33	-1.54	147	80	67.33	-49.3	149.3	233.12	78.04	-3.66	-2.17	-2.69	PY00000567	Bad	260.88	0.15	213	100.83	107.86	340.99	-240.99	-17.03	101.49	0.93	0.21	0.52
M-031158-01	ASB15	ASB15	142685	K005	PY00000569	good	185.18	-0.8	64	37.21	64.92	19.97	80.03	61.25	82.52	-5.23	-1.28	-2.74	PY00000568	good	233.96	-1.92	94	51.16	62.68	-70.58	170.58	290.58	72.65	-4.19	-2.7	-3.07	PY00000567	Bad	264.35	0.28	191	90.41	109.29	384.98	-284.98	-32.13	102.84	1.21	0.39	0.62
M-013061-00	ASB16	ASB16	92591	D007	PY00000569	good	197.51	-0.55	85	49.42	69.25	29.83	70.17	42.1	88.02	-4.57	-0.88	-2.4	PY00000568	good	365.16	0.95	130	70.75	97.82	90.06	9.94	-143.17	113.38	-0.19	1.32	-0.18	PY00000567	Bad	297.5	1.56	193	91.36	123	805.22	-705.22	-176.36	115.73	3.83	2.19	1.53
M-015284-00	ASB17	ASB17	127247	J009	PY00000569	good	306.58	1.66	116	67.44	107.49	117.08	-17.08	-127.23	136.62	1.24	2.68	0.59	PY00000568	good	337.97	0.35	162	88.16	90.54	56.77	43.23	-53.3	104.94	-1.02	0.49	-0.78	PY00000567	Bad	248.07	-0.34	177	83.79	102.56	178.6	-78.6	38.7	96.5	-0.08	-0.49	0.17
M-032545-01	ASB18	ASB18	401036	G012	PY00000569	good	234.21	0.19	142	82.56	82.11	59.19	40.81	-14.88	104.37	-2.62	0.32	-1.4	PY00000568	good	333.65	0.26	169	91.97	89.38	51.48	48.52	-39	103.6	-1.15	0.36	-0.87	PY00000567	Bad	251.26	-0.22	196	92.78	103.88	219.06	-119.06	24.82	97.75	0.17	-0.31	0.26
M-009575-00	ASB2	ASB2	51676	K011	PY00000569	good	213.86	-0.22	82	47.67	74.98	42.91	57.09	16.72	95.3	-3.7	-0.34	-1.96	PY00000568	good	320.66	-0.03	133	72.38	85.9	35.58	64.42	3.92	99.57	-1.55	-0.04	-1.16	PY00000567	Bad	302.24	1.74	203	96.09	124.96	865.23	-765.23	-196.95	117.57	4.21	2.45	1.66
M-017457-00	ASB3	ASB3	51130	J010	PY00000569	good	173.04	-1.05	92	53.49	60.67	10.25	89.75	80.11	77.11	-5.87	-1.67	-3.07	PY00000568	good	312.6	-0.2	128	69.66	83.74	25.71	74.29	30.58	97.06	-1.8	-0.29	-1.34	PY00000567	Bad	241.3	-0.6	199	94.2	99.77	92.8	7.2	68.15	93.87	-0.62	-0.85	-0.02
M-013339-00	ASB4	ASB4	51666	L012	PY00000569	good	178.04	-0.94	90	52.33	62.42	14.25	85.75	72.34	79.34	-5.61	-1.51	-2.94	PY00000568	good	287.66	-0.75	117	63.67	77.06	-4.83	104.83	113.05	89.32	-2.56	-1.06	-1.89	PY00000567	Bad	259.79	0.11	204	96.57	107.41	327.12	-227.12	-12.27	101.06	0.85	0.15	0.49
M-017458-01	ASB5	ASB5	140458	G009	PY00000569	good	285.69	1.24	77	44.77	100.16	100.37	-0.37	-94.8	127.31	0.12	2	0.01	PY00000568	good	250.45	-1.56	155	84.35	67.1	-50.38	150.38	236.04	77.77	-3.69	-2.2	-2.71	PY00000567	Bad	275.69	0.72	188	88.99	113.98	528.65	-428.65	-81.44	107.25	2.11	1.01	0.93
M-013355-00	ASB6	ASB6	140459	H006	PY00000569	good	217.13	-0.15	88	51.16	76.13	45.53	54.47	11.64	96.76	-3.53	-0.24	-1.87	PY00000568	good	315.06	-0.15	138	75.1	84.4	28.72	71.28	22.46	97.83	-1.72	-0.21	-1.28	PY00000567	Bad	256.84	0	206	97.51	106.19	289.75	-189.75	0.56	99.91	0.61	-0.01	0.41
M-012930-00	ASB7	ASB7	140460	J012	PY00000569	good	159.69	-1.32	124	72.09	55.99	-0.42	100.42	100.82	71.16	-6.58	-2.11	-3.44	PY00000568	good	292.66	-0.64	146	79.46	78.4	1.3	98.7	96.49	90.87	-2.4	-0.9	-1.78	PY00000567	Bad	234.96	-0.85	194	91.83	97.14	12.4	87.6	95.74	91.4	-1.12	-1.2	-0.19
M-014301-00	ASB8	ASB8	140461	H009	PY00000569	good	224.79	0	93	54.07	78.81	51.66	48.34	-0.25	100.17	-3.12	0.01	-1.66	PY00000568	good	345.66	0.52	160	87.07	92.6	66.18	33.82	-78.71	107.33	-0.79	0.72	-0.61	PY00000567	Bad	284.04	1.04	189	89.47	117.43	634.57	-534.57	-117.79	110.5	2.77	1.46	1.16
M-014295-00	ASB9	ASB9	140462	F005	PY00000569	good	177.45	-0.96	66	38.37	62.22	13.79	86.21	73.24	79.08	-5.64	-1.53	-2.95	PY00000568	good	330.75	0.19	121	65.85	88.61	47.93	52.07	-29.43	102.7	-1.24	0.27	-0.94	PY00000567	Bad	289.01	1.23	209	98.93	119.49	697.57	-597.57	-139.41	112.43	3.16	1.73	1.3
M-031954-01	ASCC1	ASCC1	51008	P019	PY00000345	intermediate	82	271.35	77.86	69.57	37.62	62.38	39.52	84.07	-2.53	-1.18	-2.1	-0.7	PY00000346	good	81	152.78	55.67	47.26	5.37	94.63	82.03	78.66	-4.66	-1.29	-3.8	-0.79	PY00000344	good	131	124.03	64.37	46.93	12.04	87.96	74.57	73.71	-5.12	-1.23	-2.11	-0.94
M-016458-00	ASC1P100	ASCC2	84164	E020	PY00002223	good	145.6	-0.77	116	66.64	69.15	25.06	74.94	59.19	82.24	-2.5	-1.08	-1.38	PY00002222	good	149.77	-0.47	99	64.34	71.31	36	64	33.49	89.79	-2.09	-0.67	-1.52	PY00002221	good	160.69	-0.05	128	61.63	73.53	55.05	44.95	3.26	101.19	-2.98	0.07	-1.88
M-012757-02	HELIC1	ASCC3	10973	G016	PY00000543	intermediate	99.57	-0.65	71	37.57	62.8	18.83	81.17	60.06	84.88	-6.81	-1.1	-1.76	PY00000542	intermediate	209.69	-0.58	115	58.67	69.17	6.84	93.16	80.02	87.87	-2.31	-0.91	-1.57	PY00000541	Bad	158.2	0.13	202	88.14	93.54	40.31	59.69	-55.36	102.75	-0.55	0.28	-0.37
M-008307-01	ASCL1	ASCL1	429	E021	PY00000494	good	198.56	0.15	170	93.34	80.74	53.62	46.38	-13.83	106.85	-0.99	0.41	-0.98	PY00000493	good	311.22	1.12	188	90.77	99.95	99.84	0.16	-103.62	118.53	-0.1	1.82	0	PY00000492	Bad	254.24	0.76	207	99.04	112.23	713.28	-613.28	-177.29	109.46	1.49	1.19	0.57
M-009074-01	ASCL2	ASCL2	430	P013	PY00001067	bad	229.4	0.39	58	74.42	103.16	108.35	-8.35	-20.08	107.38	0.27	0.57	0.16	PY00001068	good	128.31	-0.9	121	56.26	63.16	24.1	75.9	64.34	77.76	-2.86	-1.24	-1.76	PY00001069	good	121.65	-0.64	95	48.55	56.35	33.42	66.58	38.32	81.17	-3.58	-0.87	-2.74
M-008980-00	ASCL3	ASCL3	56676	C011	PY00002160	good	206.59	0.31	103	63.68	85.67	64.65	35.35	-27.71	105.71	-1.31	0.38	-0.88	PY00002159	good	179.42	0.35	97	64.03	95.94	90.51	9.49	-21.32	110.41	-0.73	0.74	-0.33	PY00002158	good	123.46	-0.18	120	54.65	64.4	39.42	60.58	13.84	96.59	-2.56	-0.16	-1.87
M-026940-01	ASCL4	ASCL4	121549	K011	PY00000452	intermediate	46	355.18	46.46	88.44	77.13	22.87	-8.26	105.35	-1.17	0.43	-0.84	0.17	PY00000453	good	64	234.13	44.87	63.57	36.59	63.41	10.83	97.29	-2.87	-0.14	-2.03	-0.13	PY00000454	good	75	205.27	35.65	59.5	35.95	64.05	28.85	87.5	-2.15	-0.66	-1.57	-0.44
M-020222-01	ASF1A	ASF1A	25842	N010	PY00000488	good	97.34	-0.64	88	49.39	62.78	32.15	67.85	35.69	88.07	-5.18	-0.8	-2.33	PY00000487	good	199.57	-0.84	133	66.98	68.52	-3.04	103.04	107.52	82.89	-2.49	-1.4	-1.67	PY00000486	Bad	167.11	-0.02	230	103.63	97.75	169.87	-69.87	-6.46	100.06	-0.43	0.01	-0.1
M-020553-01	ASF1B	ASF1B	55723	P015	PY00001071	intermediate	209.53	-0.13	61	66.99	82.38	56.4	43.6	10.87	99.94	-1.81	0	-1.1	PY00001070	good	111.98	-0.35	109	50.88	66.26	35.84	64.16	31.2	91.67	-3.88	-0.42	-2.2	AY00001688	Bad	135.8	-0.64	195	93.86	83.72	409.8	-309.8	-100.42	88.79	-1.16	-1.01	-0.68
M-013268-01	ASGR1	ASGR1	432	C009	PY00000491	good	135.08	-0.71	77	45.34	70.38	3.32	96.68	92.41	85.41	-4.56	-1.16	-1.7	PY00000490	good	206.59	0	107	52.23	80.92	45.31	54.69	-0.33	100.12	-1.07	0.01	-0.77	PY00000489	Bad	162.49	0.31	185	89.16	101.41	65.49	34.51	61.61	105.02	0.11	0.51	0.06
M-011215-01	ASGR2	ASGR2	433	L019	PY00000497	intermediate	89.99	-1.38	64	37.65	60.48	-13.95	113.95	123.53	71.17	-2.1	-2.07	-1.68	PY00000496	intermediate	280.42	-1.37	96	53.63	68.74	-27.72	127.72	156.32	77.73	-2.89	-2.2	-1.96	PY00000495	Bad	173.83	0.02	190	88.76	95.79	-6.93	106.93	48.23	100.92	-0.38	0.1	-0.26
M-020460-01	ASH1L	ASH1L	55870	O013	PY00000497	intermediate	133.2	0.2	76	44.71	89.52	69.79	30.21	-17.69	105.35	-0.52	0.38	-0.45	PY00000496	intermediate	319.96	-0.66	117	65.36	78.44	11.89	88.11	75.84	88.69	-2.08	-1.12	-1.35	PY00000495	Bad	208.92	1.44	214	99.97	115.13	484.25	-384.25	3717.2	121.28	1.45	2.29	0.95
M-019831-01	ASH2L	ASH2L	9070	L007	PY00001071	intermediate	159.61	-1.07	33	36.24	62.75	7.83	92.17	87.63	76.13	-3.62	-1.31	-2.32	PY00001070	good	122.37	-0.1	71	33.14	72.41	47.54	52.46	8.75	100.18	-3.19	0.01	-1.8	AY00001688	Bad	131.96	-0.78	176	84.72	81.35	454.87	-354.87	-122.46	86.28	-1.38	-1.24	-0.78
M-011587-02	ASIP	ASIP	434	J022	PY00000502	good	198.11	-0.27	146	76.19	78.08	56.23	43.77	15.39	93.32	-1.9	-0.48	-1.22	PY00002240	good	144.35	-0.36	113	75.11	82.66	63.01	36.99	19.61	92.93	-1.55	-0.54	-1.02	PY00002239	good	137.92	-0.6	120	59.2	65.3	42.73	57.27	32.98	85.18	-2.37	-0.76	-1.81
M-008840-02	ASL	ASL	435	O008	PY00000546	good	193.61	-0.23	115	67.1	79.16	61.48	38.52	11.58	94.43	-2.82	-0.39	-1.38	PY00000545	good	196.14	0.93	105	69.42	100.86	101.69	-1.69	-51.1	119.83	0.18	1.39	0.05	PY00000544	good	167.24	-0.21	140	62.48	68.05	48.77	51.23	13.37	95.28	-2.17	-0.24	-1.51
M-012664-01	ASMT	ASMT	438	J017	PY00000566	good	141.31	-1.45	129	71.74	54.67	-7.93	107.93	115.12	68.18	-4.05	-2.29	-2.62	PY00000565	good	243.32	-0.66	184	90.03	75.08	19	81	65.91	87.85	-1.8	-0.87	-1.44	PY00000564	Bad	162.99	-0.22	201	95.26	97.07	187.58	-87.58	-86.64	98.14	0	-0.2	-0.15
M-012663-02	ASMTL	ASMTL	8623	M005	PY00000543	intermediate	94.28	-0.82	50	26.46	59.46	11.54	88.46	75.52	80.37	-7.48	-1.43	-1.92	PY00000542	intermediate	216.65	-0.43	90	45.92	71.46	13.77	86.23	59.76	90.78	-2.15	-0.69	-1.46	PY00000541	Bad	174.05	0.88	186	81.16	102.91	126.85	-26.85	-388.93	113.04	0.51	1.32	0.17
M-009666-02	ASNA1	ASNA1	439	F012	PY00000546	good	206.76	0.05	105	61.27	84.53	71.41	28.59	-2.7	100.84	-2.02	0.06	-1.02	PY00000545	good	141.07	-0.58	107	70.74	72.54	46.04	53.96	31.59	86.19	-1.25	-0.97	-1.46	PY00000544	good	168.07	-0.2	125	55.79	68.39	49.31	50.69	12.41	95.75	-2.14	-0.21	-1.49
M-009377-02	ASNS	ASNS	440	K003	PY00000633	good	63.09	-2.98	62	33.27	25.91	-58	158	209.83	33.48	-6.98	-4.25	-4.44	PY00000632	intermediate	43.11	-0.9	47	28.79	66.51	32.53	67.47	50.9	81.36	-2.27	-1.59	-1.63	PY00000631	good	73.63	-1.89	101	44.27	40.7	-15.19	115.19	131.51	57.71	-5.86	-2.34	-3.66
M-020489-00	NS3TP1	ASNSD1	54529	M020	PY00000566	good	225.39	0.41	108	60.06	87.2	69.51	30.49	-32.46	108.74	-1.14	0.63	-0.74	PY00000565	good	304.91	0.45	182	89.05	94.09	80.78	19.22	-44.97	110.08	-0.49	0.72	-0.34	PY00000564	Bad	141.57	-1.18	200	94.79	84.31	568.86	-468.86	-466.03	85.25	-1.41	-1.59	-0.81
M-009713-03	ASPA	ASPA	443	C017	PY00002232	good	144.66	-1.25	118	74.01	61.72	-23.9	123.9	152.65	74.21	-3.33	-1.87	-2.51	PY00002231	good	144.21	-0.58	112	70.66	76.7	49.47	50.53	34.47	86.01	-1.28	-0.87	-1.28	PY00002230	good	115.78	-0.74	151	67.13	57.55	30.57	69.43	50.55	76.76	-5.53	-1.05	-3.75
M-034946-01	LOC554235	ASPDH	554235	A004	PY00001061	intermediate				171.57	96	90.75	9.25	-19.29	108.22		0.54	-0.23	PY00001062	good				110.39	98.07	96.23	3.77	-70.54	128.73		1.5	-0.08	PY00001063	good	118.25	-0.21	195	101.73	63.89	42.92	57.08	17.72	96.81	-3.35	-0.11	-2.01
M-030336-01	LOC374569	ASPG	374569	F016	PY00000566	good	164.74	-0.93	125	69.52	63.73	13.65	86.35	73.98	79.49	-3.24	-1.47	-2.1	PY00000565	good	187.25	-1.67	152	74.37	57.78	-37.26	137.26	166.87	67.6	-3	-2.31	-2.43	PY00000564	Bad	157.7	-0.46	181	85.78	93.92	281.84	-181.84	-180.43	94.95	-0.35	-0.54	-0.31
M-004294-00	ASPH	ASPH	444	H017	PY00002232	good	205.2	0.26	89	55.82	87.55	59.7	40.3	-31.49	105.27	-1.14	0.38	-0.82	PY00002231	good	153.15	-0.35	82	51.74	81.46	59.78	40.22	20.81	91.34	-0.99	-0.54	-1.02	PY00002230	good	152.68	-0.03	87	38.68	75.89	60.57	39.43	2.02	101.23	-3.21	0.06	-2.13
M-003992-00	LOC253982	ASPHD1	253982	B004	PY00001090	bad	252.21	1.97	96	185.73	144.42	208.27	-108.27	-70.55	135.76	1.87	4.88	1.49	PY00001091	good	106.18	-0.72	146	70.64	54.61	15.85	84.15	68.77	82.06	-4.65	-0.81	-2.48	PY00001092	good	74.12	-0.69	114	57.29	50.51	9.92	90.08	80.36	84.32	-4.03	-0.52	-2.22
M-017864-01	LOC57168	ASPHD2	57168	D015	PY00002232	good	202.76	0.2	71	44.53	86.51	56.33	43.67	-24.08	104.02	-1.23	0.29	-0.89	PY00002231	good	174.92	0.21	70	44.16	93.04	84.9	15.1	-12.46	104.33	-0.27	0.27	-0.38	PY00002230	good	124.12	-0.58	63	28.01	61.7	37.35	62.65	39.58	82.3	-5.01	-0.8	-3.39
M-016255-01	ASPM	ASPM	259266	E006	PY00002154	good	206.67	-0.44	144	79.7	78.4	54.05	45.95	25.37	88.89	-1.54	-0.74	-1.24	PY00002153	good	119.41	-0.8	133	83.13	75.31	46.51	53.49	43.93	81.68	-3.28	-1.19	-1.61	PY00002152	good	141.51	0	153	74.86	79.38	64.3	35.7	0	101.73	-1.64	0.09	-0.96
M-021479-00	ASPN	ASPN	54829	D022	PY00000624	intermediate	110.96	-0.18	122	65.39	71.49	46.67	53.33	10.61	97.37	-1.87	-0.16	-1.38	PY00000623	good	172.98	-0.29	182	89.68	72.31	15.4	84.6	50.98	95.48	-2.9	-0.28	-1.75	PY00000622	Bad	158.6	-0.59	234	105.08	85.99	-80.14	180.14	1244.59	93.37	-0.89	-0.8	-0.66
M-016064-01	ASPRV1	ASPRV1	151516	O018	PY00000578	good	119.61	-1.39	95	57.95	61.96	-15.75	115.75	124.97	70.15	-3.37	-1.93	-2.42	PY00000577	good	294.71	-0.46	141	76.73	75.14	-21.36	121.36	293.81	90.92	-3.95	-0.78	-1.95	PY00000576	Bad	163.2	-0.09	172	80.63	94.77	33.87	66.13	26.85	99.29	-0.36	-0.1	-0.2
M-006489-00	ASPSCR1	ASPSCR1	79058	F010	PY00001093	bad	186.65	-0.4	63	77.96	89.94	76.64	23.36	17.04	93.01	-1.83	-0.59	-0.68	PY00001094	good	101.27	-0.74	120	57.5	50.98	10.15	89.85	74.9	79.16	-5.31	-0.88	-4.29	PY00001095	good	96.93	-0.44	101	53	55.43	30	70	32.45	86.93	-5.76	-0.63	-3.08
M-004909-02	ASRGL1	ASRGL1	80150	P003	PY00000500	good	251.63	1.54	67	39.12	105.75	114.53	-14.53	-148.01	135.14	0.73	2.48	0.34	PY00000499	good	259.55	1.21	122	62.66	99.44	98	2	-213.73	123.16	0.12	1.89	-0.03	PY00000498	Bad	232.84	1.89	192	89.48	136.18	-190.42	290.42	526.89	127.11	4.2	2.84	2.5
M-010257-03	ASS	ASS1	445	N003	PY00000552	good	62.44	-2.24	145	78.17	28.46	-51.3	151.3	197.93	38.01	-3.75	-3.21	-2.51	PY00000551	good	220.32	-0.96	175	86.45	71.96	-75.89	175.89	677.01	82.79	-3.81	-1.56	-3.25	PY00000550	Bad	175.76	0.38	189	86.67	105.11	353.75	-253.75	-247.92	104.44	0.89	0.48	0.27
M-019236-00	HT001	ASTE1	28990	M019	PY00000263	good	91.86	-0.59	76	39.02	65.91	34.25	65.75	34.5	88.19	-3.87	-0.82	-2.5	PY00000262	good	225.78	-0.5	143	71.97	74.21	18.95	81.05	56.22	91	-2.94	-0.63	-1.86	PY00000261	Bad	185.31	1.04	194	86.83	112.75	-351.22	451.22	599.78	112.07	0.59	1.62	0.62
M-032349-01	ASTL	ASTL	431705	O021	PY00000494	good	117.19	-1.64	104	57.1	47.65	-26.07	126.07	155.35	63.06	-3.2	-2.23	-2.66	PY00000493	good	252.62	-0.12	160	77.25	81.13	43.6	56.4	11.09	96.21	-2.27	-0.37	-1.73	PY00000492	Bad	236.59	0.11	203	97.13	104.44	322.67	-222.67	-25.44	101.86	0.78	0.23	0.21
M-021881-00	ASTN	ASTN1	460	J007	PY00002229	good	143.38	-1.52	136	86.01	59.71	-28.5	128.5	150.75	69.06	-2.36	-2.26	-2.11	PY00002228	good	64.46	-1.97	137	87.93	41.38	-20.89	120.89	130.55	50.31	-9.75	-2.85	-3.03	PY00002227	good	122.84	-1.16	123	59.76	54.6	21.35	78.65	64.08	72.39	-4.42	-1.51	-2.81
M-014072-01	ASTN2	ASTN2	23245	C010	PY00000455	intermediate	46	288.77	44.63	79.64	58.41	41.59	17.62	93.62	-1.29	-0.44	-1.2	-0.35	PY00000456	good	67	322.14	43.17	100.43	100.9	-0.9	-113.84	135.4	0.02	2.01	0.03	1.43	PY00000457	good	45	191.52	20.62	62.62	35.44	64.56	36.14	84.66	-2.08	-0.79	-1.79	-0.54
M-012856-01	ASXL1	ASXL1	171023	J015	PY00000627	intermediate	131.47	1.13	107	57.03	87.01	77	23	-73.08	130.36	-0.92	1.93	-0.56	PY00000626	good	245.4	1.26	165	82.47	105.57	131.85	-31.85	-3348.93	127.4	0.74	2.07	0.3	PY00000625	Bad	196.66	0.68	208	91.55	106.4	404.8	-304.8	-2320.97	108.24	0.44	1.04	0.36
M-022638-01	ASXL2	ASXL2	55252	H007	PY00001067	bad	264.84	1.29	55	70.57	119.1	150.37	-50.37	-66.66	123.96	1.62	1.85	0.94	PY00001068	good	131.86	-0.82	159	73.93	64.9	27.7	72.3	59.01	79.91	-2.73	-1.12	-1.68	PY00001069	good	94.5	-1.23	141	72.05	43.77	14.23	85.77	73.73	63.05	-4.69	-1.71	-3.53
M-015293-00	C7ORF7	ASZ1	136991	K010	PY00002229	good	219.62	0.3	72	45.53	91.46	72.77	27.23	-29.57	105.79	-0.4	0.42	-0.45	PY00002228	good	125.33	-0.19	120	77.02	80.46	59.7	40.3	12.7	97.82	-3.32	-0.13	-1.01	PY00002227	good	184.37	0.28	87	42.27	81.95	68.73	31.27	-15.64	108.64	-1.84	0.47	-1.12
M-018184-00	ATAD1	ATAD1	84896	M013	PY00002232	good	200.58	0.14	107	67.11	85.57	53.31	46.69	-17.43	102.9	-1.31	0.21	-0.95	PY00002231	good	192.17	0.65	79	49.84	102.22	104.8	-4.8	-38.83	114.62	0.3	0.91	0.12	PY00002230	good	187.88	0.65	89	39.57	93.39	89.19	10.81	-44.29	124.57	-1	1.11	-0.58
M-017603-00	ATAD2	ATAD2	29028	P008	PY00000543	intermediate	151.17	0.99	161	85.19	95.34	89.83	10.17	-90.56	128.86	-0.35	2.1	-0.22	PY00000542	intermediate	297.4	1.26	154	78.57	98.1	94.25	5.75	-175.3	124.62	-0.29	1.85	-0.1	PY00000541	Bad	144.9	-0.51	200	87.26	85.67	-32.32	132.32	224.59	94.11	-1.43	-0.59	-0.82
M-008191-01	ATAD3A	ATAD3A	55210	L017	PY00000502	good	223.36	0.26	117	61.06	88.03	76.11	23.89	-14.51	105.21	-1.07	0.37	-0.67	PY00002240	good	153.54	-0.1	111	73.78	87.92	74.23	25.77	5.29	98.84	-1.14	-0.09	-0.71	PY00002239	good	210.16	1.01	118	58.22	99.51	99.19	0.81	-55.59	129.8	0.44	1.54	-0.03
M-019443-01	ATAD3B	ATAD3B	83858	F011	PY00002226	good	186.44	0.02	107	59.05	85.91	71.36	28.64	-1.22	100.12	-1.96	0.01	-0.91	PY00002225	intermediate	52.64	-0.83	85	51.28	62.13	31.88	68.12	42.41	83.35	-6.04	-1.28	-2.34	PY00002224	good	99.34	-1.1	118	56.87	50.13	12.62	87.38	74.14	72.99	-3.03	-1.5	-2.75
M-027224-01	FLJ37183	ATAD3C	219293	O008	PY00000639	good	195.14	0.11	100	54.63	81.75	62.44	37.56	-6.79	102.24	-2.25	0.14	-1.09	PY00000637	good	186.82	0.04	93	56.97	77.79	58.58	41.42	-2.34	102.98	-1.77	0.18	-0.95	PY00000638	good	184.67	0.14	104	45.8	67.37	43.76	56.24	-11.34	105.87	-4.23	0.32	-2.3
M-004738-01	C17orf41	ATAD5	79915	C010	PY00000640	good	171.8	0.69	99	60.9	92.58	78.6	21.4	-86.29	119.15	-0.25	1.29	-0.25	PY00002142	good	216.45	0.83	95	60.65	108.42	121.08	-21.08	-45.47	117.3	0.7	1.51	0.44	PY00002141	good	197.32	-0.09	110	49.33	72.09	51.09	48.91	5.47	100.64	-2.43	0.04	-1.78
M-014510-01	C6ORF134	ATAT1	79969	I012	PY00002160	good	180.79	-0.28	96	59.35	74.97	38.26	61.74	24.42	92.51	-2.29	-0.5	-1.53	PY00002159	good	128.09	-1.08	88	58.09	68.49	26.36	73.64	64.67	78.82	-4.17	-1.51	-2.57	PY00002158	good	87.65	-1.1	118	53.74	45.72	7.64	92.36	83.3	68.57	-3.79	-1.43	-2.84
M-027139-01	ATCAY	ATCAY	85300	N022	PY00002238	good	193.04	-0.59	92	49.81	72.24	39.58	60.42	39.73	85.07	-1.54	-1.03	-1.22	PY00002237	good	186.99	0.91	119	71.34	97.88	95.83	4.17	-64.22	124.15	-0.21	1.35	-0.11	PY00002236	good	137.89	0.36	136	64.8	80.88	66.54	33.46	-23.01	110.97	-2.66	0.57	-1.16
M-012761-01	ATE1	ATE1	11101	K006	PY00000543	intermediate	144.68	0.78	112	59.26	91.25	80.9	19.1	-71.6	123.33	-1.17	1.69	-0.41	PY00000542	intermediate	276.56	0.83	145	73.98	91.22	73.47	26.53	-114.62	115.88	-0.77	1.2	-0.45	PY00000541	Bad	199.7	2.1	217	94.68	118.07	266.91	-166.91	-928.81	129.7	2.21	3	1.03
M-010045-02	ATF1	ATF1	466	H012	PY00000543	intermediate	124.03	0.12	109	57.67	78.22	52.48	47.52	-11.33	105.73	-3.75	0.42	-1.03	PY00000542	intermediate	278.98	0.88	179	91.33	92.02	75.89	24.11	-121.67	116.9	-0.72	1.27	-0.41	PY00000541	Bad	139.84	-0.75	206	89.88	82.68	-59.93	159.93	331.01	90.83	-1.77	-0.93	-0.99
M-009871-00	ATF2	ATF2	1386	N009	PY00000491	good	182.21	0.7	81	47.7	94.93	83.45	16.55	-91	115.2	-0.29	1.21	-0.29	PY00000490	good	168.96	-0.87	109	53.2	66.18	3.08	96.92	93.19	81.89	-2.04	-1.42	-1.37	PY00000489	Bad	158.81	0.14	202	97.35	99.12	121.56	-21.56	28.74	102.64	-0.08	0.27	-0.04
M-008663-01	ATF3	ATF3	467	K014	PY00002232	good	185.86	-0.22	66	41.4	79.29	32.99	67.01	27.33	95.35	-1.84	-0.34	-1.36	PY00002231	good	173.17	0.16	52	32.81	92.11	82.88	17.12	-9.79	103.28	-0.33	0.2	-0.43	PY00002230	good	183.3	0.56	52	23.12	91.12	85.47	14.53	-38.26	121.54	-1.29	0.97	-0.79
M-005125-02	ATF4	ATF4	468	G017	PY00000543	intermediate	79.06	-1.31	64	33.86	49.86	-9.41	109.41	119.95	67.39	-9.38	-2.37	-2.37	PY00000542	intermediate	88.54	-3.12	99	50.51	29.2	-113.89	213.89	432.68	37.1	-5.1	-4.74	-3.61	PY00000541	Bad	149.93	-0.27	207	90.32	88.64	-4.87	104.87	118.78	97.38	-1.1	-0.26	-0.65
M-008822-01	ATF5	ATF5	22809	C008	PY00001087	intermediate	192.77	0.16	38	50.75	101.27	103.07	-3.07	-6.72	101.92	0.07	0.18	0.09	PY00001088	good	144.81	-0.11	81	38.1	72.82	53.82	46.18	8.39	100.23	-1.47	0.01	-0.94	PY00001089	good	149.48	0.18	61	32.06	79.8	66.14	33.86	-11.9	107.75	-1.26	0.38	-1.13
M-009917-01	ATF6	ATF6	22926	O012	PY00000494	good	175.17	-0.37	98	53.81	71.23	30.71	69.29	34.79	94.26	-1.63	-0.35	-1.46	PY00000493	good	312.22	1.14	174	84.01	100.27	100.8	-0.8	-105.57	118.91	-0.06	1.85	0.02	PY00000492	Bad	266.79	1.23	189	90.43	117.77	991.14	-891.14	-285.31	114.86	2	1.87	0.83
M-008805-00	CREBL1	ATF6B	1388	A009	PY00000633	good	171.23	-0.43	103	55.26	70.31	36.7	63.3	30.51	90.86	-2.66	-0.58	-1.78	PY00000632	intermediate	65.19	0.93	97	59.42	100.57	101.15	-1.15	-52.7	123.02	-0.02	1.96	0.03	PY00000631	good	133.29	0.02	101	44.27	73.67	48.86	51.14	-1.33	104.47	-2.67	0.25	-1.63
M-008865-00	ATF7	ATF7	11016	N020	PY00000566	good	213.24	0.14	133	73.97	82.5	58.33	41.67	-11.15	102.89	-1.56	0.21	-1.01	PY00000565	good	265.69	-0.26	173	84.65	81.99	41.44	58.56	25.63	95.92	-1.33	-0.29	-1.04	PY00000564	Bad	177.99	0.45	214	101.42	106	-79.36	179.36	178.96	107.17	0.99	0.77	0.31
M-019289-00	ATF7IP	ATF7IP	55729	G018	PY00000552	good	141.88	-0.59	78	42.05	64.68	25.3	74.7	51.71	86.36	-1.9	-0.71	-1.24	PY00000551	good	177.4	-1.9	136	67.18	57.94	-163.81	263.81	1345.5	66.66	-5.74	-3.01	-4.87	PY00000550	Bad	152.52	-0.66	144	66.04	91.21	-336.82	436.82	431.26	90.63	-0.51	-1.01	-0.47
M-014542-00	ATF7IP2	ATF7IP2	80063	G021	PY00000627	intermediate	81.27	-0.92	64	34.11	53.78	18.2	81.8	59.08	80.58	-2.84	-1.23	-2	PY00000626	good	194.2	0.02	105	52.48	83.54	5.9	94.1	-54.37	100.82	-1.24	0.06	-0.88	PY00000625	Bad	153	-1.29	208	91.55	82.78	-720.77	820.77	4410.71	84.21	-1.4	-2	-0.96
M-019426-01	ATG10	ATG10	83734	M010	PY00000636	good	155.1	-0.16	116	68.34	72.95	35.85	64.15	16.17	96.76	-2.2	-0.2	-1.63	PY00000635	good	174.74	0.29	94	56.01	87.86	76.19	23.81	-18.64	106.11	-1.41	0.36	-0.71	PY00000634	good	138.22	-0.84	109	52.7	59	28.51	71.49	52.31	77.75	-4.99	-1.19	-2.43
M-010212-02	ATG12	ATG12	9140	E020	PY00000264	good	138.77	0.93	116	61.31	81.69	60.78	39.22	-94.65	122.76	-1.51	1.62	-1.01	PY00000265	good	330.23	2.22	161	79.63	113.79	135.29	-35.29	-276.31	151.19	1.65	3.2	0.96	PY00000266	Bad	198.17	-0.8	199	95.3	92.71	253.58	-153.58	-1320.11	89.83	-0.35	-1.18	-0.34
M-020765-01	KIAA0652	ATG13	9776	C022	PY00000627	intermediate	93.69	-0.41	72	38.37	62.01	32.76	67.24	26.37	92.9	-2.36	-0.45	-1.64	PY00000626	good	188.81	-0.11	133	66.48	81.23	-7.34	107.34	291.88	98.03	-1.45	-0.15	-1.01	PY00000625	Bad	173.43	-0.37	191	84.07	93.83	-193.95	293.95	1259.98	95.46	-0.54	-0.57	-0.34
M-020438-01	KIAA0831	ATG14	22863	A003	PY00000455	intermediate	117	400.12	113.52	110.36	121.16	-21.16	-70.87	129.73	0.64	2.06	0.61	1.41	PY00000456	good	113	340.18	72.82	106.05	112.69	-12.69	-138.84	142.99	0.82	2.44	0.49	1.74	PY00000457	good	155	291.61	71.04	95.35	91.98	8.02	-65.74	128.91	-0.13	1.48	-0.22	0.98
M-021033-02	ATG16L1	ATG16L1	55054	F018	PY00001075	intermediate	255.33	0.42	70	89.1	103.81	110.07	-10.07	-24.46	109.11	0.76	0.69	0.2	PY00001074	good	145.41	-0.29	154	71.61	74.01	50.9	49.1	20.1	91.85	-1.52	-0.4	-1.18	PY00001073	good	164.21	-0.1	124	64.21	69.73	48.42	51.58	6.69	98.42	-1.85	-0.08	-1.54
M-026687-01	FLJ00012	ATG16L2	89849	G006	PY00000640	good	180.89	0.95	117	71.97	97.48	92.72	7.28	-119.75	125.46	-0.04	1.72	-0.08	PY00002142	good	178.21	-0.22	89	56.82	89.26	73.1	26.9	12.18	96.57	-0.7	-0.3	-0.57	PY00002141	good	181.86	-0.37	94	42.15	66.45	41.2	58.8	23.77	92.76	-2.99	-0.41	-2.14
M-026591-01	KIAA0404	ATG2A	23130	E015	PY00000459	bad	58	229.8	55.11	75.59	49.01	50.99	40.4	83.13	-1.5	-1.19	-1.15	-0.82	PY00000458	good	53	193.35	36.79	72.02	48.08	51.92	-27.38	112.61	-2.78	0.72	-1.43	0.29	PY00000460	good	51	338.87	23.66	106.38	111.3	-11.3	-105.65	146.93	0.49	2.18	0.28	1.42
M-016822-01	C14ORF103	ATG2B	55102	K011	PY00000343	intermediate	69	321.06	67.98	78.19	50.71	49.29	29.65	90.32	-1.57	-0.65	-1.2	-0.5	PY00000341	good	82	187.53	58.16	51.19	18.05	81.95	50.29	85.11	-4.52	-0.76	-3	-0.54	PY00000342	good	106	193.32	51.52	61.95	36.3	63.7	24.08	89.27	-2.07	-0.49	-1.63	-0.3
M-005789-01	APG4A	ATG4A	115201	P003	PY00000578	good	234.93	1.82	168	102.48	121.7	166.03	-66.03	-163.24	137.78	2.12	2.45	1.38	PY00000577	good	417.25	1.7	183	99.59	106.39	131.17	-31.17	-1090.17	128.73	1.09	2.46	0.5	PY00000576	Bad	161.1	-0.21	188	88.13	93.55	18.45	81.55	60.14	98.01	-0.45	-0.28	-0.25
M-005786-01	ATG4B	ATG4B	23192	B022	PY00000563	good	242.63	0.72	70	38.47	92.78	81.94	18.06	-64.78	116.12	-0.19	1.03	-0.31	PY00000562	good	282.25	0.27	137	64.36	89.7	64.98	35.02	-33	103.83	-1.13	0.26	-0.61	PY00000561	Bad	135.29	-2.01	194	92.91	68.42	-872.09	972.09	-7984.22	70.97	-2.62	-2.91	-1.43
M-005788-01	ATG4C	ATG4C	84938	P012	PY00000578	good	187.05	0.49	129	78.69	96.9	90.56	9.44	-43.58	109.7	-0.16	0.63	-0.2	PY00000577	good	319.03	-0.03	153	83.27	81.34	8.91	91.09	19.15	98.42	-2.95	-0.14	-1.46	PY00000576	Bad	174.54	0.53	219	102.67	101.35	117.11	-17.11	-152.97	106.19	0.18	0.87	0.05
M-005790-01	ATG4D	ATG4D	84971	B019	PY00000578	good	181.65	0.34	108	65.88	94.1	82.06	17.94	-30.1	106.54	-0.42	0.42	-0.37	PY00000577	good	336.58	0.28	171	93.06	85.82	30.76	69.24	-179.11	103.84	-2.23	0.33	-1.11	PY00000576	Bad	187.3	1.22	198	92.82	108.76	210.84	-110.84	-355.43	113.95	0.78	1.95	0.34
M-004374-04	ATG5	ATG5	9474	O016	PY00000494	good	152.73	-0.86	110	60.4	62.1	8.74	91.26	81.45	82.18	-2.23	-1.07	-1.93	PY00000493	good	254.59	-0.08	161	77.73	81.76	45.49	54.51	7.23	96.96	-2.2	-0.3	-1.67	PY00000492	Bad	239.71	0.22	210	100.48	105.82	391.73	-291.73	-52.29	103.2	0.91	0.4	0.27
M-020112-01	ATG7	ATG7	10533	I003	PY00000633	good	219	0.69	126	67.61	89.93	78.52	21.48	-48.69	116.2	-0.75	1.04	-0.6	PY00000632	intermediate	53.42	-0.04	134	82.08	82.41	64.56	35.44	2.53	100.81	-1.22	0.07	-0.86	PY00000631	good	106.92	-0.83	132	57.86	59.09	20.54	79.46	57.4	83.8	-4.08	-0.9	-2.53
M-014294-02	ATG9A	ATG9A	79065	M008	PY00001081	bad	246.12	1.14	53	73.36	122.96	152.49	-52.49	-55.27	126.68	2.45	1.88	1.14	PY00001082	good	160.03	0.26	77	37.87	77.57	60.56	39.44	-20.68	111.05	-1.71	0.52	-1.31	PY00001083	good	137.96	0.29	58	29.15	77.03	60.63	39.37	-20.77	111.14	-2.68	0.63	-1.47
M-014581-01	FLJ22635	ATHL1	80162	C018	PY00000491	good	154.34	-0.13	96	56.53	80.41	36.07	63.93	17.45	97.59	-2.81	-0.19	-1.12	PY00000490	good	218.75	0.28	152	74.19	85.68	58.96	41.04	-30.55	106.02	-0.76	0.47	-0.58	PY00000489	Bad	147.01	-0.39	197	94.94	91.75	301.77	-201.77	-76.91	95.02	-0.7	-0.51	-0.34
M-008292-01	ATIC	ATIC	471	D017	PY00000497	intermediate	138.78	0.4	98	57.65	93.27	80.6	19.4	-35.92	109.77	-0.31	0.7	-0.29	PY00000496	intermediate	352.55	-0.08	142	79.33	86.43	44.54	55.46	9.5	97.73	-1.41	-0.22	-0.85	PY00000495	Bad	183.32	0.4	182	85.02	101.02	125.82	-25.82	1039.85	106.42	0.12	0.69	0.06
M-010946-02	SPG3A	ATL1	51062	K008	PY00000485	good	205.64	0.46	86	48.21	90.19	71.54	28.46	-48.1	110.83	-1.13	0.84	-0.58	PY00000484	good	266.02	0.8	147	71.88	95.41	80.04	19.96	-291.27	116.31	-0.24	1.19	-0.15	PY00000483	Bad	215.01	1.12	188	88.81	112.06	806.37	-706.37	-633.86	112.19	2.06	1.64	0.54
M-014047-00	ARL6IP2	ATL2	64225	F017	PY00001061	intermediate	259.64	1.59	45	61.28	121.91	150.69	-50.69	-98.08	137.43	1.65	2.45	1.27	PY00001062	good	228.47	1.97	126	60.74	122.65	144.23	-44.23	-155.58	160.99	1.8	3.18	0.92	PY00001063	good	243.7	2.2	104	54.25	131.68	150.08	-50.08	-187.71	199.51	2.75	3.32	1.76
M-010656-00	DKFZP564J0863	ATL3	25923	D006	PY00000558	good	160.03	0.3	65	37.45	88.21	65.3	34.7	-32.25	105.55	-1.15	0.4	-0.68	PY00000557	good	267.2	0.24	144	68.74	82.65	52.63	47.37	-26.85	105.79	-1.3	0.43	-1.01	PY00000556	Bad	174.62	0.04	199	89.19	92.3	-42.93	142.93	18.54	101.09	-0.44	0.12	-0.4
M-003201-04	ATM	ATM	472	M012	PY00002148	good	172.92	-0.97	127	68.76	66.25	34.3	65.7	50.45	77.53	-1.78	-1.59	-1.54	PY00002147	intermediate	43.84	-1.22	91	56.41	58.78	26.38	73.62	56.71	76.58	-3.7	-1.96	-2.69	PY00002146	good	106.51	-1.27	109	48.31	50.58	13.54	86.46	77.29	67.07	-5.45	-1.6	-2.67
M-020304-01	KIAA0431	ATMIN	23300	D007	PY00002145	good	197.24	0.54	93	55.4	102.13	106.39	-6.39	-42.66	112.42	0.38	0.95	0.15	PY00002144	good	218.68	0.5	129	79.14	97.64	95.37	4.63	-26.23	113.81	-0.04	0.87	-0.14	PY00002143	good	226.84	0.41	118	58.4	98.02	96.25	3.75	-22.96	111.48	0.01	0.68	-0.12
M-011643-01	DRPLA	ATN1	1822	J013	PY00000485	good	165.49	-0.55	110	61.67	72.58	20.49	79.51	57.59	89.19	-2.95	-0.84	-1.61	PY00000484	good	225.1	-0.06	143	69.93	80.73	16.19	83.81	20.84	98.42	-0.76	-0.12	-0.62	PY00000483	Bad	202.44	0.5	225	106.29	105.51	422.78	-322.78	-284.76	105.63	1.11	0.76	0.25
M-008915-00	ATOH1	ATOH1	474	G013	PY00000636	good	215.23	1.4	170	100.15	101.23	102.91	-2.91	-140.66	134.28	0.16	2.12	0.07	PY00000635	good	211.35	1.18	145	86.41	106.26	112.28	-12.28	-74.84	128.34	1.47	1.65	0.36	PY00000634	good	291.68	2.23	173	83.65	124.5	142.73	-42.73	-138.74	164.06	2.72	3.41	1.45
M-009030-00	ATOH7	ATOH7	220202	O018	PY00001081	bad	170.98	-0.66	78	107.96	85.42	66.66	33.34	32.13	88.01	-1.05	-0.84	-0.73	PY00001082	good	149.41	0.03	106	52.14	72.42	51.51	48.49	-2.63	103.67	-2.08	0.17	-1.61	PY00001083	good	117.99	-0.24	81	40.7	65.88	41.51	58.49	17.3	95.06	-3.87	-0.28	-2.19
M-008817-01	ATOH8	ATOH8	84913	C015	PY00000636	good	155.06	-0.16	115	67.75	72.93	35.8	64.2	16.28	96.74	-2.2	-0.2	-1.63	PY00000635	good	135.08	-0.67	111	66.15	67.92	37.09	62.91	42.24	82.03	-4.53	-1.05	-1.87	PY00000634	good	145.46	-0.7	116	56.09	62.09	33.9	66.1	43.3	81.82	-4.63	-0.97	-2.24
M-019059-01	ATOX1	ATOX1	475	L004	PY00000558	good	164.81	0.44	63	36.3	90.85	73.05	26.95	-47.94	108.7	-0.91	0.63	-0.53	PY00000557	good	274.17	0.37	154	73.51	84.81	58.52	41.48	-41.03	108.55	-1.14	0.64	-0.89	PY00000556	Bad	173.13	-0.02	222	99.5	91.51	-57.54	157.54	-9.2	100.22	-0.51	0.02	-0.44
M-015893-01	ATP10A	ATP10A	57194	C012	PY00000494	good	212.4	0.45	134	73.58	86.37	67.17	32.83	-42.62	114.3	-0.62	0.86	-0.69	PY00000493	good	273.18	0.32	188	90.77	87.73	63.33	36.67	-29.15	104.04	-1.51	0.4	-1.12	PY00000492	Bad	212.12	-0.8	220	105.26	93.64	-218.93	318.93	185.11	91.33	-0.21	-1.09	-0.3
M-034986-01	ATP10B	ATP10B	23120	F010	PY00000566	good	281.79	1.65	135	75.08	109.02	121.47	-21.47	-131.47	135.96	0.81	2.58	0.52	PY00000565	good	326.42	0.84	190	92.97	100.73	102.36	-2.36	-83.7	117.85	-0.03	1.27	0.04	PY00000564	Bad	155.11	-0.58	213	100.95	92.37	327.96	-227.96	-226.32	93.39	-0.52	-0.71	-0.39
M-018004-00	ATP10D	ATP10D	57205	K022	PY00002232	good	204.93	0.25	116	72.76	87.43	59.33	40.67	-30.68	105.14	-1.15	0.37	-0.83	PY00002231	good	196.21	0.76	88	55.52	104.36	109.46	-9.46	-45	117.02	0.43	1.06	0.24	PY00002230	good	189.51	0.68	115	51.13	94.2	90.51	9.49	-46.42	125.65	-0.9	1.16	-0.51
M-021769-03	ATP11A	ATP11A	23250	E010	PY00000552	good	150.36	-0.41	87	46.9	68.55	33.47	66.53	36.11	91.52	-1.71	-0.44	-1.1	PY00000551	good	251.21	-0.28	161	79.53	82.04	-12.62	112.62	195.97	94.39	-2.42	-0.51	-2.08	PY00000550	Bad	175.75	0.38	207	94.93	105.1	353.38	-253.38	-247.56	104.44	0.89	0.48	0.27
M-023660-01	ATP11B	ATP11B	23200	F021	PY00000633	good	239.42	1.17	132	70.82	98.31	96.4	3.6	-82.55	127.04	0.06	1.73	-0.1	PY00000632	intermediate	58.17	0.35	122	74.73	89.74	79.34	20.66	-19.77	109.78	-0.73	0.83	-0.5	PY00000631	good	142.33	0.31	181	79.34	78.67	58.56	41.44	-21.46	111.55	-2.19	0.64	-1.32
M-027287-01	ATP11C	ATP11C	286410	K012	PY00000500	good	214.98	0.66	63	36.79	90.35	75.62	24.38	-63.75	115.46	-0.7	1.09	-0.57	PY00000499	good	179.4	-0.76	122	62.66	68.73	-11.01	111.01	135.24	85.13	-3.2	-1.21	-1.84	PY00000498	Bad	206.85	0.91	204	95.08	120.98	-68.41	168.41	253.38	112.92	2.5	1.35	1.45
M-006110-01	ATP12A	ATP12A	479	D021	PY00000546	good	249.79	0.98	88	51.35	102.12	103.92	-3.92	-49.46	121.83	0.62	1.54	0.14	PY00000545	good	206.09	1.21	92	60.83	105.98	111.75	-11.75	-66.06	125.92	0.43	1.81	0.32	PY00000544	good	219.05	0.74	109	48.65	89.13	82.57	17.43	-46.68	124.8	-0.72	1.24	-0.51
M-020426-01	ATP13A	ATP13A1	57130	M014	PY00000485	good	143.91	-1.1	97	54.38	63.11	-6.96	106.96	114.4	77.56	-3.92	-1.75	-2.16	PY00000484	good	295.95	1.42	197	96.33	106.14	126.73	-26.73	-519.48	129.39	0.14	2.14	0.2	PY00000483	Bad	196.05	0.19	201	94.95	102.18	227.61	-127.61	-107.14	102.3	0.63	0.31	0.1
M-008601-01	HSA9947	ATP13A2	23400	J011	PY00000491	good	192.79	1.01	126	74.2	100.44	101.44	-1.44	-132.19	121.9	0.67	1.74	0.03	PY00000490	good	228.15	0.5	174	84.93	89.36	69.5	30.5	-53.9	110.57	-0.52	0.83	-0.43	PY00000489	Bad	161.33	0.26	211	101.69	100.69	83.16	16.84	51.25	104.27	0.05	0.44	0.03
M-008131-01	ATP13A3	ATP13A3	79572	I003	PY00000546	good	275.82	1.53	70	40.85	112.76	123.58	-23.58	-77.73	134.52	2.22	2.44	0.84	PY00000545	good	164.84	0.08	83	54.88	84.76	70.06	29.94	-4.11	100.71	-0.64	0.05	-0.81	PY00000544	good	313.06	2.46	56	24.99	127.39	143.92	-43.92	-155.65	178.36	1.91	3.92	1.3
M-023682-01	ATP13A4	ATP13A4	84239	H013	PY00000552	good	126.7	-0.9	87	46.9	57.76	10.66	89.34	79.65	77.12	-2.26	-1.18	-1.48	PY00000551	good	183.53	-1.77	136	67.18	59.94	-151.25	251.25	1249.96	68.96	-5.47	-2.81	-4.64	PY00000550	Bad	187.46	0.9	228	104.56	112.1	701.48	-601.48	-589.92	111.4	1.6	1.23	0.64
M-032653-00	ATP13A5	ATP13A5	344905	K007	PY00000566	good	164.52	-0.93	43	23.91	63.65	13.45	86.55	74.38	79.38	-3.25	-1.48	-2.1	PY00000565	good	291.19	0.2	118	57.74	89.86	67.02	32.98	-20.28	105.13	-0.78	0.37	-0.58	PY00000564	Bad	151.03	-0.76	186	88.15	89.94	400.63	-300.63	-298.63	90.94	-0.79	-0.98	-0.52
M-006111-02	ATP1A1	ATP1A1	476	C020	PY00000549	good	185.95	0.96	134	80.33	101.69	105.96	-5.96	-115.95	118.56	0.11	1.45	0.08	PY00000548	good	230.14	0.68	172	84.26	89.71	51.86	48.14	-890.53	111.75	-0.81	0.98	-0.58	PY00000547	Bad	152.63	-0.57	205	96.9	90.38	830.95	-730.95	-232.86	93.01	-0.51	-0.84	-0.42
M-006112-00	ATP1A2	ATP1A2	477	F005	PY00001087	intermediate	242.85	1.73	68	90.82	127.57	166.8	-66.8	-72.72	128.4	3.27	2.68	1.95	PY00001088	good	320	3.23	102	47.97	160.91	203.49	-103.49	-246.35	221.5	3.28	5.37	2.1	PY00001089	good	232.43	2.09	84	44.15	124.09	140.38	-40.38	-137.51	167.54	1.59	3.35	1.35
M-004614-03	ATP1A3	ATP1A3	478	F018	PY00000497	intermediate	118.47	-0.34	122	71.76	79.62	41.25	58.75	30.44	93.7	-1.05	-0.45	-0.87	PY00000496	intermediate	381.82	0.44	139	77.65	93.6	73.86	26.14	-50.07	105.84	-0.81	0.58	-0.4	PY00000495	Bad	205.05	1.28	214	99.97	112.99	430.01	-330.01	3312.02	119.04	1.25	2.05	0.81
M-021377-02	ATP1A4	ATP1A4	480	M010	PY00000500	good	123.27	-1.53	119	69.49	51.81	-21.77	121.77	147.13	66.2	-4.29	-2.38	-2.84	PY00000499	good	159.55	-1.25	169	86.81	61.12	-38.01	138.01	221.68	75.71	-4.02	-1.98	-2.29	PY00000498	Bad	229.25	1.75	191	89.02	134.08	-173.57	273.57	489.11	125.15	3.97	2.64	2.35
M-008381-00	ATP1B1	ATP1B1	481	A022	PY00000546	good	172.12	-0.69	83	48.43	70.37	45.24	54.76	34.93	83.95	-4.15	-1.13	-1.96	PY00000545	good	159.28	-0.08	77	50.91	81.91	64.44	35.56	4.24	97.31	-0.78	-0.19	-0.96	PY00000544	good	142.91	-0.66	82	36.6	58.15	32.89	67.11	41.58	81.41	-2.85	-0.93	-1.98
M-010235-00	ATP1B2	ATP1B2	482	G013	PY00000264	good	121.95	0.26	124	65.54	71.79	39.58	60.42	-26.74	107.88	-2.4	0.56	-1.56	PY00000265	good	221.9	0.09	144	71.22	76.46	39.78	60.22	-10.66	101.59	-2.67	0.1	-1.63	PY00000266	Bad	212.67	-0.31	211	101.05	99.49	110.69	-10.69	-519.88	96.4	0.13	-0.42	-0.02
M-004569-00	ATP1B3	ATP1B3	483	G012	PY00000485	good	154.79	-0.82	58	32.52	67.88	6.88	93.12	85.76	83.42	-3.43	-1.29	-1.88	PY00000484	good	211.02	-0.35	107	52.32	75.68	-5.77	105.77	128.19	92.26	-0.94	-0.56	-0.78	PY00000483	Bad	226.72	1.7	181	85.5	118.17	1164.13	-1064.13	-959.45	118.3	2.94	2.46	0.82
M-009603-00	ATP1B4	ATP1B4	23439	J013	PY00000500	good	275.25	2.1	94	54.89	115.68	139.61	-39.61	-202.32	147.83	1.66	3.37	0.92	PY00000499	good	231.42	0.52	159	81.67	88.66	59.74	40.26	-91.25	109.81	-1.04	0.8	-0.67	PY00000498	Bad	201.28	0.7	221	103	117.72	-42.23	142.23	194.67	109.88	2.14	1.04	1.22
M-006113-00	ATP2A1	ATP2A1	487	L007	PY00002232	good	196.34	0.04	98	61.47	83.76	47.46	52.54	-4.53	100.73	-1.46	0.05	-1.07	PY00002231	good	149.45	-0.44	120	75.71	79.49	55.52	44.48	26.46	89.14	-1.11	-0.68	-1.12	PY00002230	good	176.59	0.43	122	54.24	87.78	80.01	19.99	-29.44	117.09	-1.71	0.77	-1.08
M-004082-01	ATP2A2	ATP2A2	488	O021	PY00000264	good	113.04	-0.09	68	35.94	66.54	28.35	71.65	9.22	100	-2.87	0	-1.84	PY00000265	good	229.01	0.23	168	83.09	78.91	46.05	53.95	-28.09	104.85	-2.39	0.3	-1.46	PY00000266	Bad	204.83	-0.57	213	102.01	95.83	187.89	-87.89	-952.22	92.85	-0.13	-0.83	-0.19
M-006114-01	ATP2A3	ATP2A3	489	D019	PY00000500	good	179.74	-0.18	99	57.81	75.54	38.19	61.81	17.29	96.53	-2.08	-0.24	-1.44	PY00000499	good	222.21	0.29	130	66.77	85.13	47.22	52.78	-51.16	105.44	-1.43	0.44	-0.88	PY00000498	Bad	168.56	-0.54	189	88.09	98.58	111.36	-11.36	-149.65	92.02	-0.01	-0.84	-0.1
M-006115-00	ATP2B1	ATP2B1	490	P012	PY00000500	good	193.5	0.15	117	68.32	81.32	52.81	47.19	-14.36	103.93	-1.54	0.28	-1.1	PY00000499	good	205.76	-0.12	167	85.78	78.83	24.84	75.16	20.47	97.64	-2.11	-0.19	-1.25	PY00000498	Bad	153.17	-1.12	187	87.15	89.59	183.59	-83.59	-311.59	83.62	-1.01	-1.72	-0.72
M-006116-00	ATP2B2	ATP2B2	491	A008	PY00000566	good	183.52	-0.52	126	70.07	71	30.95	69.05	41.02	88.55	-2.59	-0.82	-1.68	PY00000565	good	231.64	-0.87	154	75.35	71.48	7.28	92.72	86.94	83.63	-2.05	-1.17	-1.64	PY00000564	Bad	146.91	-0.94	203	96.21	87.49	473.95	-373.95	-371.58	88.46	-1.06	-1.24	-0.65
M-006117-01	ATP2B3	ATP2B3	492	N016	PY00000546	good	206.34	0.04	132	77.02	84.36	71.1	28.9	-2.25	100.64	-2.04	0.05	-1.03	PY00000545	good	145.29	-0.46	116	76.69	74.71	50.3	49.7	25.25	88.76	-1.14	-0.79	-1.35	PY00000544	good	154.19	-0.45	140	62.48	62.74	40.25	59.75	28.51	87.84	-2.53	-0.61	-1.76
M-006118-00	ATP2B4	ATP2B4	493	B012	PY00000546	good	153.43	-1.09	85	49.6	62.73	31.12	68.88	55.24	74.83	-5.29	-1.78	-2.46	PY00000545	good	133.82	-0.78	82	54.21	68.81	38.72	61.28	42.47	81.76	-1.44	-1.28	-1.66	PY00000544	good	176.56	-0.04	65	29.01	71.84	54.85	45.15	2.57	100.59	-1.91	0.03	-1.33
M-006119-00	ATP2C1	ATP2C1	27032	M009	PY00000566	good	270.06	1.39	93	51.72	104.48	110.66	-10.66	-110.87	130.3	0.41	2.18	0.26	PY00000565	good	315.96	0.65	164	80.24	97.5	91.87	8.13	-64.87	114.07	-0.25	1	-0.14	PY00000564	Bad	148.96	-0.85	178	84.36	88.71	437.45	-337.45	-335.27	89.69	-0.92	-1.11	-0.58
M-006280-01	KIAA0703	ATP2C2	9914	K019	PY00000500	good	204.72	0.42	143	83.5	86.04	64.72	35.28	-40.15	109.95	-1.1	0.7	-0.82	PY00000499	good	227.98	0.43	178	91.43	87.34	55.06	44.94	-76.28	108.18	-1.19	0.67	-0.75	PY00000498	Bad	166.93	-0.6	197	91.81	97.63	119.03	-19.03	-166.84	91.13	-0.11	-0.93	-0.16
M-006120-01	ATP4A	ATP4A	495	C020	PY00000633	good	205.9	0.38	119	63.85	84.55	67.05	32.95	-26.97	109.25	-1.27	0.59	-0.93	PY00000632	intermediate	57.6	0.3	130	79.63	88.85	77.54	22.46	-17.06	108.69	-0.79	0.74	-0.54	PY00000631	good	154.62	0.7	131	57.42	85.46	71.76	28.24	-48.82	121.18	-1.53	1.17	-0.9
M-009118-01	ATP4B	ATP4B	496	H006	PY00000552	good	164.13	-0.12	68	36.66	74.82	46.75	53.25	10.76	99.9	-1.39	0	-0.88	PY00000551	good	285.08	0.47	170	83.98	93.1	56.75	43.25	-331.47	107.12	-0.9	0.64	-0.8	PY00000550	Bad	164.51	-0.12	213	97.68	98.38	19.35	80.65	80.96	97.76	0.21	-0.24	-0.09
M-017064-01	ATP5A1	ATP5A1	498	K022	PY00000491	good	207.01	1.43	125	73.61	107.85	125.62	-25.62	-187.53	130.89	1.96	2.46	0.45	PY00000490	good	212.66	0.14	166	81.03	83.29	52.13	47.87	-15.42	103.07	-0.92	0.24	-0.67	PY00000489	Bad	171.07	0.7	208	100.24	106.77	-65.53	165.53	138.42	110.56	0.56	1.08	0.28
M-018615-01	ATP5B	ATP5B	506	O012	PY00000264	good	98.25	-0.68	96	50.74	57.84	9.71	90.29	68.92	86.92	-3.65	-0.93	-2.32	PY00000265	good	142.82	-1.48	96	47.48	49.21	-29.94	129.94	183.27	65.39	-5.83	-2.17	-3.53	PY00000266	Bad	226.26	0.14	188	90.03	105.85	-23.2	123.2	229.94	102.56	0.58	0.3	0.27
M-012705-01	ATP5C1	ATP5C1	509	K013	PY00002232	good	217.01	0.55	133	83.42	92.59	76.01	23.99	-67.42	111.33	-0.71	0.82	-0.49	PY00002231	good	181.51	0.38	110	69.4	96.54	92.5	7.5	-22.53	108.26	-0.05	0.51	-0.19	PY00002230	good	185.18	0.59	119	52.9	92.05	86.99	13.01	-40.73	122.78	-1.17	1.03	-0.7
M-017852-01	ATP5D	ATP5D	513	M003	PY00000345	intermediate	60	259	56.97	66.4	31.12	68.88	49.96	80.24	-2.79	-1.46	-2.32	-0.89	PY00000346	good	86	127.48	59.11	39.44	-8.67	108.67	129.03	65.63	-5.35	-2.08	-4.36	-1.24	PY00000344	good	81	148.24	39.8	56.09	27.22	72.78	42.5	88.1	-4.23	-0.56	-1.74	-0.53
M-012330-00	ATP5E	ATP5E	514	P007	PY00000552	good	117.97	-1.08	119	64.15	53.78	2.25	97.75	95.71	71.81	-2.46	-1.46	-1.62	PY00000551	good	248.85	-0.33	155	76.57	81.27	-17.47	117.47	232.8	93.51	-2.53	-0.59	-2.17	PY00000550	Bad	162.05	-0.23	197	90.34	96.91	-53.75	153.75	152.86	96.29	0.07	-0.4	-0.16
M-015956-01	ATP5F1	ATP5F1	515	O019	PY00000459	bad	66	203.85	62.71	67.06	31.17	68.83	62.09	73.74	-2.01	-1.85	-1.55	-1.26	PY00000458	good	60	209.94	41.65	78.2	59.55	40.45	-57.77	122.28	-2.09	1.27	-1.11	0.62	PY00000460	good	98	170.4	45.46	53.5	17.69	82.31	67.31	73.89	-2.58	-1.21	-2.03	-0.91
M-019935-01	ATP5G1	ATP5G1	516	E022	PY00000560	good	174.99	0.08	121	73.7	87.13	67.17	32.83	-6.5	101.93	-1.13	0.13	-0.6	PY00000559	good	194.92	0.54	92	54.42	84.44	72.03	27.97	-33.99	114.49	-1.28	0.83	-1.07	PY00000621	good	198.28	0.77	113	51.12	85.95	74.43	25.57	-56.11	125.03	-1.38	1.29	-1.21
M-019936-01	ATP5G2	ATP5G2	517	E015	PY00000552	good	216.84	0.98	110	59.3	98.85	97.58	2.42	-86.26	131.99	-0.16	1.66	-0.04	PY00000551	good	233.68	-0.66	199	98.3	76.32	-48.54	148.54	469.07	87.81	-3.21	-1.1	-2.74	PY00000550	Bad	167.69	0.02	238	109.14	100.28	113.82	-13.82	-11.94	99.64	0.41	-0.04	0.01
M-019494-01	ATP5G3	ATP5G3	518	B004	PY00000485	good	197.73	0.26	96	53.82	86.72	61.49	38.51	-27.29	106.57	-1.49	0.51	-0.78	PY00000484	good	290.63	1.31	152	74.33	104.24	118.44	-18.44	-478.96	127.07	0.08	1.97	0.14	PY00000483	Bad	195.82	0.18	198	93.53	102.06	220.57	-120.57	-100.74	102.18	0.61	0.29	0.09
M-012733-02	ATP5H	ATP5H	10476	G014	PY00001087	intermediate	209.06	0.67	70	93.49	109.82	123.8	-23.8	-28.19	110.54	1.11	1	0.69	PY00001088	good	271.58	2.31	84	39.51	136.57	162.12	-62.12	-175.94	187.98	1.97	3.89	1.26	PY00001089	good	244.9	2.38	101	53.09	130.75	151.55	-51.55	-156.4	176.53	2.02	3.79	1.73
M-019688-01	ATP5I	ATP5I	521	C010	PY00000558	good	184.91	1.05	85	48.97	101.92	105.66	-5.66	-113.98	121.95	0.1	1.6	0.11	PY00000557	good	263.73	0.18	153	73.03	81.58	49.7	50.3	-19.79	104.41	-1.38	0.33	-1.07	PY00000556	Bad	165.67	-0.3	216	96.81	87.57	-130.81	230.81	-148.21	95.9	-0.84	-0.46	-0.64
M-017536-01	ATP5J	ATP5J	522	M005	PY00000488	good	129.04	0.69	105	58.93	83.22	69.41	30.59	-38.85	116.75	-2.26	1.13	-1.05	PY00000487	good	231.39	-0.15	137	69	79.45	32.73	67.27	19.04	96.11	-1.66	-0.32	-1.09	PY00000486	Bad	151.7	-0.7	211	95.07	88.73	449.87	-349.87	-181.92	90.83	-1.15	-1.01	-0.5
M-012690-02	ATP5J2	ATP5J2	9551	F009	PY00001075	intermediate	239.75	0.09	67	85.28	97.48	93.34	6.66	-5.54	102.45	-0.09	0.18	-0.13	PY00001074	good	148.35	-0.22	74	34.41	75.51	53.73	46.27	15.65	93.71	-1.42	-0.31	-1.11	PY00001073	good	179.48	0.21	91	47.12	76.22	59.48	40.52	-14.62	107.57	-1.46	0.37	-1.21
M-017969-01	ATP5L	ATP5L	10632	M018	PY00000452	intermediate	52	319.77	52.53	79.62	59.68	40.32	16.23	94.84	-2.28	-0.42	-1.49	-0.34	PY00000453	good	66	216.85	46.28	58.88	28.42	71.58	30.73	90.11	-3.21	-0.52	-2.29	-0.37	PY00000454	good	83	172.49	39.45	50	20.92	79.08	58.6	73.53	-2.69	-1.4	-1.94	-0.89
M-019495-00	ATP5O	ATP5O	539	C020	PY00000494	good	194.53	0.06	92	50.51	79.1	49.67	50.33	-5.45	104.68	-1.1	0.28	-1.06	PY00000493	good	167.44	-1.92	142	68.56	53.77	-38.15	138.15	177.8	63.77	-5.44	-3.55	-4.23	PY00000492	Bad	198.53	-1.3	207	99.04	87.64	-519.82	619.82	302.08	85.47	-0.76	-1.82	-0.58
M-020544-02	ATP5S	ATP5S	27109	B012	PY00002154	good	163.42	-1.28	103	57	61.99	19.14	80.86	73.57	70.28	-2.85	-1.97	-2.19	PY00002153	good	117.51	-0.85	104	65	74.11	43.92	56.08	47.05	80.38	-3.44	-1.28	-1.69	PY00002152	good	108.58	-0.8	86	42.08	60.92	32.32	67.68	49.74	78.06	-3.04	-1.13	-1.82
M-021105-00	FLJ10241	ATP5SL	55101	O017	PY00001064	intermediate	193.92	-1.48	41	43.39	67.49	12.67	87.33	84.57	72.1	-3.71	-2.22	-2.5	PY00001066	good	153.85	-0.3	72	35.94	77.24	54.9	45.1	22.59	93.04	-4.06	-0.37	-1.62	PY00001065	good	56.79	-1.59	49	25.15	27.31	-17.62	117.62	133.32	39.03	-5.44	-2.28	-4.56
M-021378-01	ATP6AP1	ATP6AP1	537	A006	PY00002232	good	151.73	-1.07	68	42.65	64.74	-14.13	114.13	131.13	77.84	-3.07	-1.6	-2.32	PY00002231	good	134.72	-0.82	97	61.2	71.65	38.52	61.48	48.98	80.35	-1.59	-1.22	-1.55	PY00002230	good	81.03	-1.4	67	29.79	40.28	2.32	97.68	96.25	53.73	-7.72	-2.09	-5.28
M-024517-02	LOC92270	ATP6AP1L	92270	B003	PY00001071	intermediate	273.08	1.06	66	72.48	107.37	118.23	-18.23	-86.85	130.25	0.49	1.66	0.46	PY00001070	good	198.9	1.77	133	62.08	117.7	133.66	-33.66	-156.58	162.83	1.92	3.17	1.15	AY00001688	Bad	194.28	1.5	212	102.05	119.77	-276.24	376.24	235.1	127.03	2.18	2.44	0.83
M-013647-00	ATP6AP2	ATP6AP2	10159	O019	PY00000343	intermediate	62	319.3	61.08	77.76	49.74	50.26	30.99	89.82	-1.61	-0.69	-1.22	-0.52	PY00000341	good	62	223.09	43.97	60.89	34.35	65.65	5.43	101.24	-3.59	0.06	-2.4	-0.06	PY00000342	good	83	185.58	40.34	59.47	32.15	67.85	32.76	85.7	-2.23	-0.65	-1.73	-0.41
M-017618-01	ATP6V0A1	ATP6V0A1	535	L019	PY00000491	good	160.46	0.05	168	98.93	83.6	46.46	53.54	-6.35	101.45	-2.26	0.12	-0.94	PY00000490	good	254.12	1.1	162	79.07	99.53	98.65	1.35	-118.45	123.16	0.15	1.81	-0.02	PY00000489	Bad	174.12	0.83	194	93.49	108.67	-112.21	212.21	165.78	112.54	0.73	1.28	0.36
M-019950-00	ATP6V0A2	ATP6V0A2	23545	C017	PY00000459	bad	86	274.38	81.71	90.26	79.64	20.36	3.15	99.25	-0.61	-0.05	-0.46	-0.06	PY00000458	good	102	144	70.8	53.64	13.98	86.02	62.97	83.87	-4.84	-0.92	-2.37	-0.67	PY00000460	good	134	218.73	62.16	68.67	44.54	55.46	17.69	94.84	-1.7	-0.24	-1.37	-0.24
M-013185-01	ATP6V0A4	ATP6V0A4	50617	F018	PY00000500	good	170.29	-0.41	53	30.95	71.57	28.16	71.84	39.02	91.46	-2.45	-0.6	-1.67	PY00000499	good	186.59	-0.59	109	55.99	71.48	-1.23	101.23	103.95	88.54	-2.9	-0.94	-1.68	PY00000498	Bad	145.2	-1.42	209	97.41	84.92	221.02	-121.02	-395.5	79.27	-1.54	-2.17	-1.04
M-010907-02	ATP6V0B	ATP6V0B	533	B008	PY00001061	intermediate	165.48	-0.59	55	74.89	77.7	48.41	51.59	36.36	87.59	-1.62	-0.81	-1.29	PY00001062	good	74.96	-1.64	89	42.9	40.24	-16.68	116.68	129.56	52.82	-4.16	-2.46	-2.44	PY00001063	good	74.49	-1.05	96	50.08	40.25	5.55	94.45	89.37	60.98	-5.48	-1.3	-3.33
M-017620-02	ATP6V0C	ATP6V0C	527	E008	PY00001075	intermediate	156.12	-1.64	67	85.28	63.47	3.51	96.49	96.03	66.71	-4.61	-2.51	-1.92	PY00001074	good	120.05	-0.83	90	41.85	61.11	26.51	73.49	58.38	75.83	-2.37	-1.18	-1.76	PY00001073	good	109.23	-1.19	86	44.53	46.38	8.65	91.35	83.34	65.47	-3.25	-1.7	-2.72
M-019238-01	ATP6V0D1	ATP6V0D1	9114	M009	PY00000549	good	169.43	0.43	94	56.35	92.66	74.16	25.84	-51.14	108.03	-0.4	0.63	-0.36	PY00000548	good	232.2	0.73	147	72.01	90.52	55.61	44.39	-962.24	112.75	-0.75	1.06	-0.53	PY00000547	Bad	176.28	0.47	180	85.08	104.38	-232.72	332.72	193.22	107.43	0.54	0.89	0.19
M-005105-00	ATP6V0D2	ATP6V0D2	245972	I015	PY00000485	good	207.04	0.5	48	26.91	90.8	73.32	26.68	-51.77	111.58	-1.07	0.9	-0.54	PY00000484	good	195.57	-0.67	113	55.26	70.14	-29.88	129.88	246.05	85.51	-1.13	-1.05	-0.96	PY00000483	Bad	158.57	-1.65	212	100.15	82.64	-916.69	1016.69	934.26	82.74	-2.2	-2.32	-0.78
M-011559-01	ATP6V0E	ATP6V0E1	8992	I020	PY00000494	good	153.12	-0.85	44	24.16	62.26	9.12	90.88	80.64	82.39	-2.22	-1.06	-1.92	PY00000493	good	154.92	-2.19	75	36.21	49.75	-50.17	150.17	202.31	59	-5.9	-4.02	-4.6	PY00000492	Bad	218.04	-0.58	167	79.9	96.25	-87.95	187.95	134.19	93.87	0.03	-0.77	-0.17
M-025369-01	C7ORF32	ATP6V0E2	155066	A004	PY00000630	good	270.82	1.51	122	69.64	110.4	120.91	-20.91	-96.63	135.56	0.82	2.25	0.65	PY00000629	intermediate	65.29	0.32	122	72.65	80.23	64.37	35.63	-16.93	110.48	-2.18	0.71	-1.49	PY00000628	good	124.09	-0.55	126	56.55	61.11	33.41	66.59	35.86	88.85	-4.81	-0.56	-3.33
M-017590-00	ATP6V1A	ATP6V1A	523	I009	PY00001087	intermediate	201.28	0.43	69	92.15	105.73	113.89	-13.89	-17.93	106.42	0.62	0.61	0.41	PY00001088	good	93.82	-1.08	122	57.38	47.18	10.26	89.74	82.54	64.94	-2.85	-1.55	-1.82	PY00001089	good	114.41	-0.63	103	54.14	61.08	34.75	65.25	41.2	82.47	-2.47	-0.87	-2.19
M-011588-01	ATP6V1B1	ATP6V1B1	525	D012	PY00000497	intermediate	82.08	-1.67	91	53.53	55.16	-29.27	129.27	149.36	64.92	-2.39	-2.52	-1.91	PY00000496	intermediate	331.42	-0.46	135	75.42	81.25	23.37	76.63	52.52	91.87	-1.84	-0.8	-1.18	PY00000495	Bad	155.94	-0.71	209	97.64	85.93	-257.38	357.38	-1822.58	90.53	-1.31	-1.02	-0.88
M-011589-01	ATP6V1B2	ATP6V1B2	526	J013	PY00000491	good	202.84	1.31	70	41.22	105.68	118.53	-18.53	-171.3	128.25	1.58	2.25	0.33	PY00000490	good	189.21	-0.4	114	55.64	74.11	25.8	74.2	42.87	91.7	-1.52	-0.65	-1.05	PY00000489	Bad	153.09	-0.11	184	88.67	95.55	208.98	-108.98	-22.51	98.94	-0.38	-0.11	-0.19
M-013139-01	ATP6V1C1	ATP6V1C1	528	D008	PY00000546	good	96.86	-2.3	80	46.68	39.6	-11.61	111.61	116.7	47.24	-8.77	-3.72	-3.99	PY00000545	good	74.69	-2.4	99	65.45	38.41	-21.03	121.03	131.25	45.63	-2.97	-3.8	-3.28	PY00000544	good	82.35	-1.77	79	35.26	33.51	-6.63	106.63	111.77	46.92	-4.54	-2.65	-3.14
M-016263-01	ATP6V1C2	ATP6V1C2	245973	C003	PY00000633	good	276.41	2.04	125	67.07	113.5	128.79	-28.79	-143.89	146.67	1.54	2.98	0.81	PY00000632	intermediate	83.74	2.48	133	81.47	129.19	158.81	-58.81	-139.74	158.03	1.87	4.94	1.42	PY00000631	good	192.08	1.9	125	54.79	106.17	111.98	-11.98	-132.24	150.55	0.47	2.8	0.38
M-013221-01	ATP6V1D	ATP6V1D	51382	K022	PY00000549	good	155.2	-0.04	105	62.94	84.88	46.76	53.24	4.71	98.95	-0.84	-0.08	-0.75	PY00000548	good	194.24	-0.27	146	71.52	75.72	-13.64	113.64	360.58	94.32	-1.88	-0.47	-1.36	PY00000547	Bad	135.18	-1.34	197	93.12	80.04	1615.86	-1515.86	-547.28	82.38	-1.28	-2.11	-0.88
M-011590-01	ATP6V1E1	ATP6V1E1	529	E004	PY00002232	good	247.75	1.31	112	70.25	105.7	118.45	-18.45	-160.92	127.11	0.4	1.96	0.37	PY00002231	good	220.69	1.38	113	71.29	117.38	137.71	-37.71	-82.41	131.62	1.24	1.97	0.95	PY00002230	good	196.15	0.8	117	52.01	97.5	95.91	4.09	-55.16	130.05	-0.48	1.36	-0.22
M-019427-00	ATP6V1E2	ATP6V1E2	90423	F016	PY00001067	bad	240.92	0.68	74	94.95	108.34	122	-22	-35.22	112.77	0.71	0.98	0.41	PY00001068	good	205.68	0.72	137	63.7	101.24	102.55	-2.55	-51.76	124.65	0	1.38	0.06	PY00001069	good	144.11	-0.15	106	54.17	66.75	49.28	50.72	9.03	96.16	-2.67	-0.18	-2.09
M-011930-02	ATP6V1F	ATP6V1F	9296	O012	PY00000546	good	114.93	-1.91	124	72.36	46.99	2.04	97.96	97.07	56.05	-7.66	-3.1	-3.5	PY00000545	good	76.43	-2.35	110	72.73	39.3	-19.27	119.27	128.63	46.7	-2.93	-3.73	-3.23	PY00000544	good	87.28	-1.68	137	61.14	35.51	-3.41	103.41	106.06	49.72	-4.4	-2.51	-3.05
M-013608-01	ATP6V1G1	ATP6V1G1	9550	O009	PY00000491	good	170.17	0.34	98	57.71	88.66	62.98	37.02	-44.16	107.6	-1.38	0.6	-0.65	PY00000490	good	197.06	-0.22	131	63.94	77.18	34.61	65.39	23.36	95.5	-1.32	-0.35	-0.92	PY00000489	Bad	184.39	1.29	198	95.42	115.08	-268.98	368.98	257.68	119.17	1.27	1.96	0.63
M-012916-00	ATP6V1G2	ATP6V1G2	534	P007	PY00000491	good	149.7	-0.27	168	98.93	77.99	28.17	71.83	35.51	94.65	-3.23	-0.43	-1.26	PY00000490	good	233.97	0.64	212	103.48	91.64	76.04	23.96	-68.38	113.39	-0.37	1.05	-0.34	PY00000489	Bad	174.43	0.85	221	106.51	108.87	-116.9	216.9	168.53	112.74	0.74	1.3	0.37
M-017569-00	ATP6V1G3	ATP6V1G3	127124	P006	PY00000566	good	294.49	1.93	109	60.62	113.93	133.17	-33.17	-153.77	142.09	1.25	3.02	0.81	PY00000565	good	316.86	0.66	173	84.65	97.78	92.77	7.23	-66.5	114.4	-0.23	1.03	-0.13	PY00000564	Bad	202.59	1.56	200	94.79	120.65	-517.28	617.28	614.7	121.99	2.61	2.37	1.07
M-010930-01	ATP6V1H	ATP6V1H	51606	P021	PY00000633	good	196.12	0.15	127	68.14	80.53	58.48	41.52	-10.75	104.06	-1.67	0.26	-1.17	PY00000632	intermediate	52.17	-0.15	121	74.12	80.49	60.69	39.31	8.38	98.46	-1.34	-0.13	-0.95	PY00000631	good	142.77	0.32	149	65.32	78.91	59.03	40.97	-22.43	111.9	-2.16	0.66	-1.3
M-019280-01	ATP7A	ATP7A	538	B019	PY00000494	good	153.14	-0.85	68	37.34	62.27	9.14	90.86	80.6	82.41	-2.22	-1.06	-1.92	PY00000493	good	167.67	-1.92	123	59.38	53.85	-37.93	137.93	177.35	63.86	-5.43	-3.54	-4.22	PY00000492	Bad	198.51	-1.3	200	95.69	87.63	-520.14	620.14	302.21	85.47	-0.77	-1.82	-0.58
M-019281-01	ATP7B	ATP7B	540	K019	PY00000264	good	108.78	-0.26	136	71.89	64.03	22.97	77.03	26.43	96.23	-3.1	-0.27	-1.98	PY00000265	good	276.3	1.16	181	89.52	95.21	87.75	12.25	-144.08	126.5	-0.5	1.66	-0.33	PY00000266	Bad	206.69	-0.51	193	92.43	96.7	169.55	-69.55	-849.53	93.69	-0.07	-0.73	-0.15
M-008166-01	ATP8A1	ATP8A1	10396	M015	PY00000264	good	112.66	-0.11	81	42.81	66.32	27.87	72.13	10.74	99.67	-2.89	-0.02	-1.86	PY00000265	good	217.17	-0.01	159	78.64	74.83	35.61	64.39	0.95	99.42	-2.86	-0.04	-1.75	PY00000266	Bad	233.85	0.39	216	103.44	109.4	-98.09	198.09	649.34	106	0.83	0.7	0.43
M-010164-01	ATP8A2	ATP8A2	51761	K020	PY00001087	intermediate	197.49	0.31	71	94.82	103.74	109.07	-9.07	-12.94	104.42	0.38	0.42	0.26	PY00001088	good	187.6	0.71	79	37.15	94.34	90.38	9.62	-53.83	129.85	-0.31	1.32	-0.2	PY00001089	good	204.76	1.45	52	27.33	109.32	115.62	-15.62	-95.61	147.59	0.64	2.36	0.52
M-019995-02	ATP8B1	ATP8B1	5205	H010	PY00000549	good	118.44	-1.24	117	70.14	64.77	-24.01	124.01	148.93	75.52	-1.96	-1.91	-1.75	PY00000548	good	216.04	0.3	183	89.65	84.22	26.14	73.86	-399.31	104.9	-1.23	0.41	-0.88	PY00000547	Bad	173.53	0.35	205	96.9	102.75	-109.08	209.08	143.69	105.75	0.42	0.69	0.12
M-022341-02	ATP8B2	ATP8B2	57198	O012	PY00000485	good	135.15	-1.32	115	64.47	59.27	-18.09	118.09	137.46	72.84	-4.32	-2.12	-2.39	PY00000484	good	217.71	-0.21	170	83.13	78.08	4.67	95.33	77.18	95.19	-0.85	-0.35	-0.7	PY00000483	Bad	186.57	-0.28	189	89.28	97.24	-61.84	161.84	156.28	97.35	-0.09	-0.36	-0.12
M-023898-01	ATP8B3	ATP8B3	148229	D006	PY00000546	good	213.67	0.2	93	54.27	87.35	76.63	23.37	-10.21	104.21	-1.59	0.3	-0.84	PY00000545	good	147.29	-0.41	89	58.84	75.74	52.33	47.67	22.24	89.99	-1.09	-0.7	-1.29	PY00000544	good	176.02	-0.05	78	34.81	71.62	54.5	45.5	3.19	100.28	-1.92	0.01	-1.34
M-030400-01	ATP8B4	ATP8B4	79895	P005	PY00000491	good	140.75	-0.54	109	64.19	73.33	12.95	87.05	70.36	88.99	-4.05	-0.88	-1.53	PY00000490	good	155.56	-1.18	164	80.05	60.93	-11.96	111.96	126.49	75.39	-2.38	-1.92	-1.58	PY00000489	Bad	137.36	-0.82	188	90.6	85.73	449.23	-349.23	-163.35	88.77	-1.21	-1.15	-0.59
M-024177-01	ATP9A	ATP9A	10079	N017	PY00000552	good	170.08	0	119	64.15	77.54	52.49	47.51	-0.19	103.53	-1.25	0.18	-0.79	PY00000551	good	341.41	1.71	171	84.47	111.5	172.12	-72.12	-1208.65	128.29	1.64	2.56	1.33	PY00000550	Bad	169.63	0.1	195	89.42	101.44	171.65	-71.65	-68.82	100.8	0.52	0.09	0.08
M-032249-00	ATP9B	ATP9B	374868	J020	PY00000546	good	243.25	0.84	147	85.78	99.45	98.98	1.02	-42.35	118.64	0.22	1.32	-0.04	PY00000545	good	227.95	1.81	140	92.56	117.22	133.83	-33.83	-98.87	139.27	1	2.75	0.92	PY00000544	good	330.5	2.78	194	86.58	134.48	155.29	-55.29	-175.86	188.29	2.4	4.41	1.63
M-013738-01	ATPAF1	ATPAF1	64756	D016	PY00001081	bad	214.34	0.38	67	92.73	107.08	116.19	-16.19	-18.3	110.33	0.97	0.73	0.35	PY00001082	good	185.52	0.82	109	53.61	89.93	82.29	17.71	-63.97	128.73	-0.82	1.35	-0.59	PY00001083	good	155.13	0.75	107	53.77	86.62	77.07	22.93	-53.52	124.98	-1.65	1.41	-0.86
M-017426-01	ATPAF2	ATPAF2	91647	L020	PY00000345	intermediate	94	331.19	89.26	84.91	69.07	30.93	-11.05	102.61	-1.26	0.19	-1.04	0.2	PY00000346	good	105	209.24	72.16	64.73	36.72	63.28	-22.85	107.73	-3.11	0.47	-2.54	0.22	PY00000344	good	156	163.07	76.66	61.7	36.52	63.48	22.85	96.91	-3.68	-0.14	-1.52	-0.29
M-031880-00	MGC14798	ATPBD4	89978	B012	PY00001090	bad	248.73	1.86	80	154.78	142.43	203.41	-103.41	-66.58	133.89	1.79	4.62	1.43	PY00001091	good	155.21	0.24	93	45	79.83	62.6	37.4	-23.37	119.95	-1.81	0.9	-1.1	PY00001092	good	87.56	-0.41	96	48.24	59.67	26.59	73.41	47.36	99.61	-3.31	-0.01	-1.81
M-017220-00	ATPIF1	ATPIF1	93974	I009	PY00001064	intermediate	301.88	0.67	41	43.39	105.06	113.58	-13.58	-38.36	112.24	0.41	0.98	0.39	PY00001066	good	161.49	-0.16	103	51.42	81.08	62.51	37.49	11.87	97.66	-3.31	-0.12	-1.35	PY00001065	good	155.3	0.14	95	48.76	74.69	59.04	40.96	-11.69	106.75	-1.89	0.25	-1.59
M-003202-05	ATR	ATR	545	J017	PY00000347	good	105.77	-0.95	87	48.35	59.11	8.73	91.27	80.22	80.59	-2.66	-1.25	-2.27	PY00000580	good	198.13	-1.28	146	73.34	64.15	-27.66	127.66	159.14	76.17	-2.5	-1.86	-1.86	PY00000579	Bad	128.51	-1.82	224	100.22	66.19	-878.99	978.99	-584.71	71.87	-2.29	-2.86	-1.66
M-012403-01	ATRN	ATRN	8455	L004	PY00002160	good	264.49	1.64	124	76.66	109.67	123.86	-23.86	-144.68	135.33	0.89	2.35	0.59	PY00002159	good	222.97	1.57	116	76.57	119.23	144.93	-44.93	-94.27	137.2	2.18	2.64	1.57	PY00002158	good	144.57	0.36	189	86.08	75.41	58.16	41.84	-27.11	113.1	-1.83	0.6	-1.29
M-026316-02	ATRNL1	ATRNL1	26033	L006	PY00000627	intermediate	112.01	0.34	131	69.82	74.12	54.2	45.8	-21.84	111.06	-1.67	0.7	-1.12	PY00000626	good	211.98	0.45	179	89.47	91.2	49.66	50.34	-1198.84	110.05	-0.55	0.76	-0.47	PY00000625	Bad	192.45	0.49	212	93.31	104.12	296.4	-196.4	-1672.69	105.92	0.26	0.75	0.23
M-006524-01	ATRX	ATRX	546	P018	PY00000546	good	243.08	0.83	135	78.77	99.38	98.85	1.15	-42.17	118.56	0.21	1.31	-0.04	PY00000545	good	233.98	1.97	110	72.73	120.32	139.93	-39.93	-107.93	142.95	1.16	3	1.08	PY00000544	good	228.42	0.91	163	72.75	92.94	88.68	11.32	-57.54	130.13	-0.46	1.51	-0.33
M-004510-02	SCA1	ATXN1	6310	G017	PY00002145	good	182.7	0.16	102	60.76	94.6	83.81	16.19	-12.37	104.14	-0.53	0.32	-0.39	PY00002144	good	233.25	0.83	85	52.15	104.14	108.13	-8.13	-43.13	121.4	0.41	1.35	0.24	PY00002143	good	204.13	-0.01	103	50.97	88.2	77.65	22.35	0.8	100.32	-0.79	0.02	-0.71
M-020593-01	E46L	ATXN10	25814	L006	PY00002223	good	119.93	-1.4	91	52.28	56.95	-4.55	104.55	107.42	67.73	-3.46	-1.96	-1.93	PY00002222	good	141.46	-0.69	72	46.79	67.35	27.17	72.83	49.8	84.81	-2.39	-0.99	-1.73	PY00002221	good	137.64	-0.56	92	44.3	62.98	37.14	62.86	34.74	86.67	-4.16	-0.76	-2.63
M-011772-01	SCA2	ATXN2	6311	B017	PY00002223	good	164.7	-0.3	131	75.26	78.22	47.09	52.91	23.31	93.02	-1.79	-0.42	-0.98	PY00002222	good	155.31	-0.31	111	72.14	73.95	41.89	58.11	22.61	93.12	-1.89	-0.45	-1.38	PY00002221	good	178.11	0.33	142	68.37	81.5	68.58	31.42	-20.53	112.16	-2.08	0.7	-1.32
M-013395-01	ATXN2L	ATXN2L	11273	L009	PY00000560	good	225.91	1.4	130	79.18	112.49	131.87	-31.87	-109.08	131.59	0.87	2.13	0.58	PY00000559	good	196.06	0.57	138	81.63	84.94	72.92	27.08	-35.65	115.17	-1.23	0.87	-1.03	PY00000621	good	211.81	1.08	165	74.64	91.81	85.1	14.9	-78.48	133.56	-0.72	1.73	-0.71
M-012013-01	MJD	ATXN3	4287	K010	PY00000500	good	192.33	0.12	101	58.98	80.83	51.56	48.44	-11.65	103.29	-1.59	0.23	-1.13	PY00000499	good	209.09	-0.03	155	79.61	80.1	29.36	70.64	6	99.21	-1.97	-0.06	-1.17	PY00000498	Bad	192.61	0.37	203	94.61	112.65	-1.56	101.56	103.51	105.15	1.57	0.54	0.87
M-011106-01	SCA7	ATXN7	6314	K006	PY00000555	good	300.99	2.3	56	32.84	121.83	161.73	-61.73	-243.2	149.96	1.67	3.73	1.03	PY00000554	good	265.05	0.74	124	59.92	93.02	73.05	26.95	-138.04	111.59	-0.56	1.1	-0.52	PY00000553	Bad	202.48	0.17	162	72.95	101.71	-220.24	320.24	215.9	102.08	0.03	0.23	0.06
M-016979-01	MGC33190	ATXN7L1	222255	H021	PY00000630	good	139.74	-1.22	89	50.8	56.96	13.51	86.49	78.03	69.95	-3.24	-1.9	-2.67	PY00000629	intermediate	49.25	-0.91	90	53.59	60.51	28.83	71.17	47.63	83.33	-4.21	-1.12	-2.98	PY00000628	good	114.24	-0.8	76	34.11	56.26	25.1	74.9	51.8	81.79	-5.42	-0.91	-3.74
M-018376-01	MGC46534	ATXN7L2	127002	P013	PY00002151	good	153.62	-0.55	136	70.97	68.54	35.65	64.35	34.69	88.62	-3.03	-0.78	-1.75	PY00002150	good	136.85	-0.9	98	68.32	69.29	30.8	69.2	57.75	79.66	-2.85	-1.35	-1.67	PY00002149	good	173.13	0.32	119	51.54	77.96	64.8	35.2	-18.85	111.68	-2.78	0.6	-1.86
M-008457-00	AUH	AUH	549	D016	PY00000543	intermediate	96.79	-0.74	59	31.22	61.05	15	85	68.18	82.51	-7.16	-1.27	-1.84	PY00000542	intermediate	184.26	-1.11	125	63.78	60.78	-18.51	118.51	154.06	77.21	-2.9	-1.72	-2	PY00000541	Bad	149.54	-0.29	219	95.55	88.42	-6.96	106.96	126.83	97.13	-1.12	-0.29	-0.66
M-012410-01	AUP1	AUP1	550	A022	PY00000627	intermediate	88.69	-0.61	125	66.62	58.69	26.89	73.11	39.55	87.94	-2.56	-0.77	-1.79	PY00000626	good	180.69	-0.31	151	75.48	77.73	-27.32	127.32	814.63	93.81	-1.76	-0.47	-1.2	PY00000625	Bad	182.8	0.05	235	103.44	98.9	47.65	52.35	-184.96	100.61	-0.15	0.08	-0.06
M-003545-10	AURKA	AURKA	6790	C006	PY00000347	good	82.2	-1.74	107	59.47	45.94	-20.67	120.67	146.83	62.63	-3.53	-2.4	-3.01	PY00000580	good	242.07	-0.41	115	57.77	78.38	23	77	50.82	93.06	-1.52	-0.54	-1.12	PY00000579	Bad	131.92	-1.7	192	85.91	67.94	-828.25	928.25	-545.18	73.78	-2.17	-2.67	-1.57
M-006467-00	AKIP	AURKAIP1	54998	G003	PY00001087	intermediate	148.46	-1.23	39	52.09	77.99	46.67	53.33	51.68	78.49	-2.75	-2.03	-1.55	PY00001088	good	190.27	0.76	22	10.35	95.68	92.65	7.35	-57.7	131.7	-0.24	1.4	-0.15	PY00001089	good	142.77	0.03	36	18.92	76.22	60.13	39.87	-1.74	102.91	-1.49	0.14	-1.34
M-003326-08	AURKB	AURKB	9212	G009	PY00000347	good	125.34	-0.3	112	62.24	70.05	33.15	66.85	24.91	95.5	-1.94	-0.29	-1.67	PY00000580	good	207.14	-1.1	134	67.32	67.07	-17.27	117.27	136.92	79.63	-2.3	-1.59	-1.71	PY00000579	Bad	150.19	-1.04	228	102.01	77.36	-555.71	655.71	-332.88	84	-1.54	-1.63	-1.11
M-019573-04	AURKC	AURKC	6795	A016	PY00002148	good	126.5	-1.93	104	56.31	48.47	-0.32	100.32	100.47	56.72	-2.74	-3.06	-2.35	PY00002147	intermediate	43.05	-1.29	108	66.95	57.72	24.49	75.51	59.81	75.21	-3.79	-2.07	-2.76	PY00002146	good	115.97	-1.05	81	35.9	55.07	21.41	78.59	64.1	73.03	-4.92	-1.31	-2.43
M-013932-00	AUTS2	AUTS2	26053	F022	PY00002154	good	191.8	-0.73	127	70.29	72.76	42.05	57.95	41.94	82.49	-1.99	-1.16	-1.57	PY00002153	good	105.95	-1.2	104	65	66.82	28.12	71.88	66.1	72.47	-4.41	-1.79	-2.16	PY00002152	good	103.95	-0.92	138	67.52	58.31	27.82	72.18	56.74	74.73	-3.23	-1.3	-1.94
M-021098-01	AVEN	AVEN	57099	I011	PY00000572	good	266.74	1.17	73	40.17	99.56	98.96	1.04	-89.29	125.75	0.06	1.87	-0.03	PY00000571	good	202.44	-0.18	121	58.54	76.76	33.36	66.64	19.34	97.52	-1.73	-0.19	-1.21	PY00000570	Bad	204.85	-1.56	196	93.67	87.47	434.49	-334.49	3675.08	84.41	-1.53	-2.15	-1.04
M-012275-00	AVIL	AVIL	10677	M003	PY00001071	intermediate	209.79	-0.13	56	61.5	82.48	56.65	43.35	10.47	100.06	-1.8	0	-1.09	PY00001070	good	133.03	0.16	70	32.67	78.72	59.53	40.47	-14.28	108.91	-2.47	0.45	-1.39	AY00001688	Bad	119.96	-1.22	187	90.01	73.95	595.62	-495.62	-191.29	78.44	-2.07	-1.95	-1.1
M-025311-01	KIAA0241	AVL9	23080	D008	PY00001064	intermediate	280.97	0.26	45	47.62	97.78	94.04	5.96	-14.56	104.47	-0.38	0.36	-0.17	PY00001066	good	113.2	-1.06	77	38.44	56.83	14.45	85.55	79.63	68.46	-8.01	-1.66	-3.08	PY00001065	good	106.45	-0.72	67	34.39	51.2	21.03	78.97	60.21	73.18	-3.65	-1	-3.06
M-010997-01	AVP	AVP	551	A011	PY00000558	good	74.15	-2.3	58	33.42	40.87	-74.03	174.03	249.92	48.9	-5.46	-3.72	-3.41	PY00000557	good	177.98	-1.38	115	54.89	55.05	-22.72	122.72	154.75	70.46	-3.33	-2.2	-2.62	PY00000556	Bad	173.64	0	202	90.53	91.78	-52.56	152.56	0.26	100.52	-0.49	0.06	-0.42
M-013941-01	AVPI1	AVPI1	60370	M008	PY00000624	intermediate	124.3	0.33	106	56.82	80.09	62.74	37.26	-20.18	109.07	-1.32	0.54	-0.97	PY00000623	good	218.54	0.75	149	73.42	91.36	73.6	26.4	-134.27	120.63	-0.97	1.29	-0.55	PY00000622	Bad	176.99	0.28	212	95.2	95.96	48.03	51.97	-585.94	104.19	-0.14	0.51	-0.19
M-003631-01	AVPR1A	AVPR1A	552	D011	PY00002148	good	217.52	-0.05	89	48.19	83.34	67.57	32.43	2.4	97.53	-0.85	-0.17	-0.76	PY00002147	intermediate	53.63	-0.39	74	45.87	71.9	49.81	50.19	18.25	93.68	-2.48	-0.53	-1.83	PY00002146	good	165.04	0.07	95	42.11	78.37	62.16	37.84	-4.25	103.93	-2.16	0.19	-1.17
M-005431-01	AVPR1B	AVPR1B	553	A006	PY00001084	bad	215.79	-0.11	109	192.49	105.68	115.22	-15.22	4.02	97.02	0.41	-0.31	0.37	PY00001085	good	162.88	0.07	186	86.04	81.69	67.12	32.88	-4.65	103.8	-1.14	0.19	-1.06	PY00001086	good	144.82	0.08	198	101.83	82.49	73.17	26.83	-4.31	103.54	-3.29	0.15	-1.48
M-005432-00	AVPR2	AVPR2	554	J004	PY00001084	bad	213.08	-0.19	98	173.07	104.36	111.66	-11.66	6.98	95.8	0.3	-0.43	0.29	PY00001085	good	99.6	-1.31	126	58.28	49.95	10.11	89.89	84.24	63.47	-3.45	-1.84	-2.88	PY00001086	good	75.06	-1.45	104	53.49	42.75	12.29	87.71	82.48	53.66	-10.99	-1.95	-4.84
M-010304-01	DGAT2L3	AWAT1	158833	H006	PY00000624	intermediate	145.31	1.13	148	79.33	93.63	88.08	11.92	-68.71	127.51	-0.45	1.63	-0.31	PY00000623	good	191.54	0.14	166	81.8	80.07	39.12	60.88	-24.5	105.73	-2.12	0.36	-1.26	PY00000622	Bad	191.32	0.96	212	95.2	103.73	147.95	-47.95	-2013.11	112.63	0.45	1.52	0.18
M-027188-01	DGAT2L4	AWAT2	158835	B013	PY00000560	good	107.58	-1.66	81	49.33	53.57	-18.47	118.47	129.28	62.66	-3.78	-2.51	-2.15	PY00000559	good	126.57	-1.03	57	33.72	54.83	18.79	81.21	65.05	74.34	-4.21	-1.48	-3.1	PY00000621	good	154.49	-0.22	48	21.71	66.96	39.89	60.11	16.33	97.42	-3.51	-0.13	-2.85
M-019223-01	FLJ32940	AXDND1	126859	M020	PY00000630	good	184.74	-0.28	145	82.77	75.31	50.38	49.62	18.07	92.47	-1.84	-0.48	-1.53	PY00000629	intermediate	53.68	-0.57	104	61.93	65.96	38.66	61.34	29.78	90.83	-3.65	-0.62	-2.57	PY00000628	good	182.59	0.91	154	69.12	89.91	82.73	17.27	-58.82	130.73	-1.2	1.53	-0.86
M-009625-01	AXIN1	AXIN1	8312	H011	PY00000452	intermediate	71	402.61	71.72	100.25	100.5	-0.5	-41.07	119.42	0.32	1.56	0.02	0.85	PY00000453	good	78	260.32	54.69	70.69	48.97	51.03	-19.34	108.17	-2.35	0.43	-1.64	0.23	PY00000454	good	117	268.56	55.61	77.85	64.97	35.03	-28.58	114.48	-1.09	0.76	-0.86	0.43
M-008809-01	AXIN2	AXIN2	8313	D013	PY00002235	good	173.88	-0.1	149	90.06	77.17	38.73	61.27	10.92	99.18	-2.33	-0.05	-1.23	PY00002234	intermediate	53.42	-0.54	121	73.78	71.03	47.75	52.25	24.92	89.03	-3.41	-0.85	-1.81	PY00002233	good	167.91	0.3	138	66.11	77.39	59.44	40.56	-20.1	109.85	-2.6	0.58	-1.49
[truncated: 16,787 more rows]

## Sheet: Merged Data raw
AverageCenterIntensity1	CellsAnalysed1	CompoundID	GeneSymbol	PctControlCellCount1	PercentControl1	PercentControlMin1	PercentInhibition1	PercentInhibitionSamples1	PercentSampleMedian1	PlateID1	Result1	RobustSSMDWell1	SSMDwell1	WellRef1	ZScoreWell1	AverageCenterIntensity2	CellsAnalysed2	PctControlCellCount2	PercentControl2	PercentControlMin2	PercentInhibition2	PercentInhibitionSamples2	PercentSampleMedian2	PlateID2	Result2	RobustSSMDWell2	SSMDwell2	WellRef2	ZScoreWell2	AverageCenterIntensity3	CellsAnalysed3	PctControlCellCount3	PercentControl3	PercentControlMin3	PercentInhibition3	PercentInhibitionSamples3	PercentSampleMedian3	PlateID3	Result3	RobustSSMDWell3	SSMDwell3	WellRef3	ZScoreWell3
[truncated: 18,119 more rows]

[truncated: 1 more sheets: GW siRNA screen]
