# Supplementary material for: Genome-wide RNAi screen reveals ALK1 mediates LDL uptake and transcytosis in endothelial cells
Source: Nat Commun. 2016 Nov 21;7:13516. doi: 10.1038/ncomms13516 (PMC5121336; doi:10.1038/ncomms13516)
Supplement: Supplementary Data 2 — The excel spreadsheet shows the data from the follow-up screen performed in duplicates (Set 1 and Set 2) with individual siRNAs. The data are presented in percent inhibition. Gene candidates were checked in EA.hy926 cells by using individual siRNAs (red column). Only genes downregulated by at least 2 siRNAs showing an effect on DiI-LDL uptake equal or greater than 50% in both replicates were used for further analysis (highlighted in yellow). Gene candidates were checked in EA.hy926 cells for their effect on transferrin uptake by using individual siRNAs (green column). Only genes downregulated by at least 2 siRNAs showing an effect on transferrin-FITC uptake less than 30% in both replicates were used for further analysis (highlighted in yellow). Gene candidates were checked in HUVECs on their effect on DiI-LDL uptake by using individual siRNAs (orange column). Only genes downregulated by at least 2 siRNAs showing an effect on DiI-LDL uptake equal or more than 50% in both replicates were used for further analysis (highlighted in yellow). The blue column represents the data from EA.hy926 with either high expression of LDLR or low expression of LDLR. If the knockdown of at least 2 siRNAs resulted in a 2-fold difference between the conditions of high- or low LDLR expressing cells, these genes were considered to be LDLR dependent and excluded from further analysis (highlighted in red). [file ncomms13516-s5.xlsx]

## Sheet: complete
gene, target siRNA and location on the plate						DiL-LDL uptake | EA.hy 926 cells {55 hits}						Transferrin-FITC uptake | EA.hy 926 cells {35 hits}						DiL-LDL uptake | HUVECs {34 hits}						EA.hy 926 with scramble shRNA viruses in LPDS (highest LDLR level)					EA.hy 926 with five shRNA against LDL receptor viruses in LPDS+nLDL (lowest LDLR level)
						Set 1		Set 2				Set 1		Set 2				Set 1		Set 2				Set 1		Set 2			Set 1		Set 2
gene symbol	NCBI reference	siRNA ID	siRNA - target sequence	well		plate	average center intensity (percent inhibition)	plate	average center intensity (percent inhibition)	positive siRNA per gene (inhibition > 50%)		plate	total fluorescence intensity (percent inhibition)	plate	total fluorescence intensity (percent inhibition)	positive siRNA per gene (inhibition > 30%)		plate	average center intensity (percent inhibition)	plate	average center intensity (percent inhibition)	positive siRNA per gene (inhibition > 50%)		plate	average center intensity (percent inhibition)	plate	average center intensity (percent inhibition)		plate	average center intensity (percent inhibition)	plate	average center intensity (percent inhibition)	LDLR responsivness quotient - set 1	LDLR responsivness quotient - set 2	siRNAs with an LDLR responsive quotient factor > 2
ABCC8	NM_000352	D-006622-01	CAACAUUGCUUCCCUCUUC	A003		PY00001242	20.6972	PY00001243	58.2423	1		PY00002754	53.1348	PY00002753	37.7924	2		PY00002759	78.8016	PY00002758	83.714	1		PY00002744	192.168	PY00002760	118.231		PY00002746	171.45	PY00002743	128.505	1.12084	0.920048	0
		D-006622-04	GGUACAAGAUGGUCAUUGA	B003		PY00001242	-16.1858	PY00001243	-0.426708			PY00002754	-18.5038	PY00002753	-38.8607			PY00002759	40.3016	PY00002758	-5.56095			PY00002744	65.1529	PY00002760	13.144		PY00002746	55.5468	PY00002743	-3.71608	1.17294	3.53707
		D-006622-05	GGUCUACUAUCACAACAUC	C003		PY00001242	33.43	PY00001243	71.5801			PY00002754	55.8333	PY00002753	38.2097			PY00002759	-26.2617	PY00002758	62.3399			PY00002744	159.419	PY00002760	134.023		PY00002746	171.677	PY00002743	128.275	0.928602	1.04481
		D-006622-18	GGUCAACGCCAGCGAAUCA	D003		PY00001242	111.306	PY00001243	71.7378			PY00002754	-28.8715	PY00002753	-31.3052			PY00002759	45.7175	PY00002758	84.9386			PY00002744	235.544	PY00002760	115.2		PY00002746	213.785	PY00002743	144.225	1.10178	0.79875
ABCG1	NM_207629	D-008615-02	GCAAUCUUGUGCCAUAUUU	E003		PY00001242	-10.6786	PY00001243	13.5059	0		PY00002754	54.9601	PY00002753	40.2173	2		PY00002759	-168.935	PY00002758	-84.5893	1		PY00002744	173.892	PY00002760	153.626		PY00002746	160.213	PY00002743	169.439	1.08538	0.906672	0
ABCG1		D-008615-03	UCAGGGACCUUUCCUAUUC	F003		PY00001242	24.1589	PY00001243	49.7208			PY00002754	-37.489	PY00002753	-22.4874			PY00002759	108.172	PY00002758	108.814			PY00002744	134.576	PY00002760	49.1733		PY00002746	125.218	PY00002743	93.1605	1.07474	0.527834
ABCG1		D-008615-17	GAUAAUAACCUCACGGAAG	G003		PY00001242	35.0098	PY00001243	30.2265			PY00002754	54.9174	PY00002753	36.8423			PY00002759	-78.0676	PY00002758	16.9056			PY00002744	15.6477	PY00002760	75.2785		PY00002746	-71.099	PY00002743	76.758	0.220083	0.980724
ABCG1		D-008615-18	UGUCAGGUGGUCAGCGCAA	H003		PY00001242	-12.743	PY00001243	-20.6018			PY00002754	-36.1693	PY00002753	-25.661			PY00002759	12.3442	PY00002758	-4.35007			PY00002744	22.8269	PY00002760	2.53496		PY00002746	-13.224	PY00002743	7.93017	1.72617	0.31966
ABCG5	NM_022436	D-008284-01	GCAAGGAACGGGAAAUAGA	I003		PY00001242	90.8	PY00001243	76.9697	2		PY00002754	52.3624	PY00002753	41.6695	2		PY00002759	98.0739	PY00002758	90.3185	1		PY00002744	72.1296	PY00002760	109.288		PY00002746	96.4518	PY00002743	93.0661	0.747831	1.17431	0
ABCG5		D-008284-02	GUCCAUGGGUCUCCAAGUA	J003		PY00001242	50.8644	PY00001243	71.7808			PY00002754	-39.8991	PY00002753	-26.8587			PY00002759	33.4851	PY00002758	90.4569			PY00002744	61.8054	PY00002760	27.0344		PY00002746	67.6017	PY00002743	32.9378	0.914258	0.820771
ABCG5		D-008284-03	GGUGACCUCUCAUCUUUGA	K003		PY00001242	31.4851	PY00001243	48.8106			PY00002754	54.3097	PY00002753	37.644			PY00002759	-7.68994	PY00002758	15.9739			PY00002744	33.8554	PY00002760	116.86		PY00002746	34.2533	PY00002743	102.647	0.988385	1.13847
ABCG5		D-008284-04	GGGCUUACAUCCUGAGGUU	L003		PY00001242	-17.3062	PY00001243	115.55			PY00002754	-34.3115	PY00002753	-35.0439			PY00002759	-196.246	PY00002758	-48.1961			PY00002744	32.1841	PY00002760	17.2014		PY00002746	-33.0299	PY00002743	2.26142	0.974391	7.60649
ABHD12B	NM_181533	D-019149-01	GUACAGGAGUUGCAACAAA	E007		PY00001242	21.7357	PY00001243	48.6314	1		PY00002754	-5.45741	PY00002753	-4.84812	2		PY00002759	23.7	PY00002758	36.947	2		PY00002744	128.709	PY00002760	122.501		PY00002746	69.0063	PY00002743	150.492	1.86518	0.814004	0
ABHD12B		D-019149-02	GGACAGUGCCUUUGGAGUA	F007		PY00001242	53.3254	PY00001243	30.2409			PY00002754	40.4578	PY00002753	21.8476			PY00002759	41.889	PY00002758	80.8893			PY00002744	71.3135	PY00002760	39.4383		PY00002746	60.3899	PY00002743	39.1833	1.18089	1.00651
ABHD12B		D-019149-03	CAUCUUACAUGGAGAGGAU	G007		PY00001242	78.5204	PY00001243	65.2302			PY00002754	59.7676	PY00002753	40.9968			PY00002759	132.965	PY00002758	130.985			PY00002744	271.495	PY00002760	139.592		PY00002746	226.101	PY00002743	199.162	1.20077	0.700898
ABHD12B		D-019149-04	UUAAUAACCGUGAGAGAUU	H007		PY00001242	33.3544	PY00001243	28.1768			PY00002754	61.0873	PY00002753	41.5804			PY00002759	144.052	PY00002758	124.666			PY00002744	140.392	PY00002760	130.573		PY00002746	162.206	PY00002743	151.437	0.865517	0.862226
ACVRL1	NM_001077401	D-005302-01	GCAAUGUGCUGGUCAAGAG	M003		PY00001242	62.1622	PY00001243	70.1467	4		PY00002754	-33.7819	PY00002753	-29.1675	1		PY00002759	64.2526	PY00002758	98.4431	4		PY00002744	150.057	PY00002760	102.947		PY00002746	66.787	PY00002743	88.503	2.2468	1.1632	0
ACVRL1		D-005302-03	AGAGAAGCCUAAAGUGAUU	N003		PY00001242	78.0861	PY00001243	82.4955			PY00002754	55.2463	PY00002753	31.6963			PY00002759	65.6098	PY00002758	103.307			PY00002744	77.0937	PY00002760	48.9546		PY00002746	82.3008	PY00002743	62.3902	0.936731	0.784651
ACVRL1		D-005302-05	GACAUGACCUCCCGCAACU	O003		PY00001242	63.2259	PY00001243	89.5263			PY00002754	55.4623	PY00002753	-42.2913			PY00002759	95.5625	PY00002758	101.705			PY00002744	226.176	PY00002760	84.0928		PY00002746	198.726	PY00002743	75.3973	1.13813	1.11533
ACVRL1		D-005302-06	CGGGAGUGCUGGUACCCAA	P003		PY00001242	77.3497	PY00001243	88.5301			PY00002754	-32.034	PY00002753	-38.9733			PY00002759	143.996	PY00002758	131.748			PY00002744	151.494	PY00002760	78.2277		PY00002746	169.594	PY00002743	114.472	0.893278	0.683379
ADORA1	NM_001048230	D-005415-03	GGUAGGUGCUGGCCUCAAA	A004		PY00001242	100.084	PY00001243	126.214	1		PY00002754	54.0809	PY00002753	38.5378	4		PY00002759	95.3229	PY00002758	109.242	2		PY00002744	121.887	PY00002760	140.758		PY00002746	120.821	PY00002743	153.286	1.00882	0.918267	0
ADORA1		D-005415-04	GGAGUCUGCUUGUCUUAGA	B004		PY00001242	-72.2278	PY00001243	26.17			PY00002754	40.6088	PY00002753	36.8317			PY00002759	33.4512	PY00002758	42.1982			PY00002744	153.633	PY00002760	7.70032		PY00002746	134.065	PY00002743	-0.0549727	1.14596	140.075
ADORA1		D-005415-05	CAAGAUCCCUCUCCGGUAC	C004		PY00001242	51.0469	PY00001243	25.0735			PY00002754	57.3959	PY00002753	41.5447			PY00002759	103.177	PY00002758	66.3726			PY00002744	130.058	PY00002760	101.211		PY00002746	103.223	PY00002743	97.1217	1.25997	1.04211
ADORA1		D-005415-19	AUCCAGAAGUUCCGCGUCA	D004		PY00001242	40.3534	PY00001243	13.5991			PY00002754	56.7768	PY00002753	41.3773			PY00002759	-2.21257	PY00002758	66.7596			PY00002744	146.112	PY00002760	65.3185		PY00002746	153.026	PY00002743	66.4539	0.954814	0.982914
ANGPT4	NM_015985	D-007803-01	CAGCGGAACUGGAAGGAUU	E004		PY00001242	83.3164	PY00001243	88.4584	2		PY00002754	62.7731	PY00002753	47.655	1		PY00002759	120.578	PY00002758	130.686	4		PY00002744	174.292	PY00002760	144.972		PY00002746	177.32	PY00002743	150.073	0.982924	0.966009	0
ANGPT4		D-007803-03	CCAACAAGCUGGAGAACCA	F004		PY00001242	94.4443	PY00001243	89.4331			PY00002754	31.1776	PY00002753	10.777			PY00002759	137.039	PY00002758	128.878			PY00002744	43.769	PY00002760	89.4878		PY00002746	19.229	PY00002743	120.165	2.27619	0.74471
ANGPT4		D-007803-04	CAACGAAGCCCAGGAAGGU	G004		PY00001242	51.1225	PY00001243	41.6507			PY00002754	9.95484	PY00002753	5.50955			PY00002759	144.74	PY00002758	129.272			PY00002744	164.62	PY00002760	127.279		PY00002746	131.092	PY00002743	198.427	1.25576	0.641441
ANGPT4		D-007803-17	UGUCAAACCUCAACGGCGU	H004		PY00001242	26.8212	PY00001243	31.5596			PY00002754	13.1362	PY00002753	-2.48478			PY00002759	141.357	PY00002758	134.507			PY00002744	132.037	PY00002760	142.126		PY00002746	100.411	PY00002743	150.987	1.31496	0.941313
ANTXR2	NM_058172	D-015215-01	GUAAAGGCUUGGAGGAUUU	I004		PY00001242	65.6869	PY00001243	70.9781	2		PY00002754	57.0767	PY00002753	36.4947	4		PY00002759	29.7961	PY00002758	59.1478	1		PY00002744	144.745	PY00002760	60.8953		PY00002746	117.441	PY00002743	36.4589	1.2325	1.67024	0
ANTXR2		D-015215-02	GCUAGCGAAUGAACAAAUU	J004		PY00001242	72.7865	PY00001243	62.7074			PY00002754	55.5731	PY00002753	39.9354			PY00002759	56.6323	PY00002758	90.2212			PY00002744	173.448	PY00002760	87.9696		PY00002746	163.354	PY00002743	108.92	1.06179	0.807653
ANTXR2		D-015215-03	GGGCUAGUGUUUAUUGUGU	K004		PY00001242	-7.24831	PY00001243	-26.5074			PY00002754	55.3259	PY00002753	31.4734			PY00002759	-26.0333	PY00002758	3.33003			PY00002744	227.919	PY00002760	82.4622		PY00002746	212.29	PY00002743	26.7278	1.07363	3.08526
ANTXR2		D-015215-04	UAUACUAGCUCAGUCAUGU	L004		PY00001242	10.9792	PY00001243	19.5907			PY00002754	63.9379	PY00002753	42.9844			PY00002759	-11.3667	PY00002758	8.18421			PY00002744	141.784	PY00002760	5.01342		PY00002746	158.221	PY00002743	-17.5341	0.896119	0.285924
AP2M1	NM_001025205	D-008170-01	UAUAUGAGCUGCUGGAUGA	M004		PY00001242	50.4931	PY00001243	18.7665	2		PY00002754	31.9078	PY00002753	26.2611	0		PY00002759	84.1249	PY00002758	90.5534	4		PY00002744	67.0135	PY00002760	91.7967		PY00002746	27.2443	PY00002743	88.0794	2.45973	1.0422	0
AP2M1		D-008170-02	GAAGAGCAGUCACAGAUCA	N004		PY00001242	119.809	PY00001243	105.824			PY00002754	30.8743	PY00002753	16.0434			PY00002759	141.395	PY00002758	124.929			PY00002744	106.838	PY00002760	115.908		PY00002746	119.827	PY00002743	143.255	0.891602	0.809101
AP2M1		D-008170-03	CGUGAUGGCUGCCUACUUU	O004		PY00001242	67.8457	PY00001243	29.3665			PY00002754	16.8515	PY00002753	9.33426			PY00002759	126.717	PY00002758	113.139			PY00002744	26.7968	PY00002760	112.914		PY00002746	-1.54692	PY00002743	152.649	17.3227	0.739696
AP2M1		D-008170-04	GGAGGCUUAUUCAUCUAUA	P004		PY00001242	53.9296	PY00001243	56.8018			PY00002754	28.3814	PY00002753	20.3448			PY00002759	97.614	PY00002758	60.1651			PY00002744	27.4224	PY00002760	82.6719		PY00002746	-32.8937	PY00002743	139.039	0.833667	0.594594
APOB	NM_000384	D-009467-05	CCACAGAGGUGCUACGUAA	A005		PY00001242	41.5619	PY00001243	30.4057	0		PY00002754	24.8872	PY00002753	5.12686	2		PY00002759	5.7336	PY00002758	18.0981	0		PY00002744	105.992	PY00002760	117.812		PY00002746	119.355	PY00002743	121.347	0.888036	0.970867	0
APOB		D-009467-06	AAUCGAAGAUGGUACGUUA	B005		PY00001242	28.8039	PY00001243	-11.213			PY00002754	46.4962	PY00002753	28.6969			PY00002759	27.7477	PY00002758	67.6403			PY00002744	176.704	PY00002760	24.1778		PY00002746	171.991	PY00002743	72.0149	1.0274	0.335733
APOB		D-009467-07	GCAAGCAAGUUGGCAAGUA	C005		PY00001242	34.3489	PY00001243	85.4698			PY00002754	50.9962	PY00002753	36.1499			PY00002759	30.4815	PY00002758	92.9221			PY00002744	227.433	PY00002760	102.747		PY00002746	202.622	PY00002743	93.465	1.12245	1.09931
APOB		D-009467-08	CGACAAACCAUUAUAGUUG	D005		PY00001242	-26.0486	PY00001243	-8.9411			PY00002754	50.7482	PY00002753	34.2688			PY00002759	58.9511	PY00002758	6.76733			PY00002744	179.45	PY00002760	-21.8517		PY00002746	168.189	PY00002743	-29.9994	1.06696	0.728406
ARCN1	NM_001655	D-013063-01	AAACAGAGAGUGUAAGAUA	E005		PY00001242	125.367	PY00001243	113.808	4		PY00002754	53.7784	PY00002753	33.8534	4		PY00002759	142.992	PY00002758	128.067	4		PY00002744	118.376	PY00002760	153.647		PY00002746	112.276	PY00002743	196.29	1.05433	0.782755	0
ARCN1		D-013063-02	GAUCAGAACCUUCACAGAA	F005		PY00001242	139.761	PY00001243	124.15			PY00002754	49.2726	PY00002753	36.2315			PY00002759	124.202	PY00002758	131.966			PY00002744	124.342	PY00002760	156.233		PY00002746	118.614	PY00002743	198.975	1.04829	0.78519
ARCN1		D-013063-03	GACGGAGGAUUACAGAAUA	G005		PY00001242	135.286	PY00001243	156.631			PY00002754	43.9952	PY00002753	39.5941			PY00002759	142.494	PY00002758	133.406			PY00002744	136.807	PY00002760	157.791		PY00002746	147.514	PY00002743	216.147	0.927412	0.730018
ARCN1		D-013063-17	GAAAGUUGUUUGUCCGUAU	H005		PY00001242	146.565	PY00001243	144.11			PY00002754	34.9261	PY00002753	35.3073			PY00002759	143.076	PY00002758	130.88			PY00002744	39.2672	PY00002760	134.944		PY00002746	16.9485	PY00002743	209.261	2.31685	0.644863
ARHGAP35	NM_004491	D-004158-02	GGAGGAAUCUGUAUACAUG	I005		PY00001242	38.2827	PY00001243	19.5262	0		PY00002754	34.7851	PY00002753	31.8331	4		PY00002759	142.333	PY00002758	131.729	1		PY00002744	205.72	PY00002760	128.04		PY00002746	210.148	PY00002743	154	0.978928	0.831424	0
ARHGAP35		D-004158-03	GAACAGCGAUUUAAAGCAU	J005		PY00001242	39.0254	PY00001243	153.019			PY00002754	55.6524	PY00002753	42.0409			PY00002759	-76.7774	PY00002758	16.2411			PY00002744	234.814	PY00002760	49.4348		PY00002746	223.634	PY00002743	33.7516	1.04999	1.46467
ARHGAP35		D-004158-04	GAUGGGCUGUCUUUCAUUA	K005		PY00001242	-11.522	PY00001243	-24.7658			PY00002754	60.4249	PY00002753	39.1466			PY00002759	-43.2783	PY00002758	47.8477			PY00002744	243.207	PY00002760	60.0744		PY00002746	232.096	PY00002743	0.783834	1.04787	76.6417
ARHGAP35		D-004158-05	UCAGCGAGAUCCAAUGUAA	L005		PY00001242	61.5454	PY00001243	49.6491			PY00002754	59.1167	PY00002753	41.5266			PY00002759	-31.2864	PY00002758	35.5979			PY00002744	235.195	PY00002760	27.4639		PY00002746	235.578	PY00002743	24.3218	0.998377	1.12919
ARHGAP9	NM_001080156	D-010047-01	GAACAAUGAUGUCCUGCAA	M005		PY00001242	108.505	PY00001243	111.622	2		PY00002754	29.4649	PY00002753	17.0204	1		PY00002759	133.105	PY00002758	114.244	4		PY00002744	129.926	PY00002760	85.3278		PY00002746	110.022	PY00002743	177.131	1.18091	0.481721	0
ARHGAP9		D-010047-02	GAAGAGACCGCCCUUACAA	N005		PY00001242	88.2446	PY00001243	77.8942			PY00002754	32.087	PY00002753	18.3256			PY00002759	138.968	PY00002758	125.338			PY00002744	96.7091	PY00002760	117.801		PY00002746	78.6536	PY00002743	175.847	1.22956	0.669906
ARHGAP9		D-010047-03	GAAGGUCGGUUAGAUUUGG	O005		PY00001242	-22.933	PY00001243	-27.0091			PY00002754	50.1599	PY00002753	33.4352			PY00002759	70.6506	PY00002758	110.621			PY00002744	12.1427	PY00002760	88.2466		PY00002746	-14.965	PY00002743	98.4965	0.811405	0.895937
ARHGAP9		D-010047-18	GGGUGGUGUUAACGGGUAA	P005		PY00001242	38.226	PY00001243	36.2253			PY00002754	44.168	PY00002753	23.7856			PY00002759	100.572	PY00002758	92.2667			PY00002744	105.172	PY00002760	56.3566		PY00002746	104.484	PY00002743	83.8699	1.00658	0.671952
ATP6V1C1	NM_001695	D-013139-01	CAGAGUAUCUCGUCACAUU	A006		PY00001242	69.7276	PY00001243	95.6899	2		PY00002754	9.71693	PY00002753	10.7303	1		PY00002759	99.5551	PY00002758	117.359	4		PY00002744	184.943	PY00002760	122.593		PY00002746	198.988	PY00002743	173.695	0.929419	0.705795	0
ATP6V1C1		D-013139-02	GAGUGGACUUGGUUACUUA	B006		PY00001242	28.999	PY00001243	34.7059			PY00002754	35.7602	PY00002753	25.2403			PY00002759	65.8889	PY00002758	109.562			PY00002744	207.595	PY00002760	49.9011		PY00002746	199.709	PY00002743	95.5729	1.03949	0.522126
ATP6V1C1		D-013139-03	CCUGAAAUCUCGAGCAUCU	C006		PY00001242	120.111	PY00001243	112.568			PY00002754	55.4384	PY00002753	36.0992			PY00002759	133.301	PY00002758	115.417			PY00002744	159.471	PY00002760	141.672		PY00002746	179.034	PY00002743	181.864	0.890726	0.779
ATP6V1C1		D-013139-04	GGAUUAAGCAGUAUGAAAC	D006		PY00001242	22.5476	PY00001243	-5.39344			PY00002754	29.268	PY00002753	18.8903			PY00002759	101.474	PY00002758	88.6299			PY00002744	121.512	PY00002760	60.5091		PY00002746	97.9821	PY00002743	92.6174	1.24014	0.653323
BHMT2	NM_017614	D-010395-02	CGACAACAGCUAGAAGUUU	E006		PY00001242	-7.60707	PY00001243	-36.4695	2		PY00002754	33.3593	PY00002753	31.6917	4		PY00002759	60.7437	PY00002758	68.0215	4		PY00002744	187.411	PY00002760	88.9468		PY00002746	157.001	PY00002743	87.8119	1.19369	1.01292	0
BHMT2		D-010395-03	GCUGAAAGCGCACCUCAUG	F006		PY00001242	52.3561	PY00001243	61.919			PY00002754	46.9423	PY00002753	34.7155			PY00002759	110.561	PY00002758	109.011			PY00002744	102.865	PY00002760	73.5362		PY00002746	145.443	PY00002743	146.889	0.707256	0.500625
BHMT2		D-010395-04	AAUGUGGACUUCUUGAUUG	G006		PY00001242	43.1542	PY00001243	2.51176			PY00002754	58.4908	PY00002753	40.9307			PY00002759	146.089	PY00002758	131.869			PY00002744	247.614	PY00002760	148.745		PY00002746	220.217	PY00002743	211.637	1.12441	0.702831
BHMT2		D-010395-17	GAUGCAAAGAGAAGCGAGA	H006		PY00001242	127.324	PY00001243	138.656			PY00002754	48.2911	PY00002753	39.5135			PY00002759	149.775	PY00002758	129.116			PY00002744	119.205	PY00002760	152.802		PY00002746	107.323	PY00002743	198.78	1.11071	0.768703
BTN3A1	NM_007048	D-019108-01	GAACAAAGCACAAGAGUGA	I006		PY00001242	-11.201	PY00001243	-7.66538	2		PY00002754	52.0301	PY00002753	30.3275	3		PY00002759	-45.5786	PY00002758	46.0413	3		PY00002744	90.5114	PY00002760	78.6321		PY00002746	-41.2211	PY00002743	59.9862	2.19575	1.31084	0
BTN3A1		D-019108-03	GGAGAAGUAUCCAGUAUGC	J006		PY00001242	85.1417	PY00001243	55.5117			PY00002754	64.1612	PY00002753	31.4728			PY00002759	96.231	PY00002758	85.4079			PY00002744	108.638	PY00002760	37.0538		PY00002746	124.451	PY00002743	91.5352	0.872937	0.404805
BTN3A1		D-019108-04	GAGAGACAUUCAGCCUAUA	K006		PY00001242	98.8878	PY00001243	140.62			PY00002754	25.0518	PY00002753	2.40524			PY00002759	121.621	PY00002758	119.819			PY00002744	233.974	PY00002760	124.222		PY00002746	230.9	PY00002743	170.264	1.01331	0.729583
BTN3A1		D-019108-17	CUAUUUGUCCAGCGUGAAA	L006		PY00001242	39.4093	PY00001243	16.3441			PY00002754	58.8204	PY00002753	32.8723			PY00002759	84.8764	PY00002758	57.7367			PY00002744	267.295	PY00002760	69.7202		PY00002746	232.611	PY00002743	77.8228	1.14911	0.895884
C12orf52	NM_032848	D-015021-01	UAACAGAACCAGAGGCGUG	M006		PY00001242	36.5581	PY00001243	41.2709	0		PY00002754	45.1356	PY00002753	28.0078	0		PY00002759	69.0243	PY00002758	48.106	3		PY00002744	40.0119	PY00002760	53.5247		PY00002746	77.3647	PY00002743	49.2278	0.517186	1.08728	0
C12orf52		D-015021-02	GCAUUUCAGUGCCAUCUAC	N006		PY00001242	39.2268	PY00001243	30.8357			PY00002754	35.0887	PY00002753	22.5334			PY00002759	123.451	PY00002758	96.4531			PY00002744	104.251	PY00002760	94.1018		PY00002746	159.612	PY00002743	120.577	0.653154	0.780429
C12orf52		D-015021-03	UCCCAGAAGUUAUCUAUGG	O006		PY00001242	2.03537	PY00001243	-7.31419			PY00002754	38.8553	PY00002753	24.1938			PY00002759	94.7096	PY00002758	129.643			PY00002744	222.864	PY00002760	105.153		PY00002746	204.426	PY00002743	136.448	1.09019	0.770645
C12orf52		D-015021-17	CUGACAAUCUCUAGUCGAU	P006		PY00001242	30.2767	PY00001243	-1.96761			PY00002754	32.4799	PY00002753	7.03703			PY00002759	107.921	PY00002758	128.949			PY00002744	127.131	PY00002760	61.4932		PY00002746	73.8249	PY00002743	120.989	1.72206	0.508254
GSKIP (C14orf129)	NM_016472	D-020252-01	CCAGGUAGAUGAUCAUUUA	A007		PY00001242	20.5083	PY00001243	6.62562	2		PY00002754	51.4298	PY00002753	40.2366	1		PY00002759	-15.5077	PY00002758	53.6181	2		PY00002744	89.6163	PY00002760	73.7132		PY00002746	111.277	PY00002743	128.381	0.805348	0.574174	0
C14orf129		D-020252-02	CAACAUGUUUGUCUCGAAA	B007		PY00001242	14.5668	PY00001243	-24.0276			PY00002754	32.6475	PY00002753	19.286			PY00002759	-5.03544	PY00002758	-3.96717			PY00002744	183.809	PY00002760	26.6861		PY00002746	177.313	PY00002743	72.0124	1.03664	0.370577
C14orf129		D-020252-03	CGGAUGAUGUGGCCUAUAU	C007		PY00001242	127.066	PY00001243	135.804			PY00002754	48.2965	PY00002753	26.9109			PY00002759	137.475	PY00002758	127.245			PY00002744	155.921	PY00002760	148.482		PY00002746	180.731	PY00002743	176.814	0.862724	0.839763
C14orf129		D-020252-04	GCUCAAGGUGGUAGGCUAU	D007		PY00001242	72.0438	PY00001243	66.9646			PY00002754	47.2963	PY00002753	19.6608			PY00002759	119.098	PY00002758	104.501			PY00002744	127.057	PY00002760	77.8202		PY00002746	171.419	PY00002743	127.142	0.741208	0.612075
C15orf38	NM_182616	D-018687-01	GAACACGGGCUUCCUCAUG	I007		PY00001242	36.6525	PY00001243	40.6545	2		PY00002754	48.0301	PY00002753	38.7436	2		PY00002759	74.4606	PY00002758	82.385	3		PY00002744	113.211	PY00002760	88.5203		PY00002746	76.9757	PY00002743	75.7842	1.47073	1.16806	0
C15orf38		D-018687-02	GCAGGAAGGAGCGCUACUA	J007		PY00001242	98.0067	PY00001243	60.6504			PY00002754	40.2107	PY00002753	28.1057			PY00002759	129.46	PY00002758	122.833			PY00002744	265.807	PY00002760	146.203		PY00002746	230.071	PY00002743	193.13	1.15532	0.757015
C15orf38		D-018687-03	UAAAUUCGACGCCAAGGGA	K007		PY00001242	24.3729	PY00001243	6.9768			PY00002754	62.0237	PY00002753	32.0288			PY00002759	27.5024	PY00002758	100.017			PY00002744	147.19	PY00002760	72.5003		PY00002746	147.529	PY00002743	62.4083	0.997703	1.16171
C15orf38		D-018687-04	GGAACAGUGACCAAGUGUA	L007		PY00001242	86.5012	PY00001243	101.101			PY00002754	51.8844	PY00002753	27.8456			PY00002759	108.052	PY00002758	115.53			PY00002744	199.224	PY00002760	85.5978		PY00002746	196.765	PY00002743	112.141	1.0125	0.763308
C17orf59	NM_017622	D-020574-01	CAACUCAAGAUCCGUCUGA	M007		PY00001242	31.0697	PY00001243	-26.7439	3		PY00002754	22.9577	PY00002753	-1.30542	1		PY00002759	70.7491	PY00002758	60.769	3		PY00002744	123.231	PY00002760	65.0771		PY00002746	96.1456	PY00002743	60.9314	1.28171	1.06804	0
C17orf59		D-020574-02	GACGUACUCUGGAGGUGUU	N007		PY00001242	75.9461	PY00001243	72.7197			PY00002754	43.0038	PY00002753	30.4364			PY00002759	25.2155	PY00002758	78.5223			PY00002744	144.158	PY00002760	64.0023		PY00002746	88.3931	PY00002743	62.0312	1.63087	1.03178
C17orf59		D-020574-03	UGGGUUGCAUCCAGACCUA	O007		PY00001242	90.0762	PY00001243	71.6661			PY00002754	35.0324	PY00002753	6.82625			PY00002759	132.898	PY00002758	104.421			PY00002744	194.101	PY00002760	113.399		PY00002746	175.623	PY00002743	132.216	1.10521	0.857682
C17orf59		D-020574-04	UAGGUGAAGCCGUGGACAU	P007		PY00001242	71.427	PY00001243	73.5224			PY00002754	26.4828	PY00002753	-0.506901			PY00002759	88.5169	PY00002758	88.9276			PY00002744	165.066	PY00002760	93.6372		PY00002746	157.411	PY00002743	127.326	1.04864	0.735413
C17orf80	NM_001100622	D-016959-01	GAAAGUCGAUGUAAUCCUU	A008		PY00001242	19.7782	PY00001243	1.80223	1		PY00002754	50.6133	PY00002753	36.3442	4		PY00002759	62.985	PY00002758	52.4442	2		PY00002744	18.0094	PY00002760	91.3394		PY00002746	26.8477	PY00002743	80.8443	0.670798	1.12982	1
C17orf80		D-016959-02	GGAGACGACUUACCAGUUU	B008		PY00001242	59.846	PY00001243	139.867			PY00002754	47.8174	PY00002753	32.5849			PY00002759	-22.395	PY00002758	23.183			PY00002744	21.7792	PY00002760	84.8013		PY00002746	60.8557	PY00002743	175.365	0.357882	0.48357
C17orf80		D-016959-04	GAUGAAAGGACCAAUCAAA	C008		PY00001242	29.7228	PY00001243	36.4332			PY00002754	65.4924	PY00002753	43.7948			PY00002759	-12.445	PY00002758	-9.23372			PY00002744	68.3936	PY00002760	90.5388		PY00002746	-18.9683	PY00002743	40.068	3.60568	2.25963
C17orf80		D-016959-17	GGAAAGACCACAUUUAAGU	D008		PY00001242	10.1547	PY00001243	14.7387			PY00002754	55.8901	PY00002753	37.9737			PY00002759	83.9259	PY00002758	69.6929			PY00002744	85.2367	PY00002760	42.7493		PY00002746	54.5836	PY00002743	67.0371	1.56158	0.637696
C19orf6	NM_033420	D-015077-01	CAAGAUGGCUGUCACCUAU	E008		PY00001242	37.112	PY00001243	28.743	1		PY00002754	30.0828	PY00002753	11.6124	3		PY00002759	106.635	PY00002758	89.1766	4		PY00002744	116.239	PY00002760	75.5247		PY00002746	109.778	PY00002743	89.5514	1.05885	0.843367	0
C19orf6		D-015077-02	GGGAACAGCUCCAUCAAGU	F008		PY00001242	49.7252	PY00001243	46.1229			PY00002754	32.9759	PY00002753	30.7158			PY00002759	54.7733	PY00002758	86.8954			PY00002744	67.3835	PY00002760	43.5873		PY00002746	85.7965	PY00002743	24.3723	0.785388	1.7884
C19orf6		D-015077-03	GGAAUGUGGUGUCGGGCGA	G008		PY00001242	14.4661	PY00001243	22.006			PY00002754	56.181	PY00002753	33.2935			PY00002759	148.016	PY00002758	131.964			PY00002744	163.335	PY00002760	93.2512		PY00002746	172.81	PY00002743	144.65	0.945168	0.644669
C19orf6		D-015077-04	UGGAUGAGUUCCUGGGCUA	H008		PY00001242	70.4703	PY00001243	54.9885			PY00002754	53.8582	PY00002753	36.4345			PY00002759	138.571	PY00002758	121.17			PY00002744	187.155	PY00002760	55.7395		PY00002746	160.835	PY00002743	95.7217	1.16364	0.582308
C21orf2	NM_004928	D-019913-02	GGAUGAACGUGGCCUGAAG	I008		PY00001242	56.5353	PY00001243	12.6387	2		PY00002754	53.6971	PY00002753	27.3311	2		PY00002759	38.2871	PY00002758	65.0058	3		PY00002744	128.325	PY00002760	138.317		PY00002746	113.481	PY00002743	140.282	1.13081	0.985992	0
C21orf2		D-019913-03	GAAGAUGGUUCUGACCCGA	J008		PY00001242	62.9552	PY00001243	59.2744			PY00002754	57.4916	PY00002753	34.5431			PY00002759	136.156	PY00002758	131.895			PY00002744	193.141	PY00002760	93.7969		PY00002746	186.015	PY00002743	155.373	1.03831	0.60369
C21orf2		D-019913-04	GGCAGCCGCCUCACAGAUA	K008		PY00001242	76.3238	PY00001243	66.1189			PY00002754	48.3865	PY00002753	20.8737			PY00002759	128.906	PY00002758	116.229			PY00002744	130.907	PY00002760	100.499		PY00002746	111.646	PY00002743	55.2612	1.17252	1.81861
C21orf2		D-019913-17	GCUGGCACCCAUAGCGACA	L008		PY00001242	36.5707	PY00001243	20.4293			PY00002754	49.8186	PY00002753	31.8248			PY00002759	78.1181	PY00002758	82.1638			PY00002744	78.042	PY00002760	30.587		PY00002746	34.3927	PY00002743	27.2819	2.26914	1.12115
C9orf125	NM_032342	D-014865-01	GGGUUUAGCUGGCCUGUAA	M008		PY00001242	85.9347	PY00001243	78.0949	2		PY00002754	33.1454	PY00002753	14.6286	2		PY00002759	123.786	PY00002758	116.151	3		PY00002744	197.274	PY00002760	116.435		PY00002746	179.774	PY00002743	130.799	1.09735	0.890186	0
C9orf125		D-014865-02	UUACUAACCUGGAUAUACA	N008		PY00001242	3.46412	PY00001243	-6.29648			PY00002754	48.4304	PY00002753	30.015			PY00002759	62.1376	PY00002758	44.2097			PY00002744	76.1336	PY00002760	18.7474		PY00002746	80.6273	PY00002743	-7.57674	0.944266	2.47434
C9orf125		D-014865-03	GCAGGACUAUGUCUAUUGC	O008		PY00001242	19.6146	PY00001243	1.43671			PY00002754	53.4455	PY00002753	32.4137			PY00002759	100.728	PY00002758	115.717			PY00002744	169.393	PY00002760	99.8728		PY00002746	149.954	PY00002743	81.9384	1.12963	1.21888
C9orf125		D-014865-17	CCUAUGUAGUGGAGCCGAA	P008		PY00001242	72.5851	PY00001243	69.0932			PY00002754	24.5912	PY00002753	20.6576			PY00002759	130.035	PY00002758	111.175			PY00002744	226.505	PY00002760	103.656		PY00002746	219.566	PY00002743	161.492	1.0316	0.64186
CAV1	NM_001753	D-003467-01	CUAAACACCUCAACGAUGA	A009		PY00001242	25.254	PY00001243	53.8275	0		PY00002754	54.6569	PY00002753	34.6111	3		PY00002759	-67.012	PY00002758	-14.7075	0		PY00002744	3.55558	PY00002760	40.6422		PY00002746	-32.1702	PY00002743	-14.6316	0.110524	2.7777	0
CAV1		D-003467-02	GCAGUUGUACCAUGCAUUA	B009		PY00001242	13.3269	PY00001243	-33.8106			PY00002754	60.1072	PY00002753	37.3585			PY00002759	-75.0428	PY00002758	-36.0862			PY00002744	-0.318645	PY00002760	16.0985		PY00002746	-16.5985	PY00002743	-9.17934	0.0191972	1.75377
CAV1		D-003467-03	AUUAAGAGCUUCCUGAUUG	C009		PY00001242	31.2648	PY00001243	44.0445			PY00002754	36.5759	PY00002753	13.6569			PY00002759	-16.1299	PY00002758	-9.99276			PY00002744	54.733	PY00002760	119.083		PY00002746	-11.0277	PY00002743	98.5726	4.96321	1.20808
CAV1		D-003467-05	GCAAAUACGUAGACUCGGA	D009		PY00001242	22.3273	PY00001243	13.7138			PY00002754	55.8788	PY00002753	35.1894			PY00002759	40.7894	PY00002758	95.8809			PY00002744	64.5024	PY00002760	-3.00048		PY00002746	35.3827	PY00002743	-26.8025	1.82299	0.111948
CAV2	NM_001233	D-010958-01	GUAAAGACCUGCCUAAUGG	E009		PY00001242	9.92808	PY00001243	86.1865	1		PY00002754	61.7825	PY00002753	41.0603	4		PY00002759	-44.8628	PY00002758	46.4779	2		PY00002744	104.296	PY00002760	57.9345		PY00002746	23.1379	PY00002743	22.0684	4.5076	2.62522	3
CAV2		D-010958-02	UAUCAUUGCUCCAUUGUGU	F009		PY00001242	-14.5053	PY00001243	55.1032			PY00002754	55.2101	PY00002753	35.4909			PY00002759	-6.99595	PY00002758	5.1612			PY00002744	27.8115	PY00002760	39.9765		PY00002746	8.60382	PY00002743	18.8824	3.23246	2.11712
CAV2		D-010958-03	GGACGUACAGCUCUUCAUG	G009		PY00001242	23.8693	PY00001243	28.2986			PY00002754	57.5049	PY00002753	36.6985			PY00002759	142.603	PY00002758	128.708			PY00002744	113.042	PY00002760	98.9536		PY00002746	49.3678	PY00002743	28.8024	2.2898	3.43561
CAV2		D-010958-04	CGGCUCAACUCGCAUCUCA	H009		PY00001242	93.368	PY00001243	9.8866			PY00002754	49.0222	PY00002753	31.6123			PY00002759	120.753	PY00002758	91.5441			PY00002744	224.767	PY00002760	88.9247		PY00002746	187.393	PY00002743	101.079	1.19944	0.879759
CAV3	NM_001234	D-011229-01	GAACAUUAACGAGGACAUA	I009		PY00001242	59.2544	PY00001243	107.874	1		PY00002754	55.1471	PY00002753	34.7221	2		PY00002759	-0.302233	PY00002758	40.2205	1		PY00002744	147.146	PY00002760	156.549		PY00002746	145.111	PY00002743	195.349	1.01402	0.801379	0
CAV3		D-011229-02	GCCCAGAUCGUCAAGGAUA	J009		PY00001242	89.8811	PY00001243	39.5866			PY00002754	52.2023	PY00002753	38.2455			PY00002759	73.0517	PY00002758	136.629			PY00002744	121.569	PY00002760	105.821		PY00002746	142.752	PY00002743	66.7912	0.851608	1.58435
CAV3		D-011229-03	UGCCAUGCAUUAAGAGCUA	K009		PY00001242	35.4441	PY00001243	26.5069			PY00002754	40.5498	PY00002753	28.071			PY00002759	-30.4983	PY00002758	26.0081			PY00002744	26.2027	PY00002760	94.3392		PY00002746	-78.575	PY00002743	12.1824	0.333474	7.74392
CAV3		D-011229-04	GCUUUGACGGCGUGUGGAA	L009		PY00001242	43.727	PY00001243	9.61425			PY00002754	33.9679	PY00002753	10.8819			PY00002759	-22.2275	PY00002758	-16.9573			PY00002744	56.3309	PY00002760	-6.29822		PY00002746	-13.6657	PY00002743	-5.29609	4.12208	1.18922
CCDC30	NM_001080850	D-184314-05	GAGGAAAUUGUGAGGCUUA	M009		PY00001242	-6.30421	PY00001243	18.0498	0		PY00002754	39.9478	PY00002753	27.7339	2		PY00002759	23.425	PY00002758	5.95579	1		PY00002744	91.1957	PY00002760	56.923		PY00002746	29.8646	PY00002743	51.2912	3.05364	1.1098	0
CCDC30		D-184314-06	GUGAAGAAUAUUUGCGAUU	N009		PY00001242	-7.94695	PY00001243	-2.51947			PY00002754	54.0438	PY00002753	30.3678			PY00002759	80.4309	PY00002758	53.0764			PY00002744	0.839942	PY00002760	-29.4811		PY00002746	-37.2865	PY00002743	-41.4053	0.0225267	0.712014
CCDC30		D-184314-07	UCACAACAGAAUCGAGAUA	O009		PY00001242	47.0502	PY00001243	-50.0152			PY00002754	50.996	PY00002753	33.8388			PY00002759	71.1545	PY00002758	43.9931			PY00002744	64.0912	PY00002760	41.789		PY00002746	9.45347	PY00002743	21.9394	6.77965	1.90474
CCDC30		D-184314-08	UCAGAACGUAGAUGAGUUA	P009		PY00001242	12.3953	PY00001243	-25.2245			PY00002754	34.1796	PY00002753	21.4335			PY00002759	-20.7869	PY00002758	3.82562			PY00002744	54.2045	PY00002760	19.2502		PY00002746	35.3769	PY00002743	-2.12903	1.5322	9.04174
CDC42BPB	NM_006035	D-004075-02	GAAGAAUACUGAACGAAUU	A010		PY00001242	-12.5605	PY00001243	-17.7135	0		PY00002754	-1.58859	PY00002753	-10.8609	0		PY00002759	-20.2239	PY00002758	-92.0215	0		PY00002744	5.88626	PY00002760	113.076		PY00002746	-21.655	PY00002743	67.5309	0.27182	1.67443	0
CDC42BPB		D-004075-03	GAGAAACACGGAAAUAUUA	B010		PY00001242	3.59	PY00001243	4.93421			PY00002754	-2.07098	PY00002753	0.930314			PY00002759	16.1565	PY00002758	26.2072			PY00002744	-11.1318	PY00002760	39.2865		PY00002746	-47.0617	PY00002743	-29.1551	0.236536	1.3475
CDC42BPB		D-004075-04	CGAGAAGACUUUGAAAUAA	C010		PY00001242	29.7731	PY00001243	16.9533			PY00002754	36.8959	PY00002753	27.408			PY00002759	-65.9485	PY00002758	-15.8185			PY00002744	63.0745	PY00002760	102.816		PY00002746	49.2895	PY00002743	116.335	1.27968	0.88379
CDC42BPB		D-004075-05	GAAGUGGGUUGGGAUUCUA	D010		PY00001242	36.1175	PY00001243	27.4672			PY00002754	27.3515	PY00002753	17.4958			PY00002759	-22.4538	PY00002758	-22.6365			PY00002744	-7.97227	PY00002760	-35.0873		PY00002746	-68.4151	PY00002743	-60.8285	0.116528	0.576822
CDH23	NM_052836	D-013051-01	GCGGAGUGCUGACCUUGAA	E010		PY00001242	-5.62446	PY00001243	5.06321	0		PY00002754	48.4131	PY00002753	37.9833	3		PY00002759	-20.2295	PY00002758	63.3552	1		PY00002744	50.9582	PY00002760	90.3088		PY00002746	29.0079	PY00002743	66.6339	1.7567	1.3553	0
CDH23		D-013051-02	GGAAGGCGGACAUUCGUAU	F010		PY00001242	29.2822	PY00001243	24.4428			PY00002754	62.4658	PY00002753	42.0943			PY00002759	-41.3091	PY00002758	-90.7169			PY00002744	46.2616	PY00002760	0.569902		PY00002746	-23.0246	PY00002743	-30.4308	2.00922	0.0187278
CDH23		D-013051-03	GGUCAACGCCACAGAUCAA	G010		PY00001242	43.9095	PY00001243	8.74705			PY00002754	60.5918	PY00002753	37.8195			PY00002759	-42.1829	PY00002758	40.3376			PY00002744	105.793	PY00002760	82.066		PY00002746	55.0394	PY00002743	8.22034	1.92213	9.98328
CDH23		D-013051-04	CGCCAUAGACCAGGAUAAA	H010		PY00001242	39.7932	PY00001243	51.5197			PY00002754	37.5683	PY00002753	28.9845			PY00002759	52.2573	PY00002758	69.3077			PY00002744	59.8228	PY00002760	12.5235		PY00002746	55.9395	PY00002743	46.6845	1.06942	0.268258
CHMP2A	NM_014453	D-020247-01	AGGCAGAGAUCAUGGAUAU	I010		PY00001242	94.4443	PY00001243	151.148	2		PY00002754	58.1228	PY00002753	44.2473	3		PY00002759	140.962	PY00002758	136.036	2		PY00002744	195.336	PY00002760	159.616		PY00002746	214.302	PY00002743	151.031	0.911499	1.05684	0
CHMP2A		D-020247-02	GCGCAAGUUUGUAUUGAUG	J010		PY00001242	30.3648	PY00001243	56.7659			PY00002754	61.2057	PY00002753	41.8917			PY00002759	126.47	PY00002758	123.78			PY00002744	154.134	PY00002760	96.61		PY00002746	145.221	PY00002743	105.022	1.06138	0.919901
CHMP2A		D-020247-03	UUAAGAAGAUGGCCAAGCA	K010		PY00001242	61.6398	PY00001243	44.1878			PY00002754	31.137	PY00002753	14.7766			PY00002759	-32.7785	PY00002758	-4.11223			PY00002744	157.436	PY00002760	120.17		PY00002746	168.222	PY00002743	103.254	0.935881	1.16383
CHMP2A		D-020247-04	CAGAUGAGCUGUCGAACCU	L010		PY00001242	68.8842	PY00001243	65.3807			PY00002754	56.1621	PY00002753	35.0246			PY00002759	-40.6194	PY00002758	47.5079			PY00002744	87.3131	PY00002760	73.1439		PY00002746	58.6947	PY00002743	64.7965	1.48758	1.12882
CHMP4B	NM_176812	D-018075-01	GCAGAUCGACGGCACAUUA	M010		PY00001242	86.8474	PY00001243	85.2691	4		PY00002754	49.0481	PY00002753	26.523	0		PY00002759	130.277	PY00002758	110.219	4		PY00002744	192.355	PY00002760	138.089		PY00002746	182.165	PY00002743	174.658	1.05594	0.790627	0
CHMP4B		D-018075-02	GGACAUCGAUAAAGUUGAU	N010		PY00001242	125.153	PY00001243	121.448			PY00002754	-5.0709	PY00002753	-4.12662			PY00002759	135.45	PY00002758	123.112			PY00002744	225.067	PY00002760	134.719		PY00002746	202.907	PY00002743	189.381	1.10922	0.711363
CHMP4B		D-018075-03	GGAAAUCAGUGGACCCGAA	O010		PY00001242	137.911	PY00001243	108.34			PY00002754	28.9988	PY00002753	16.7394			PY00002759	126.908	PY00002758	120.617			PY00002744	235.638	PY00002760	152.549		PY00002746	213.002	PY00002743	201.885	1.10627	0.755623
CHMP4B		D-018075-04	GGACACGGAAGAGAUGUUA	P010		PY00001242	119.79	PY00001243	123.175			PY00002754	3.4664	PY00002753	2.28946			PY00002759	145.06	PY00002758	133.273			PY00002744	178.006	PY00002760	137.853		PY00002746	205.475	PY00002743	215.81	0.866314	0.638772
CHMP5	NM_016410	D-004697-01	CAGAAAGCCUUGCGAGUUU	A011		PY00001242	24.7883	PY00001243	142.813	1		PY00002754	21.5937	PY00002753	14.0597	0		PY00002759	-57.3926	PY00002758	-12.2694	0		PY00002744	38.4473	PY00002760	107.589		PY00002746	51.2138	PY00002743	101.742	0.750722	1.05747	0
CHMP5		D-004697-02	GAAUUUGGAUUGCCACAGA	B011		PY00001242	57.0955	PY00001243	17.7201			PY00002754	9.34717	PY00002753	5.94843			PY00002759	-125.269	PY00002758	-34.891			PY00002744	72.3259	PY00002760	52.3744		PY00002746	36.3599	PY00002743	35.5889	1.98917	1.47165
CHMP5		D-004697-03	GAAGGUGUUCCCACUGAUA	C011		PY00001242	44.3312	PY00001243	43.378			PY00002754	48.5472	PY00002753	29.8923			PY00002759	-129.116	PY00002758	1.34888			PY00002744	54.9757	PY00002760	68.1978		PY00002746	17.2462	PY00002743	73.2646	3.18769	0.930842
CHMP5		D-004697-04	GAGAGGGUCCUGCAAAGAA	D011		PY00001242	65.7057	PY00001243	63.9831			PY00002754	9.70642	PY00002753	-3.3353			PY00002759	-50.5918	PY00002758	14.5548			PY00002744	105.76	PY00002760	119.221		PY00002746	32.8794	PY00002743	128.838	3.2166	0.925352
CHRNA9	NM_017581	D-006141-01	UAACAAGGCUGAUGAUGAA	E011		PY00001242	39.4471	PY00001243	71.8095	0		PY00002754	33.8088	PY00002753	23.8509	3		PY00002759	121.982	PY00002758	110.453	2		PY00002744	60.2457	PY00002760	80.1442		PY00002746	47.8081	PY00002743	80.539	1.26016	0.995098	0
CHRNA9		D-006141-02	GCAAUCAGGUGGACAUAUU	F011		PY00001242	14.208	PY00001243	-34.5344			PY00002754	59.383	PY00002753	40.2143			PY00002759	72.6386	PY00002758	62.1789			PY00002744	19.5354	PY00002760	-6.66888		PY00002746	-99.5861	PY00002743	-18.3417	0.196166	0.363591
CHRNA9		D-006141-04	GGACAUGAACAAACGCUUA	G011		PY00001242	32.6369	PY00001243	18.4727			PY00002754	49.9829	PY00002753	33.671			PY00002759	-28.2144	PY00002758	14.2078			PY00002744	47.4144	PY00002760	48.0982		PY00002746	-74.4552	PY00002743	-4.79037	0.636818	10.0406
CHRNA9		D-006141-05	CGAAAGUCAUAGACCGAUU	H011		PY00001242	5.42156	PY00001243	9.56409			PY00002754	54.8331	PY00002753	36.0201			PY00002759	58.6433	PY00002758	0.165324			PY00002744	87.7735	PY00002760	30.4935		PY00002746	42.7694	PY00002743	-15.7824	2.05225	1.93212
CLEC6A	NM_001007033	D-032637-01	GAGAAGGUUUGGUCUAAGA	I011		PY00001242	-0.809526	PY00001243	-1.7096	1		PY00002754	65.0344	PY00002753	45.0779	3		PY00002759	108.358	PY00002758	134.996	3		PY00002744	93.321	PY00002760	127.057		PY00002746	125.752	PY00002743	128.75	0.742102	0.986847	0
CLEC6A		D-032637-02	GGAAUUCAAUAUGUGAGAU	J011		PY00001242	37.6281	PY00001243	52.4944			PY00002754	64.8553	PY00002753	44.9436			PY00002759	107.282	PY00002758	124.445			PY00002744	184.257	PY00002760	103.197		PY00002746	174.836	PY00002743	107.543	1.05388	0.959588
CLEC6A		D-032637-03	UAGGUGAGCCCAAUCAUUC	K011		PY00001242	82.001	PY00001243	86.0861			PY00002754	63.041	PY00002753	40.975			PY00002759	133.142	PY00002758	113.238			PY00002744	147.907	PY00002760	155.369		PY00002746	139.728	PY00002743	131.395	1.05854	1.18246
CLEC6A		D-032637-04	GAGCAGAACUGUGUUGAGA	L011		PY00001242	12.1499	PY00001243	10.503			PY00002754	36.4416	PY00002753	19.6694			PY00002759	67.05	PY00002758	-7.37226			PY00002744	68.5417	PY00002760	13.1442		PY00002746	28.4382	PY00002743	-17.3792	2.4102	0.756318
CLIC1	NM_001288	D-009530-01	GGAGUCACCUUCAAUGUUA	M011		PY00001242	44.6396	PY00001243	9.24157	1		PY00002754	45.6723	PY00002753	13.5686	2		PY00002759	-1.93531	PY00002758	48.172	2		PY00002744	114.758	PY00002760	115.452		PY00002746	128.18	PY00002743	86.7001	0.895291	1.33163	0
CLIC1		D-009530-02	GGACCGAGACAGUGCAGAA	N011		PY00001242	86.3061	PY00001243	42.0449			PY00002754	43.1559	PY00002753	24.9776			PY00002759	89.1745	PY00002758	71.958			PY00002744	191.963	PY00002760	98.1404		PY00002746	201.994	PY00002743	166.66	0.950339	0.588866
CLIC1		D-009530-03	AGAUCGAGCUCGCCUAUGA	O011		PY00001242	113.912	PY00001243	102.936			PY00002754	56.2251	PY00002753	35.3715			PY00002759	140.99	PY00002758	124.478			PY00002744	217.119	PY00002760	120.563		PY00002746	226.84	PY00002743	154.076	0.957144	0.782487
CLIC1		D-009530-04	GAACAACCGCAGGUCGAAU	P011		PY00001242	16.1088	PY00001243	53.806			PY00002754	62.0093	PY00002753	33.7685			PY00002759	92.1975	PY00002758	14.7409			PY00002744	66.2718	PY00002760	17.276		PY00002746	66.9255	PY00002743	31.5345	0.990234	0.547844
CLMN	NM_024734	D-017131-02	GUGGAGGGCACAAACAAUA	A012		PY00001242	64.9064	PY00001243	72.6838	1		PY00002754	52.3189	PY00002753	21.2403	1		PY00002759	-42.3776	PY00002758	14.1445	0		PY00002744	128.957	PY00002760	152.54		PY00002746	119.207	PY00002743	173.204	1.08179	0.880695	1
CLMN		D-017131-03	CGCCAGAGCCUCAAGUUAA	B012		PY00001242	40.687	PY00001243	41.4142			PY00002754	-31.6822	PY00002753	-9.15644			PY00002759	20.718	PY00002758	-6.95952			PY00002744	62.8112	PY00002760	60.7857		PY00002746	-10.6352	PY00002743	11.508	5.90597	5.28205
CLMN		D-017131-04	ACUCAUAGGUCUUCGGAAU	C012		PY00001242	40.3975	PY00001243	34.0322			PY00002754	8.23553	PY00002753	11.1817			PY00002759	-14.5723	PY00002758	-21.2512			PY00002744	71.6537	PY00002760	61.2001		PY00002746	-58.8508	PY00002743	6.28044	1.21755	9.74455
CLMN		D-017131-17	UCUCAAAGGUUUCCGUCAU	D012		PY00001242	36.9043	PY00001243	21.8627			PY00002754	58.9518	PY00002753	30.8819			PY00002759	36.3257	PY00002758	24.2536			PY00002744	85.945	PY00002760	17.0163		PY00002746	14.3505	PY00002743	12.0751	5.98897	1.40921
COG1	NM_018714	D-013309-01	UAGAUGACCUCCUGGCUUA	E012		PY00001242	44.1424	PY00001243	66.0257	1		PY00002754	57.1824	PY00002753	37.6683	3		PY00002759	127.535	PY00002758	117.946	2		PY00002744	84.3001	PY00002760	63.5927		PY00002746	86.0565	PY00002743	95.0819	0.97959	0.66882	0
COG1		D-013309-02	GGAAAUUAAUCGGGUUGGA	F012		PY00001242	23.2777	PY00001243	4.79087			PY00002754	55.5736	PY00002753	39.1569			PY00002759	61.1954	PY00002758	70.4038			PY00002744	-41.948	PY00002760	-14.9175		PY00002746	-128.731	PY00002743	-14.8072	0.325857	1.00745
COG1		D-013309-03	CAGCAUCCAUCGUCGAGUU	G012		PY00001242	22.4595	PY00001243	-4.97058			PY00002754	58.55	PY00002753	33.2331			PY00002759	24.5708	PY00002758	-36.0467			PY00002744	-19.0435	PY00002760	54.394		PY00002746	-67.2911	PY00002743	-1.83868	0.283002	29.5831
COG1		D-013309-04	GUAGCGGCCUCUCCAUGAA	H012		PY00001242	50.6127	PY00001243	51.6845			PY00002754	53.2226	PY00002753	25.66			PY00002759	20.8161	PY00002758	51.7816			PY00002744	94.1973	PY00002760	34.0342		PY00002746	77.0776	PY00002743	20.6416	1.22211	1.64882
CRELD1	NM_001077415	D-016377-01	CCUCAAGUGUGUAGACAUU	I012		PY00001242	7.22794	PY00001243	-11.6574	0		PY00002754	61.93	PY00002753	42.6449	3		PY00002759	57.3008	PY00002758	92.4895	1		PY00002744	35.7869	PY00002760	58.758		PY00002746	30.1248	PY00002743	80.6439	1.18796	0.72861	2
CRELD1		D-016377-02	CCAGGUCGCUGUAAGAAGU	J012		PY00001242	17.5942	PY00001243	10.8183			PY00002754	63.9779	PY00002753	42.2956			PY00002759	8.55367	PY00002758	30.5492			PY00002744	10.0019	PY00002760	24.9885		PY00002746	-34.583	PY00002743	-9.50374	0.289214	2.62933
CRELD1		D-016377-03	CCAAGUGUCUCGAUGUGGA	K012		PY00001242	40.2149	PY00001243	5.88025			PY00002754	63.5861	PY00002753	40.3022			PY00002759	-30.7871	PY00002758	-61.1338			PY00002744	85.8969	PY00002760	87.9485		PY00002746	29.2474	PY00002743	26.0816	2.93691	3.37205
CRELD1		D-016377-04	GAUGACAGAAGACGAGUUG	L012		PY00001242	36.2812	PY00001243	17.756			PY00002754	32.4782	PY00002753	7.1838			PY00002759	63.7021	PY00002758	29.2633			PY00002744	41.2634	PY00002760	14.2543		PY00002746	-20.2028	PY00002743	4.68746	2.04245	3.04094
CSNK1E	NM_001894	D-003479-01	CAACAUACCUCAACUUCUG	M012		PY00001242	46.9181	PY00001243	45.1626	1		PY00002754	54.6145	PY00002753	29.4171	0		PY00002759	59.8683	PY00002758	48.2858	2		PY00002744	76.496	PY00002760	26.8982		PY00002746	84.3966	PY00002743	47.8534	0.906387	0.562097	0
CSNK1E		D-003479-02	GAGCAAAGCCGUCGAGAUG	N012		PY00001242	43.5193	PY00001243	28.2484			PY00002754	58.9522	PY00002753	27.1614			PY00002759	65.9848	PY00002758	97.1218			PY00002744	99.6442	PY00002760	11.7452		PY00002746	66.7615	PY00002743	48.888	1.49254	0.240248
CSNK1E		D-003479-04	GAGAGCAAGUUCUACAAGA	O012		PY00001242	50.2854	PY00001243	49.9143			PY00002754	43.794	PY00002753	22.2307			PY00002759	85.7717	PY00002758	45.7337			PY00002744	51.9958	PY00002760	107.517		PY00002746	94.6399	PY00002743	86.4325	0.549407	1.24394
CSNK1E		D-003479-05	CCACCAAGCGCCAGAAGUA	P012		PY00001242	89.4657	PY00001243	87.1397			PY00002754	8.61088	PY00002753	0.404683			PY00002759	102.528	PY00002758	108.072			PY00002744	173.615	PY00002760	81.7462		PY00002746	176.463	PY00002743	128.702	0.983859	0.635157
CX3CR1	NM_001337	D-005471-01	GCAAGAAGCCCAAGAGUGU	A013		PY00001242	80.0058	PY00001243	72.2681	2		PY00002754	63.0102	PY00002753	38.5952	1		PY00002759	121.108	PY00002758	88.0897	3		PY00002744	157.575	PY00002760	111.62		PY00002746	147.182	PY00002743	157.796	1.07062	0.707369	0
CX3CR1		D-005471-02	UAAGCUCUAUGACUUCUUU	B013		PY00001242	36.4574	PY00001243	-8.9411			PY00002754	33.9634	PY00002753	25.854			PY00002759	60.5812	PY00002758	105.432			PY00002744	60.5075	PY00002760	37.47		PY00002746	71.2585	PY00002743	39.9432	0.849127	0.938083
CX3CR1		D-005471-03	UUACUUACCACACGAGUGA	C013		PY00001242	38.6351	PY00001243	47.2123			PY00002754	18.5517	PY00002753	9.29415			PY00002759	37.0487	PY00002758	74.325			PY00002744	122.115	PY00002760	77.8116		PY00002746	68.57	PY00002743	68.7024	1.78088	1.13259
CX3CR1		D-005471-04	GAGCAGGCAUGGAAGUGUU	D013		PY00001242	91.0392	PY00001243	99.3737			PY00002754	20.3918	PY00002753	14.7653			PY00002759	104.213	PY00002758	125.51			PY00002744	139.751	PY00002760	52.6253		PY00002746	108.474	PY00002743	51.8418	1.28834	1.01511
CXorf66	NM_001013403	D-024951-01	ACAGUGAUACGAUGAAAUA	E013		PY00001242	8.42381	PY00001243	-33.6027	0		PY00002754	52.3337	PY00002753	34.8925	1		PY00002759	13.3785	PY00002758	68.1255	1		PY00002744	41.7036	PY00002760	80.6292		PY00002746	-4.28171	PY00002743	110.93	9.73993	0.726847	1
CXorf66		D-024951-02	UAUGUAAGCUAGACUAUGC	F013		PY00001242	4.71663	PY00001243	15.656			PY00002754	41.8635	PY00002753	24.7262			PY00002759	-24.1245	PY00002758	-33.5997			PY00002744	-14.0612	PY00002760	2.20322		PY00002746	-19.861	PY00002743	-17.8973	0.707979	0.123103
CXorf66		D-024951-03	GGCCUUUGGUCAAUGAUAU	G013		PY00001242	28.8039	PY00001243	75.9305			PY00002754	41.1805	PY00002753	24.6435			PY00002759	53.2501	PY00002758	80.9369			PY00002744	151.54	PY00002760	75.9111		PY00002746	62.9422	PY00002743	22.5149	2.40761	3.37159
CXorf66		D-024951-04	UGACAGAGGGUACAAUCAA	H013		PY00001242	45.1809	PY00001243	47.757			PY00002754	25.377	PY00002753	24.9926			PY00002759	-0.63793	PY00002758	-0.0657647			PY00002744	200.702	PY00002760	127.645		PY00002746	97.5632	PY00002743	125.626	2.05714	1.01607
DOK6	NM_152721	D-015595-01	CAAUGCAGAUCACUCAUGA	I013		PY00001242	36.8791	PY00001243	66.2407	0		PY00002754	42.9493	PY00002753	30.7132	1		PY00002759	-20.3543	PY00002758	6.70376	0		PY00002744	99.8169	PY00002760	120.959		PY00002746	48.2535	PY00002743	66.7735	2.0686	1.81148	1
DOK6		D-015595-02	CAUGAAAGAUUAAUGCUAG	J013		PY00001242	25.7513	PY00001243	27.0301			PY00002754	30.2022	PY00002753	11.2848			PY00002759	-45.2218	PY00002758	33.4824			PY00002744	75.5015	PY00002760	38.449		PY00002746	2.16275	PY00002743	4.46966	34.91	8.60222
DOK6		D-015595-03	UCACAUCACUCGUCAGAAC	K013		PY00001242	48.2146	PY00001243	106.132			PY00002754	53.1802	PY00002753	28.1391			PY00002759	59.848	PY00002758	-10.2007			PY00002744	83.3455	PY00002760	79.0684		PY00002746	9.73942	PY00002743	45.7514	8.55754	1.72822
DOK6		D-015595-04	GAGAUACGGUCGGGACUCA	L013		PY00001242	8.12799	PY00001243	-2.34746			PY00002754	1.69388	PY00002753	-1.95157			PY00002759	3.91674	PY00002758	9.28502			PY00002744	5.11501	PY00002760	-3.6593		PY00002746	-56.0486	PY00002743	-50.4521	0.0912602	0.0725302
DPP4	NM_001935	D-004181-01	GUAAAGAGGCGAAGUAUUA	M013		PY00001242	18.8719	PY00001243	47.5348	0		PY00002754	60.6664	PY00002753	39.5387	1		PY00002759	-35.2255	PY00002758	-92.4793	1		PY00002744	26.4095	PY00002760	58.5109		PY00002746	-76.0365	PY00002743	34.8452	0.347326	1.67916	0
DPP4		D-004181-02	GGUAAUAGCUUCUACAAGA	N013		PY00001242	16.3417	PY00001243	45.4421			PY00002754	14.0747	PY00002753	6.03376			PY00002759	-12.6987	PY00002758	18.2348			PY00002744	8.51381	PY00002760	-4.24783		PY00002746	-44.6023	PY00002743	-52.1491	0.190883	0.0814556
DPP4		D-004181-04	GAAGUUAUACUCCUUAAGA	O013		PY00001242	4.71033	PY00001243	7.19898			PY00002754	38.6611	PY00002753	11.3776			PY00002759	-104.425	PY00002758	27.8143			PY00002744	55.2861	PY00002760	42.4535		PY00002746	26.4338	PY00002743	36.9414	2.09149	1.14921
DPP4		D-004181-18	UCAUAUGGAGGGUACGUAA	P013		PY00001242	53.552	PY00001243	30.2194			PY00002754	-14.7036	PY00002753	-22.4733			PY00002759	95.6268	PY00002758	67.9706			PY00002744	108.922	PY00002760	59.2481		PY00002746	90.5219	PY00002743	67.2905	1.20327	0.880482
DPYSL2	NM_001386	D-009519-01	GAAGGGAACUGUGGUGUAU	A014		PY00001242	112.017	PY00001243	101.667	1		PY00002754	63.7964	PY00002753	38.3401	2		PY00002759	127.893	PY00002758	118.887	4		PY00002744	143.714	PY00002760	156.398		PY00002746	172.168	PY00002743	192.334	0.834734	0.813156	0
DPYSL2		D-009519-02	GAACGGACGGCUCCCAUUA	B014		PY00001242	54.1625	PY00001243	48.1082			PY00002754	49.6057	PY00002753	33.4892			PY00002759	134.789	PY00002758	116.956			PY00002744	106.245	PY00002760	80.4938		PY00002746	73.7148	PY00002743	106.539	1.4413	0.755533
DPYSL2		D-009519-04	UCAGAUUGAUGACAACAUU	C014		PY00001242	30.8746	PY00001243	38.2679			PY00002754	36.7994	PY00002753	22.0792			PY00002759	109.683	PY00002758	85.6321			PY00002744	121.029	PY00002760	76.9962		PY00002746	94.9071	PY00002743	105.252	1.27524	0.73154
DPYSL2		D-009519-17	GGUCAAACCUAAACACCGA	D014		PY00001242	49.9518	PY00001243	46.8683			PY00002754	42.199	PY00002753	27.596			PY00002759	84.6088	PY00002758	56.2706			PY00002744	143.015	PY00002760	86.0627		PY00002746	11.3626	PY00002743	62.6003	12.5865	1.3748
DSTYK	NM_199462	D-004049-01	GAAAUUCCAUGUAGUGCUA	E014		PY00001242	28.892	PY00001243	34.025	0		PY00002754	50.9721	PY00002753	32.6216	3		PY00002759	39.133	PY00002758	31.0383	0		PY00002744	133.113	PY00002760	87.2265		PY00002746	74.4925	PY00002743	95.437	1.78693	0.91397	1
DSTYK		D-004049-02	GGAAUGAUCUGGCUUUGGA	F014		PY00001242	4.13128	PY00001243	-22.7089			PY00002754	4.04751	PY00002753	3.80444			PY00002759	-60.8317	PY00002758	-15.025			PY00002744	49.3775	PY00002760	0.443531		PY00002746	-27.5049	PY00002743	-24.9918	1.79523	0.017747
DSTYK		D-004049-03	GUAAGUCUGUUGUGUAUGA	G014		PY00001242	51.4686	PY00001243	-12.4099			PY00002754	62.613	PY00002753	42.4773			PY00002759	-26.3554	PY00002758	-40.9332			PY00002744	113.753	PY00002760	122.39		PY00002746	81.9104	PY00002743	111.369	1.38875	1.09896
DSTYK		D-004049-04	CAAGAUCACUGACUUAGGA	H014		PY00001242	24.5113	PY00001243	26.3205			PY00002754	60.6732	PY00002753	40.1787			PY00002759	-80.9315	PY00002758	-65.8519			PY00002744	112.447	PY00002760	34.8731		PY00002746	-15.0187	PY00002743	12.3774	7.48713	2.81749
DUSP19	NM_080876	D-007892-01	GAACAAACCUCAUUUACCA	I014		PY00001242	-3.52855	PY00001243	1.2217	1		PY00002754	13.967	PY00002753	1.36771	0		PY00002759	-1.6783	PY00002758	14.368	1		PY00002744	91.4113	PY00002760	75.2654		PY00002746	43.9572	PY00002743	61.621	2.07955	1.22142	0
DUSP19		D-007892-03	CAAUAAGUGUGACAGAAUA	J014		PY00001242	58.4298	PY00001243	17.5123			PY00002754	22.067	PY00002753	-3.43278			PY00002759	9.98997	PY00002758	61.6893			PY00002744	101.062	PY00002760	35.2132		PY00002746	77.3513	PY00002743	72.0348	1.30653	0.488836
DUSP19		D-007892-04	GUAAUAGGUUUCCUGAUGA	K014		PY00001242	77.6203	PY00001243	73.8879			PY00002754	22.5208	PY00002753	-4.83266			PY00002759	34.1177	PY00002758	82.5401			PY00002744	102.666	PY00002760	65.7474		PY00002746	87.7817	PY00002743	84.3162	1.16956	0.779772
DUSP19		D-007892-05	UGACAACGCUAACUGGAAA	L014		PY00001242	24.3036	PY00001243	35.5301			PY00002754	6.66761	PY00002753	2.9321			PY00002759	66.9955	PY00002758	53.2866			PY00002744	92.2375	PY00002760	32.4332		PY00002746	34.14	PY00002743	26.3427	2.70174	1.2312
EGFL6	NM_015507	D-012994-01	GGACUUCGGUGUUCUGCUA	M014		PY00001242	49.4168	PY00001243	32.821	1		PY00002754	13.1902	PY00002753	11.2501	0		PY00002759	50.86	PY00002758	101.081	2		PY00002744	90.4655	PY00002760	73.7588		PY00002746	63.1339	PY00002743	57.5804	1.43292	1.28097	0
EGFL6		D-012994-03	UCACAUUGGUUUCGAACUG	N014		PY00001242	30.9438	PY00001243	28.485			PY00002754	-6.67615	PY00002753	-21.3218			PY00002759	-65.3799	PY00002758	40.1797			PY00002744	82.7186	PY00002760	60.8494		PY00002746	56.4982	PY00002743	90.3787	1.46409	0.673271
EGFL6		D-012994-04	CAAAGGAAAGCGCUAACUU	O014		PY00001242	83.5052	PY00001243	99.4167			PY00002754	13.512	PY00002753	-7.56235			PY00002759	140.398	PY00002758	115.014			PY00002744	182.229	PY00002760	121.884		PY00002746	175.497	PY00002743	168.076	1.03836	0.72517
EGFL6		D-012994-18	GGGCAAAACCGGCGAAAUC	P014		PY00001242	53.0422	PY00001243	43.6217			PY00002754	49.3562	PY00002753	26.7429			PY00002759	11.2446	PY00002758	34.6482			PY00002744	107.944	PY00002760	38.0082		PY00002746	55.8381	PY00002743	77.3103	1.93315	0.491631
EGFR	NM_201283	D-003114-32	CCGCAAAUUCCGAGACGAA	A015		PY00001242	33.3922	PY00001243	81.4921	0		PY00002754	59.75	PY00002753	40.1234	3		PY00002759	91.253	PY00002758	120.212	2		PY00002744	111.113	PY00002760	72.7457		PY00002746	96.6846	PY00002743	119.41	1.14923	0.609211	0
EGFR		D-003114-33	CAAAGUGUGUAACGGAAUA	B015		PY00001242	45.0424	PY00001243	12.7032			PY00002754	46.2041	PY00002753	36.1287			PY00002759	61.2749	PY00002758	80.2442			PY00002744	31.061	PY00002760	45.9767		PY00002746	55.6338	PY00002743	2.55171	0.558311	18.018
EGFR		D-003114-34	GUAACAAGCUCACGCAGUU	C015		PY00001242	24.7002	PY00001243	57.4325			PY00002754	41.8606	PY00002753	23.207			PY00002759	32.1398	PY00002758	56.0582			PY00002744	3.97003	PY00002760	66.6709		PY00002746	-21.2227	PY00002743	50.6545	0.187065	1.31619
EGFR		D-003114-35	GAGGAAAUAUGUACUACGA	D015		PY00001242	-16.5698	PY00001243	33.1578			PY00002754	53.4993	PY00002753	34.3266			PY00002759	-49.5417	PY00002758	22.2072			PY00002744	64.1641	PY00002760	48.1457		PY00002746	12.3112	PY00002743	32.996	5.21187	1.45914
ELK1	NM_005229	D-003885-01	GGACUACGCAAGAACAAGA	E015		PY00001242	22.4784	PY00001243	39.0993	2		PY00002754	58.0743	PY00002753	38.1319	2		PY00002759	29.325	PY00002758	19.4952	0		PY00002744	57.2244	PY00002760	43.5707		PY00002746	-49.2521	PY00002743	43.6164	1.16187	0.998953	1
ELK1		D-003885-02	GCCAGAAGUUCGUCUACAA	F015		PY00001242	85.3683	PY00001243	87.5912			PY00002754	25.0059	PY00002753	-1.10259			PY00002759	45.4982	PY00002758	73.3379			PY00002744	231.529	PY00002760	124.62		PY00002746	182.272	PY00002743	154.547	1.27024	0.806358
ELK1		D-003885-03	UAGAAGGGCCCAAGGAAGA	G015		PY00001242	70.0423	PY00001243	62.8292			PY00002754	46.1377	PY00002753	40.6198			PY00002759	8.01107	PY00002758	-25.9717			PY00002744	119.126	PY00002760	114.843		PY00002746	113.892	PY00002743	65.0469	1.04595	1.76554
ELK1		D-003885-04	GCAAGAACAAGACCAACAU	H015		PY00001242	34.5125	PY00001243	65.395			PY00002754	47.3143	PY00002753	25.8848			PY00002759	-5.37505	PY00002758	-0.494897			PY00002744	150.659	PY00002760	64.9512		PY00002746	32.6032	PY00002743	-16.9634	4.62099	3.82891
ENDOG	NM_004435	D-004426-01	GGAACAACCUGGAGAAAUA	I015		PY00001242	67.317	PY00001243	59.1525	3		PY00002754	14.2774	PY00002753	-6.63882	0		PY00002759	102.751	PY00002758	113.31	2		PY00002744	144.589	PY00002760	113.887		PY00002746	70.9393	PY00002743	122.809	2.03821	0.927355	0
ENDOG		D-004426-02	GGAAAUCCUACGUAAAGUA	J015		PY00001242	67.9149	PY00001243	47.413			PY00002754	44.9641	PY00002753	21.2532			PY00002759	42.7805	PY00002758	83.9622			PY00002744	137.063	PY00002760	97.1442		PY00002746	91.2839	PY00002743	79.7227	1.5015	1.21853
ENDOG		D-004426-03	AGGUCAUCGGCAAGAACCA	K015		PY00001242	93.1477	PY00001243	98.4134			PY00002754	30.1642	PY00002753	25.3558			PY00002759	117.902	PY00002758	97.6909			PY00002744	148.769	PY00002760	89.4974		PY00002746	160.688	PY00002743	122.433	0.925821	0.730991
ENDOG		D-004426-04	ACACGUUCUACCUGAGCAA	L015		PY00001242	67.8205	PY00001243	80.9975			PY00002754	29.4446	PY00002753	-4.11713			PY00002759	80.0019	PY00002758	44.4632			PY00002744	89.7122	PY00002760	42.8104		PY00002746	50.3268	PY00002743	59.1195	1.78259	0.724134
FAM18B1	NM_016078	D-020922-01	GAAUGUCACAGGUAGACUA	M015		PY00001242	32.9957	PY00001243	3.81615	0		PY00002754	41.3129	PY00002753	11.7224	1		PY00002759	-26.4257	PY00002758	-10.4842	2		PY00002744	27.9572	PY00002760	-26.3175		PY00002746	18.5407	PY00002743	-66.5553	1.50788	0.395423	0
FAM18B1		D-020922-02	CGGAAGAGGAGACGACUAA	N015		PY00001242	-1.8858	PY00001243	-5.3791			PY00002754	45.2755	PY00002753	15.2368			PY00002759	100.49	PY00002758	72.5516			PY00002744	-39.8255	PY00002760	2.54735		PY00002746	-17.416	PY00002743	-7.62015	2.28672	0.334291
FAM18B1		D-020922-04	UCAGUGCAAUCAUCGUCUA	O015		PY00001242	30.8368	PY00001243	31.5596			PY00002754	50.9946	PY00002753	31.6414			PY00002759	34.9852	PY00002758	25.0854			PY00002744	99.6041	PY00002760	82.2278		PY00002746	62.2587	PY00002743	93.4297	1.59984	0.880103
FAM18B1		D-020922-17	GGGAAAUUUCUUAGACGUA	P015		PY00001242	31.1515	PY00001243	15.3622			PY00002754	6.92895	PY00002753	2.36895			PY00002759	76.0128	PY00002758	72.139			PY00002744	62.1787	PY00002760	27.883		PY00002746	38.7466	PY00002743	56.9567	1.60476	0.489547
FCRL1	NM_052938	D-018732-02	CAAAGGGGCUGUAGGUUUA	A016		PY00001242	45.6152	PY00001243	47.9935	1		PY00002754	13.2318	PY00002753	1.11047	0		PY00002759	-113.605	PY00002758	-44.9927	0		PY00002744	19.7277	PY00002760	79.3026		PY00002746	26.6895	PY00002743	53.492	0.739154	1.48251	0
FCRL1		D-018732-03	GCUACAGCCUAUAUAUGAA	B016		PY00001242	40.731	PY00001243	50.3013			PY00002754	29.2495	PY00002753	20.8243			PY00002759	21.7897	PY00002758	14.4283			PY00002744	141.306	PY00002760	96.7963		PY00002746	98.4455	PY00002743	102.839	1.43537	0.94124
FCRL1		D-018732-04	GAGCAAUAUUACUGUGUAG	C016		PY00001242	66.033	PY00001243	83.2408			PY00002754	50.7016	PY00002753	14.2009			PY00002759	0.321108	PY00002758	-4.02745			PY00002744	117.105	PY00002760	110.017		PY00002746	82.0893	PY00002743	101.179	1.42656	1.08735
FCRL1		D-018732-17	AGUCAAAGACCCAGCGUUC	D016		PY00001242	58.2221	PY00001243	30.0975			PY00002754	45.4723	PY00002753	29.7069			PY00002759	34.3253	PY00002758	47.9662			PY00002744	101.962	PY00002760	49.8367		PY00002746	29.7579	PY00002743	44.7546	3.42637	1.11356
FCRL3	NM_052939	D-016705-03	GAGAGUCCCUGUGUCUAAU	E016		PY00001242	-3.06908	PY00001243	-5.60128	1		PY00002754	43.8549	PY00002753	-0.521627	3		PY00002759	32.2818	PY00002758	47.0049	0		PY00002744	50.7283	PY00002760	72.2871		PY00002746	-49.0051	PY00002743	38.6577	1.03516	1.86993	1
FCRL3		D-016705-17	CAAUGUAAGACCCGAGGAU	F016		PY00001242	50.8078	PY00001243	56.1281			PY00002754	57.9779	PY00002753	44.8858			PY00002759	-37.8144	PY00002758	8.11529			PY00002744	106.898	PY00002760	57.4934		PY00002746	72.0284	PY00002743	114.94	1.48411	0.500203
FCRL3		D-016705-18	GAGAUAGCAACCCGAUUUA	G016		PY00001242	23.605	PY00001243	10.3525			PY00002754	55.9286	PY00002753	45.2503			PY00002759	-27.178	PY00002758	6.60654			PY00002744	198.065	PY00002760	107.218		PY00002746	101.606	PY00002743	73.9605	1.94935	1.44967
FCRL3		D-016705-19	CUCCUAGGGCUGUCGAAUA	H016		PY00001242	17.4809	PY00001243	-0.304869			PY00002754	59.6379	PY00002753	37.981			PY00002759	-24.8401	PY00002758	9.92816			PY00002744	145.289	PY00002760	65.8757		PY00002746	65.4509	PY00002743	13.7031	2.21982	4.80736
FXYD3	NM_005971	D-003669-01	CCAAUGACCUAGAAGAUAA	I016		PY00001242	92.6253	PY00001243	84.7387	3		PY00002754	57.555	PY00002753	24.9343	0		PY00002759	124.26	PY00002758	116.922	3		PY00002744	199.195	PY00002760	123.978		PY00002746	186.253	PY00002743	165.496	1.06949	0.74913	0
FXYD3		D-003669-02	AAACAGUCCUUUCUACUAU	J016		PY00001242	-6.3168	PY00001243	-5.28593			PY00002754	33.2785	PY00002753	13.7591			PY00002759	-49.3804	PY00002758	-17.2677			PY00002744	85.9742	PY00002760	92.4184		PY00002746	100.949	PY00002743	105.226	0.851657	0.878281
FXYD3		D-003669-03	GGACGCCAAUGACCUAGAA	K016		PY00001242	80.1065	PY00001243	67.0936			PY00002754	45.2301	PY00002753	24.4765			PY00002759	118.968	PY00002758	102.459			PY00002744	150.23	PY00002760	111.549		PY00002746	173.506	PY00002743	138.356	0.865851	0.806245
FXYD3		D-003669-04	GAAGUCCGGUCACCAUCCA	L016		PY00001242	90.7937	PY00001243	66.7424			PY00002754	18.4783	PY00002753	1.18207			PY00002759	100.375	PY00002758	120.813			PY00002744	142.925	PY00002760	54.2366		PY00002746	160.459	PY00002743	105.604	0.890727	0.513585
GJA3	NM_021954	D-015676-01	GGACCUACGUCUUCAACAU	M016		PY00001242	91.9392	PY00001243	134.399	4		PY00002754	-10.2047	PY00002753	5.11522	0		PY00002759	21.3984	PY00002758	87.6874	3		PY00002744	161.461	PY00002760	158.354		PY00002746	156.784	PY00002743	117.863	1.02983	1.34354	0
GJA3		D-015676-02	CGGAGGACUUGGCCAUCUA	N016		PY00001242	92.5623	PY00001243	106.569			PY00002754	-46.1417	PY00002753	-32.2791			PY00002759	127.907	PY00002758	127.25			PY00002744	135.853	PY00002760	61.911		PY00002746	176.437	PY00002743	135.211	0.769979	0.457885
GJA3		D-015676-03	GCAGGACAAUCCCUCGUCG	O016		PY00001242	91.3854	PY00001243	74.0599			PY00002754	10.4787	PY00002753	11.9183			PY00002759	139.532	PY00002758	118.812			PY00002744	191.876	PY00002760	109.21		PY00002746	198.63	PY00002743	164.07	0.965996	0.665631
GJA3		D-015676-04	UGAAGCCGCUCUACCGCUG	P016		PY00001242	51.8966	PY00001243	61.7327			PY00002754	-31.2517	PY00002753	-24.3913			PY00002759	123.132	PY00002758	123.002			PY00002744	198.388	PY00002760	64.2595		PY00002746	182.669	PY00002743	133.136	1.08605	0.482661
GPR182	NM_007264	D-005414-01	GCACACCAUUUGCUUCCAA	A017		PY00001242	78.2749	PY00001243	105.953	2		PY00002754	-11.3317	PY00002753	6.6963	1		PY00002759	92.9116	PY00002758	110.362	2		PY00002744	239.071	PY00002760	148.854		PY00002746	200.881	PY00002743	172.012	1.19011	0.865371	0
GPR182		D-005414-02	CCGCUUCACUCACUACUUC	B017		PY00001242	1.5885	PY00001243	-42.9485			PY00002754	57.205	PY00002753	32.1171			PY00002759	32.1402	PY00002758	37.7554			PY00002744	176.924	PY00002760	123.102		PY00002746	136.475	PY00002743	115.357	1.29638	1.06714
GPR182		D-005414-03	GUAGUCCAUUACCUUCCUA	C017		PY00001242	49.7818	PY00001243	68.7133			PY00002754	37.8542	PY00002753	14.7983			PY00002759	96.0842	PY00002758	89.7943			PY00002744	167.913	PY00002760	130.437		PY00002746	189.978	PY00002743	165.185	0.883856	0.789641
GPR182		D-005414-04	CUACGUGGCCGUCUUUGUC	D017		PY00001242	63.8049	PY00001243	67.5379			PY00002754	24.4938	PY00002753	19.9244			PY00002759	18.1677	PY00002758	75.5479			PY00002744	155.654	PY00002760	92.4474		PY00002746	100.705	PY00002743	120.813	1.54565	0.765212
GSK3B	NM_002093	D-003010-05	GAAGAAAGAUGAGGUCUAU	E017		PY00001242	2.23678	PY00001243	30.7067	0		PY00002754	32.7063	PY00002753	14.593	2		PY00002759	-29.1353	PY00002758	50.7838	0		PY00002744	64.7035	PY00002760	28.159		PY00002746	67.569	PY00002743	89.1144	0.957592	0.315987	0
GSK3B		D-003010-06	GGACCCAAAUGUCAAACUA	F017		PY00001242	24.7757	PY00001243	43.7363			PY00002754	40.2212	PY00002753	24.3456			PY00002759	-53.7933	PY00002758	-22.8534			PY00002744	64.4305	PY00002760	69.9604		PY00002746	16.2917	PY00002743	60.1261	3.9548	1.16356
GSK3B		D-003010-08	GAUGAGGUCUAUCUUAAUC	G017		PY00001242	36.1679	PY00001243	23.9411			PY00002754	57.1511	PY00002753	37.9039			PY00002759	-37.6037	PY00002758	-76.0386			PY00002744	12.3646	PY00002760	20.8299		PY00002746	-23.6214	PY00002743	59.9982	0.523449	0.347175
GSK3B		D-003010-09	GAAGUCAGCUAUACAGACA	H017		PY00001242	34.4622	PY00001243	49.5201			PY00002754	59.6971	PY00002753	39.5318			PY00002759	-78.4892	PY00002758	-42.2745			PY00002744	13.5731	PY00002760	29.5235		PY00002746	-6.84597	PY00002743	-23.9563	1.98265	1.23239
HIP1	NM_005338	D-005001-01	GGAAGUGGCUGUAAAGGAA	I017		PY00001242	70.9864	PY00001243	53.9565	2		PY00002754	54.956	PY00002753	14.9813	1		PY00002759	-43.0508	PY00002758	-27.1158	1		PY00002744	44.998	PY00002760	67.1087		PY00002746	-21.5026	PY00002743	53.2547	2.09268	1.26015	0
HIP1		D-005001-04	GAACCAAGAUGGAGUACCA	J017		PY00001242	90.158	PY00001243	52.1074			PY00002754	56.801	PY00002753	24.187			PY00002759	32.9315	PY00002758	5.281			PY00002744	72.1592	PY00002760	49.5492		PY00002746	66.8348	PY00002743	62.0099	1.07967	0.799054
HIP1		D-005001-05	GCAAAUCACAGAUCGAAGA	K017		PY00001242	6.40972	PY00001243	1.94557			PY00002754	39.2754	PY00002753	20.2058			PY00002759	-16.3749	PY00002758	-4.07926			PY00002744	4.93107	PY00002760	83.891		PY00002746	-29.2464	PY00002743	89.1721	0.168604	0.940776
HIP1		D-005001-06	CUAAUGGUGUGUUCUCAUG	L017		PY00001242	53.0925	PY00001243	45.4277			PY00002754	52.2948	PY00002753	34.4083			PY00002759	114.142	PY00002758	101.905			PY00002744	218.377	PY00002760	115.096		PY00002746	218.368	PY00002743	130.627	1.00004	0.881104
HLA-DQB1	NM_002123	D-011687-21	GGAAGAAGGCUUUGCGGAU	M017		PY00001242	32.2656	PY00001243	12.2015	3		PY00002754	52.9653	PY00002753	30.3731	1		PY00002759	61.9737	PY00002758	6.49622	2		PY00002744	60.3665	PY00002760	30.2462		PY00002746	8.70471	PY00002743	23.625	6.93492	1.28026	0
HLA-DQB1		D-011687-22	AGUUUAAGGGCAUGUGCUA	N017		PY00001242	83.0458	PY00001243	84.9537			PY00002754	33.4526	PY00002753	17.7289			PY00002759	123.596	PY00002758	116.848			PY00002744	194.951	PY00002760	97.8764		PY00002746	125.008	PY00002743	129.383	1.55951	0.756485
HLA-DQB1		D-011687-23	CGUCUUGUGACCAGAUACA	O017		PY00001242	105.811	PY00001243	124.781			PY00002754	22.4251	PY00002753	15.337			PY00002759	133.666	PY00002758	117.3			PY00002744	227.012	PY00002760	128.368		PY00002746	194.435	PY00002743	163.26	1.16755	0.78628
HLA-DQB1		D-011687-24	CCUUGAUGCUGGCGAUGCU	P017		PY00001242	60.8467	PY00001243	66.9216			PY00002754	11.1794	PY00002753	1.85687			PY00002759	69.9258	PY00002758	41.8071			PY00002744	183.044	PY00002760	66.5592		PY00002746	95.6411	PY00002743	76.686	1.91386	0.867944
INADL	NM_176877	D-012112-01	GAUCAAAUAUUGGCCAUUA	A018		PY00001242	43.6137	PY00001243	36.4475	0		PY00002754	57.9948	PY00002753	38.8638	4		PY00002759	71.3173	PY00002758	71.6816	1		PY00002744	168.143	PY00002760	135.461		PY00002746	150.613	PY00002743	166.848	1.1164	0.811885	0
INADL		D-012112-02	CGUCGAAGUUGGUAUUAAA	B018		PY00001242	32.9139	PY00001243	33.0718			PY00002754	60.5789	PY00002753	37.8205			PY00002759	23.7108	PY00002758	34.8577			PY00002744	135.186	PY00002760	105.461		PY00002746	56.7646	PY00002743	79.1218	2.38152	1.33289
INADL		D-012112-03	GUUGAAGUAUUACGAAAUG	C018		PY00001242	31.0194	PY00001243	20.0279			PY00002754	58.8039	PY00002753	37.1178			PY00002759	45.7261	PY00002758	71.3037			PY00002744	222.621	PY00002760	124.7		PY00002746	155.756	PY00002743	149.175	1.4293	0.835935
INADL		D-012112-04	AAAGACCGAUCACGCAUGA	D018		PY00001242	28.4514	PY00001243	55.4759			PY00002754	51.366	PY00002753	35.8003			PY00002759	-54.4822	PY00002758	35.09			PY00002744	87.2111	PY00002760	56.6456		PY00002746	27.9069	PY00002743	66.5487	3.12507	0.85119
IRF6	NM_006147	D-012227-01	GCAUAGCCCUCAACAAGAA	E018		PY00001242	40.4415	PY00001243	62.2415	1		PY00002754	43.1291	PY00002753	16.8378	0		PY00002759	-75.2231	PY00002758	1.21976	0		PY00002744	44.6582	PY00002760	156.7		PY00002746	85.8276	PY00002743	150.005	0.520324	1.04463	0
IRF6		D-012227-03	GGAAACUCAUCUUGGUUCA	F018		PY00001242	27.6458	PY00001243	19.605			PY00002754	11.7515	PY00002753	14.1352			PY00002759	-214.476	PY00002758	-88.6402			PY00002744	27.7866	PY00002760	23.6464		PY00002746	-66.5288	PY00002743	19.7181	0.417662	1.19923
IRF6		D-012227-04	CGUUUGAGAUCUACUUAUG	G018		PY00001242	55.3143	PY00001243	54.3292			PY00002754	36.4766	PY00002753	24.3829			PY00002759	-35.3063	PY00002758	-59.8351			PY00002744	64.5558	PY00002760	51.3591		PY00002746	-4.77706	PY00002743	41.4243	13.5137	1.23983
IRF6		D-012227-17	GAAACAUUCCUUAGCGAUC	H018		PY00001242	24.6435	PY00001243	30.334			PY00002754	42.4312	PY00002753	10.229			PY00002759	-109.934	PY00002758	-61.4051			PY00002744	9.93452	PY00002760	13.3687		PY00002746	-102.041	PY00002743	-15.7447	0.097358	0.849091
IRF7	NM_004029	D-011810-03	GGAAGCACUUCGCGCGCAA	I018		PY00001242	33.3293	PY00001243	36.254	0		PY00002754	30.6443	PY00002753	4.01251	1		PY00002759	17.726	PY00002758	27.302	0		PY00002744	40.0261	PY00002760	61.9661		PY00002746	-58.1232	PY00002743	31.4461	0.688642	1.97055	0
IRF7		D-011810-04	GAGAGUGGCUCCUUGGAGA	J018		PY00001242	33.2034	PY00001243	23.8192			PY00002754	54.1784	PY00002753	22.8582			PY00002759	-15.9989	PY00002758	33.5497			PY00002744	17.9307	PY00002760	44.6263		PY00002746	-116.671	PY00002743	13.5859	0.153686	3.28475
IRF7		D-011810-05	GACAUCGAGUGCUUCCUUA	K018		PY00001242	28.9549	PY00001243	0.168152			PY00002754	55.7248	PY00002753	19.8877			PY00002759	-18.1057	PY00002758	-14.5055			PY00002744	46.9704	PY00002760	32.4726		PY00002746	-11.1741	PY00002743	59.1266	4.20349	0.549205
IRF7		D-011810-06	CGAGCUGCACGUUCCUAUA	L018		PY00001242	23.5735	PY00001243	5.82291			PY00002754	61.6058	PY00002753	40.388			PY00002759	65.0227	PY00002758	24.9366			PY00002744	32.5931	PY00002760	19.6759		PY00002746	-31.6386	PY00002743	5.89709	1.03017	3.33654
ITGB5	NM_002213	D-004125-01	GAACAACGGUGGAGAUUUU	M018		PY00001242	37.1686	PY00001243	-27.69	2		PY00002754	54.493	PY00002753	23.7034	2		PY00002759	116.493	PY00002758	98.0437	2		PY00002744	83.2685	PY00002760	75.4084		PY00002746	91.7658	PY00002743	86.0052	0.907403	0.876789	0
ITGB5		D-004125-02	GGAGGGAGUUUGCAAAGUU	N018		PY00001242	73.6551	PY00001243	61.2095			PY00002754	55.531	PY00002753	41.6658			PY00002759	117.852	PY00002758	114.665			PY00002744	163.986	PY00002760	96.031		PY00002746	78.7308	PY00002743	87.5871	2.08286	1.09641
ITGB5		D-004125-04	GGGAUGAGGUGAUCACAUG	O018		PY00001242	64.1448	PY00001243	80.0443			PY00002754	59.1511	PY00002753	32.5554			PY00002759	33.5194	PY00002758	37.3597			PY00002744	92.3332	PY00002760	112.815		PY00002746	108.468	PY00002743	125.605	0.851245	0.898176
ITGB5		D-004125-18	UACAAUAGUAUCCGGUCUA	P018		PY00001242	-8.67076	PY00001243	-26.1347			PY00002754	32.8243	PY00002753	12.2137			PY00002759	47.0371	PY00002758	26.2681			PY00002744	122.668	PY00002760	44.278		PY00002746	72.0149	PY00002743	51.1109	1.70337	0.866313
ITM2C	NM_001012514	D-018574-02	GCUGUGGUGUGCUGUAUGA	A019		PY00001242	48.2335	PY00001243	61.9763	2		PY00002754	61.1514	PY00002753	40.3972	3		PY00002759	101.265	PY00002758	88.3612	3		PY00002744	78.1846	PY00002760	113.347		PY00002746	95.5477	PY00002743	122.715	0.818278	0.923662	0
ITM2C		D-018574-04	CGACAAGGCUGACAAGGCG	B019		PY00001242	67.4555	PY00001243	69.086			PY00002754	53.3283	PY00002753	34.056			PY00002759	72.7293	PY00002758	85.9964			PY00002744	158.394	PY00002760	131.213		PY00002746	119.769	PY00002743	112.306	1.3225	1.16836
ITM2C		D-018574-17	GGAAAGACACCUACCGGCU	C019		PY00001242	62.307	PY00001243	85.7063			PY00002754	57.862	PY00002753	34.1423			PY00002759	118.876	PY00002758	102.881			PY00002744	202.106	PY00002760	109.417		PY00002746	185.295	PY00002743	165.497	1.09073	0.661144
ITM2C		D-018574-18	CUUUGGACGCGUUUCUAUA	D019		PY00001242	-6.34197	PY00001243	11.1265			PY00002754	35.749	PY00002753	9.33346			PY00002759	2.16682	PY00002758	15.2151			PY00002744	70.9734	PY00002760	50.2292		PY00002746	-30.9663	PY00002743	47.1536	2.29195	1.06523
KBTBD3	NM_152433	D-016974-01	GAUCUAGUCUUUCGAGUUA	E019		PY00001242	-8.44418	PY00001243	31.7818	0		PY00002754	21.5035	PY00002753	33.1476	0		PY00002759	-22.657	PY00002758	6.05253	0		PY00002744	24.3987	PY00002760	87.0886		PY00002746	-9.47309	PY00002743	43.0688	2.57558	2.02208	1
KBTBD3		D-016974-02	CAACGAAGCACAUGUAAUG	F019		PY00001242	11.7596	PY00001243	43.1558			PY00002754	47.0308	PY00002753	24.5914			PY00002759	21.0922	PY00002758	34.6658			PY00002744	76.29	PY00002760	85.3184		PY00002746	-4.0243	PY00002743	45.9656	18.9573	1.85614
KBTBD3		D-016974-03	AAUUAAAGCUGUACCAGUA	G019		PY00001242	35.5259	PY00001243	30.2982			PY00002754	42.8271	PY00002753	19.8959			PY00002759	-36.5797	PY00002758	-30.4439			PY00002744	65.241	PY00002760	92.602		PY00002746	-39.6137	PY00002743	48.9491	1.64693	1.8918
KBTBD3		D-016974-04	ACCAAUGCCUAGAGCCUUA	H019		PY00001242	-36.8554	PY00001243	-43.2495			PY00002754	36.5136	PY00002753	8.62822			PY00002759	27.5352	PY00002758	-15.3106			PY00002744	19.3781	PY00002760	8.25535		PY00002746	-9.58548	PY00002743	15.0374	2.02161	0.54899
KLRB1	NM_002258	D-011301-01	CAAUUUGCCCUGAAACUUA	I019		PY00001242	47.2454	PY00001243	42.9265	0		PY00002754	36.072	PY00002753	9.91916	0		PY00002759	18.9278	PY00002758	36.926	0		PY00002744	54.9157	PY00002760	79.0791		PY00002746	8.90562	PY00002743	51.3417	6.16641	1.54025	0
KLRB1		D-011301-02	UAAAGUGUAUCCUGACUCU	J019		PY00001242	1.85914	PY00001243	10.3238			PY00002754	52.5539	PY00002753	18.112			PY00002759	-8.78821	PY00002758	-1.58257			PY00002744	63.3005	PY00002760	65.4453		PY00002746	-62.989	PY00002743	40.246	1.00494	1.62613
KLRB1		D-011301-03	CCGAGAGAAAUGCUUGUUA	K019		PY00001242	19.495	PY00001243	25.0878			PY00002754	56.8012	PY00002753	28.2893			PY00002759	6.58915	PY00002758	-15.7775			PY00002744	56.0783	PY00002760	-3.66869		PY00002746	5.63815	PY00002743	39.2596	9.94623	0.093447
KLRB1		D-011301-04	GAUACGUGACAAAGCAAUU	L019		PY00001242	36.6966	PY00001243	39.7945			PY00002754	58.0519	PY00002753	29.3645			PY00002759	28.4189	PY00002758	-15.4239			PY00002744	27.3286	PY00002760	79.2541		PY00002746	13.5579	PY00002743	58.0163	2.01569	1.36607
LEPROT	NM_017526	D-032248-02	CCAAAAGAGUCACCUAUGA	M019		PY00001242	91.1021	PY00001243	80.5747	3		PY00002754	53.8474	PY00002753	38.1192	3		PY00002759	142.335	PY00002758	130.572	1		PY00002744	251.923	PY00002760	134.858		PY00002746	199.469	PY00002743	188.205	1.26297	0.716547	0
LEPROT		D-032248-03	CUACUGGAAUUGUUGUUUC	N019		PY00001242	60.5887	PY00001243	65.5527			PY00002754	23.8511	PY00002753	20.7213			PY00002759	56.9774	PY00002758	45.9979			PY00002744	39.357	PY00002760	85.7269		PY00002746	107.314	PY00002743	84.991	0.366747	1.00866
LEPROT		D-032248-17	CAGUAGUGCCUGUCGGGAA	O019		PY00001242	62.1811	PY00001243	63.9114			PY00002754	55.1223	PY00002753	41.31			PY00002759	79.5962	PY00002758	46.5077			PY00002744	116.13	PY00002760	53.3967		PY00002746	111.731	PY00002743	100.689	1.03937	0.530315
LEPROT		D-032248-18	CCUUAGAGGAUUAUGGCGU	P019		PY00001242	22.8057	PY00001243	37.8379			PY00002754	47.2708	PY00002753	32.4635			PY00002759	4.38133	PY00002758	30.1803			PY00002744	115.188	PY00002760	83.3386		PY00002746	113.194	PY00002743	105.62	1.01761	0.789041
LIF	NM_002309	D-011720-01	CCAAUGCCCUCUUUAUUCU	A020		PY00001242	47.2454	PY00001243	45.2056	3		PY00002754	40.5393	PY00002753	28.562	0		PY00002759	92.5156	PY00002758	92.6315	4		PY00002744	143.552	PY00002760	142.112		PY00002746	128.955	PY00002743	141.32	1.1132	1.00561	0
LIF		D-011720-02	GUUCUGCACUGGAAACAUG	B020		PY00001242	107.983	PY00001243	98.6499			PY00002754	54.2058	PY00002753	28.8057			PY00002759	75.6034	PY00002758	101.971			PY00002744	167.93	PY00002760	157.49		PY00002746	143.997	PY00002743	155.95	1.1662	1.00988
LIF		D-011720-03	GCAGAUCAUCGCCGUGUUG	C020		PY00001242	55.2828	PY00001243	55.5834			PY00002754	49.8068	PY00002753	29.9432			PY00002759	82.6062	PY00002758	83.1161			PY00002744	116.835	PY00002760	75.5101		PY00002746	88.9298	PY00002743	91.9539	1.31379	0.821173
LIF		D-011720-04	GGUCUUGGCGGCAGGAGUU	D020		PY00001242	108.732	PY00001243	102.241			PY00002754	20.1173	PY00002753	8.45379			PY00002759	130.7	PY00002758	124.782			PY00002744	219.021	PY00002760	121.587		PY00002746	170.793	PY00002743	158.458	1.28238	0.767313
LPHN3	NM_015236	D-005652-01	GGACAAGUUUCAUACAUUU	E020		PY00001242	-10.7793	PY00001243	-31.8325	0		PY00002754	-23.5276	PY00002753	-0.503327	0		PY00002759	70.7051	PY00002758	86.3462	2		PY00002744	132.278	PY00002760	110.478		PY00002746	104.18	PY00002743	84.4757	1.26971	1.30781	1
LPHN3		D-005652-02	CCAGAUGCCUAUAAGAUUA	F020		PY00001242	1.82767	PY00001243	15.0182			PY00002754	20.8479	PY00002753	10.6466			PY00002759	-2.63214	PY00002758	32.7685			PY00002744	54.2266	PY00002760	41.9736		PY00002746	-5.04545	PY00002743	-13.3024	10.7476	3.15533
LPHN3		D-005652-04	CCAGCAACUUUGAUAAUUA	G020		PY00001242	43.727	PY00001243	45.3919			PY00002754	51.3133	PY00002753	26.7852			PY00002759	117.552	PY00002758	99.2126			PY00002744	76.8635	PY00002760	82.2934		PY00002746	85.2871	PY00002743	44.8784	0.901232	1.8337
LPHN3		D-005652-18	GGAAUGACACGGUUCGAAA	H020		PY00001242	8.61263	PY00001243	36.9994			PY00002754	0.718027	PY00002753	-6.9101			PY00002759	74.9435	PY00002758	49.2409			PY00002744	34.3791	PY00002760	4.19825		PY00002746	20.4194	PY00002743	-47.0672	1.68365	0.0891969
LPL	NM_000237	D-008970-01	GAAGAGUGAUUCAUACUUU	I020		PY00001242	35.0035	PY00001243	16.2294	1		PY00002754	10.7125	PY00002753	1.87123	2		PY00002759	96.5138	PY00002758	99.9391	4		PY00002744	51.6104	PY00002760	80.806		PY00002746	11.6627	PY00002743	-21.823	4.42527	3.70279	1
LPL		D-008970-02	GCAACAAUCUGGGCUAUGA	J020		PY00001242	75.7762	PY00001243	75.4718			PY00002754	42.4289	PY00002753	32.6214			PY00002759	144.227	PY00002758	115.038			PY00002744	188.466	PY00002760	133.835		PY00002746	149.579	PY00002743	158.166	1.25997	0.84617
LPL		D-008970-03	CAGGAAGUCUGACCAAUAA	K020		PY00001242	68.9597	PY00001243	37.0782			PY00002754	45.5409	PY00002753	23.2913			PY00002759	99.5301	PY00002758	98.2889			PY00002744	112.285	PY00002760	125.211		PY00002746	131.897	PY00002743	139.33	0.851304	0.898664
LPL		D-008970-04	GAACCAGACUCCAAUGUCA	L020		PY00001242	63.4965	PY00001243	33.9534			PY00002754	61.4971	PY00002753	36.6817			PY00002759	129.056	PY00002758	108.335			PY00002744	144.675	PY00002760	68.6879		PY00002746	109.744	PY00002743	72.4381	1.3183	0.948228
MAP2K1	NM_002755	D-003571-01	GCACAUGGAUGGAGGUUCU	M020		PY00001242	56.2521	PY00001243	59.4751	3		PY00002754	56.4424	PY00002753	29.729	2		PY00002759	-28.7361	PY00002758	27.8544	2		PY00002744	62.545	PY00002760	127.448		PY00002746	8.03937	PY00002743	62.4226	7.77984	2.0417	2
MAP2K1		D-003571-02	GCAGAGAGAGCAGAUUUGA	N020		PY00001242	82.4541	PY00001243	80.9474			PY00002754	61.8587	PY00002753	41.9383			PY00002759	63.9681	PY00002758	67.8166			PY00002744	75.5765	PY00002760	62.1823		PY00002746	64.9427	PY00002743	14.7509	1.16374	4.21548
MAP2K1		D-003571-04	GAGCAGAUUUGAAGCAACU	O020		PY00001242	89.5286	PY00001243	108.562			PY00002754	53.1051	PY00002753	34.6359			PY00002759	98.3501	PY00002758	98.6435			PY00002744	96.1183	PY00002760	112.008		PY00002746	64.9173	PY00002743	98.768	1.48063	1.13406
MAP2K1		D-003571-05	CCAGAAAGCUAAUUCAUCU	P020		PY00001242	69.1045	PY00001243	38.5546			PY00002754	32.4271	PY00002753	23.8906			PY00002759	96.0927	PY00002758	49.8574			PY00002744	75.3091	PY00002760	75.415		PY00002746	13.1404	PY00002743	33.6136	5.73109	2.24359
MAPK6	NM_002748	D-003594-06	CUACUGAUGUUGUUGAUAA	A021		PY00001242	42.9528	PY00001243	35.1001	2		PY00002754	34.8655	PY00002753	10.9804	1		PY00002759	-12.6469	PY00002758	20.0517	2		PY00002744	55.8444	PY00002760	109.195		PY00002746	79.6073	PY00002743	86.2877	0.701498	1.26547	0
MAPK6		D-003594-07	CUGAAGGAUUGGUUACUAA	B021		PY00001242	71.6851	PY00001243	73.2572			PY00002754	54.2433	PY00002753	34.3386			PY00002759	95.589	PY00002758	98.1419			PY00002744	150.773	PY00002760	137.065		PY00002746	132.946	PY00002743	113.901	1.1341	1.20337
MAPK6		D-003594-08	GGAAUGGAUUGGUUAAAGC	C021		PY00001242	44.4949	PY00001243	64.1551			PY00002754	36.8005	PY00002753	16.2625			PY00002759	18.3649	PY00002758	16.7422			PY00002744	177.74	PY00002760	154.084		PY00002746	133.274	PY00002743	147.776	1.33364	1.04269
MAPK6		D-003594-09	GACGAUGUGGGCUCUCUUA	D021		PY00001242	103.426	PY00001243	91.9129			PY00002754	27.2189	PY00002753	20.0248			PY00002759	116.767	PY00002758	99.6106			PY00002744	189.846	PY00002760	109.196		PY00002746	188.338	PY00002743	126.583	1.00801	0.86264
MAPK8	NM_139047	D-003514-13	GAUGACGCCUUAUGUAGUG	E021		PY00001242	56.1955	PY00001243	71.2146	1		PY00002754	40.3607	PY00002753	24.8476	0		PY00002759	103.691	PY00002758	87.3621	4		PY00002744	155.728	PY00002760	99.3201		PY00002746	184.513	PY00002743	150.819	0.843994	0.658539	0
MAPK8		D-003514-15	GAACCAAGAAUGGAGUUAU	F021		PY00001242	58.2095	PY00001243	49.4699			PY00002754	23.6727	PY00002753	18.9072			PY00002759	68.6705	PY00002758	75.8844			PY00002744	101.474	PY00002760	136.354		PY00002746	141.592	PY00002743	105.989	0.716668	1.2865
MAPK8		D-003514-16	ACAGAGAGCUAGUUCUUAU	G021		PY00001242	51.4372	PY00001243	45.7001			PY00002754	38.6056	PY00002753	22.5794			PY00002759	127.235	PY00002758	123.824			PY00002744	135.983	PY00002760	158.566		PY00002746	113.75	PY00002743	147.008	1.19546	1.07862
MAPK8		D-003514-29	AGGAAUAGUAUGCGCAGCU	H021		PY00001242	14.3717	PY00001243	47.413			PY00002754	13.9423	PY00002753	11.3357			PY00002759	145.886	PY00002758	119.721			PY00002744	169.096	PY00002760	133.025		PY00002746	184.18	PY00002743	184.644	0.918103	0.72044
MARK4	NM_031417	D-005345-01	GAUCGAAGCUGGACACGUU	I021		PY00001242	88.5845	PY00001243	86.5448	3		PY00002754	33.0926	PY00002753	17.7868	2		PY00002759	75.9963	PY00002758	90.2776	2		PY00002744	112.828	PY00002760	98.3743		PY00002746	98.3886	PY00002743	79.6731	1.14676	1.23472	0
MARK4		D-005345-02	GGAAGUACCGGGUCCCUUU	J021		PY00001242	59.4369	PY00001243	41.5074			PY00002754	55.5082	PY00002753	30.3333			PY00002759	75.3038	PY00002758	48.3165			PY00002744	111.633	PY00002760	84.0619		PY00002746	98.1024	PY00002743	95.0479	1.13793	0.884416
MARK4		D-005345-05	GGAUCAACAUCGGCUAUGA	K021		PY00001242	103.388	PY00001243	104.032			PY00002754	52.5784	PY00002753	27.7392			PY00002759	128.959	PY00002758	119.413			PY00002744	195.452	PY00002760	117.914		PY00002746	170.59	PY00002743	155.86	1.14574	0.75654
MARK4		D-005345-06	GCUGUACUCUCGAGCAAAU	L021		PY00001242	65.5295	PY00001243	76.4178			PY00002754	62.5403	PY00002753	41.6758			PY00002759	-50.8437	PY00002758	-28.1357			PY00002744	103.355	PY00002760	123.825		PY00002746	128.166	PY00002743	111.022	0.806411	1.11532
MRGPRE	NM_001039165	D-005664-02	CCCGGAACCUGCUCUGGUA	M021		PY00001242	55.1695	PY00001243	41.5002	2		PY00002754	46.891	PY00002753	23.178	0		PY00002759	72.096	PY00002758	55.1841	4		PY00002744	18.7796	PY00002760	90.7159		PY00002746	33.6247	PY00002743	45.4948	0.558505	1.99399	0
MRGPRE		D-005664-06	CGGCCAAGCCCGUCGUCUA	N021		PY00001242	72.9816	PY00001243	79.0625			PY00002754	-2.83231	PY00002753	-23.2054			PY00002759	98.7657	PY00002758	109.672			PY00002744	138.877	PY00002760	64.8288		PY00002746	77.4436	PY00002743	93.4531	1.79327	0.693704
MRGPRE		D-005664-07	CCAACGGCGCCCAGGAGGA	O021		PY00001242	67.0778	PY00001243	48.7891			PY00002754	34.2813	PY00002753	17.9204			PY00002759	117.995	PY00002758	67.1897			PY00002744	109.224	PY00002760	53.6794		PY00002746	107.189	PY00002743	90.267	1.01898	0.594673
MRGPRE		D-005664-08	CGCUGGGAGACGAGGCUGA	P021		PY00001242	56.9633	PY00001243	62.4422			PY00002754	3.43791	PY00002753	-7.01269			PY00002759	95.5893	PY00002758	73.977			PY00002744	211.834	PY00002760	123.132		PY00002746	183.65	PY00002743	171.93	1.15347	0.716172
MUSK	NM_005592	D-003158-05	GAAGAAGCCUCGGCAGAUA	A022		PY00001242	61.8475	PY00001243	52.3582	1		PY00002754	56.7669	PY00002753	35.0645	4		PY00002759	116.138	PY00002758	108.814	2		PY00002744	95.5782	PY00002760	157.717		PY00002746	121.091	PY00002743	98.8812	0.789308	1.59502	1
MUSK		D-003158-06	GUAAUAAUCUCCAUCAUGU	B022		PY00001242	41.3667	PY00001243	60.5859			PY00002754	50.2532	PY00002753	33.1995			PY00002759	-43.8033	PY00002758	18.1721			PY00002744	100.923	PY00002760	145.167		PY00002746	27.7337	PY00002743	79.9723	3.63901	1.81522
MUSK		D-003158-07	GGAAUGAACUGAAAGUAGU	C022		PY00001242	22.3965	PY00001243	48.7461			PY00002754	56.9979	PY00002753	40.5101			PY00002759	62.5821	PY00002758	67.7277			PY00002744	57.9919	PY00002760	34.3284		PY00002746	-18.575	PY00002743	8.95725	3.12204	3.83247
MUSK		D-003158-08	GAGAUUUCCUGGACUAGAA	D022		PY00001242	59.2544	PY00001243	43.335			PY00002754	54.0599	PY00002753	38.2036			PY00002759	42.1732	PY00002758	114.369			PY00002744	47.5528	PY00002760	116.813		PY00002746	83.0115	PY00002743	104.036	0.572846	1.12282
NAPA	NM_003827	D-011530-01	GAAGGUGGCUGGUUACGCU	E022		PY00001242	134.518	PY00001243	152.739	4		PY00002754	46.8944	PY00002753	25.8079	0		PY00002759	143.551	PY00002758	122.964	4		PY00002744	189.472	PY00002760	153.222		PY00002746	181.648	PY00002743	182.183	1.04307	0.841034	0
NAPA		D-011530-02	GAAUGCAAGUUGAUGAAAA	F022		PY00001242	135.771	PY00001243	106.104			PY00002754	26.2686	PY00002753	17.2864			PY00002759	144.152	PY00002758	120.938			PY00002744	241.345	PY00002760	135.566		PY00002746	218.633	PY00002743	196.609	1.10388	0.689523
NAPA		D-011530-03	CCAUUGACAUCUACGAACA	G022		PY00001242	145.533	PY00001243	133.109			PY00002754	34.7205	PY00002753	27.6135			PY00002759	145.534	PY00002758	130.294			PY00002744	217.938	PY00002760	130.297		PY00002746	213.792	PY00002743	190.687	1.01939	0.683304
NAPA		D-011530-04	CAGAGUUGGUGGACAUCGA	H022		PY00001242	131.554	PY00001243	126.694			PY00002754	40.5388	PY00002753	20.411			PY00002759	145.429	PY00002758	127.667			PY00002744	193.903	PY00002760	125.706		PY00002746	206.452	PY00002743	194.348	0.939218	0.646808
NID1	NM_002508	D-019674-01	GGGCGAACCUGCUAUGAUA	I022		PY00001242	1.88432	PY00001243	-10.2957	0		PY00002754	28.917	PY00002753	20.7705	1		PY00002759	21.4394	PY00002758	22.7727	1		PY00002744	86.9553	PY00002760	66.9847		PY00002746	49.2848	PY00002743	46.3086	1.76434	1.44648	0
NID1		D-019674-02	GAAGGUUUAUUAUCGAGAA	J022		PY00001242	33.8391	PY00001243	41.192			PY00002754	47.5638	PY00002753	30.6063			PY00002759	85.8253	PY00002758	61.2863			PY00002744	55.249	PY00002760	51.2933		PY00002746	-12.4494	PY00002743	32.7427	4.43788	1.56656
NID1		D-019674-03	UAACCUGGAUCGAAUAGAA	K022		PY00001242	-2.74179	PY00001243	3.06362			PY00002754	50.2789	PY00002753	29.3623			PY00002759	62.6354	PY00002758	-3.57774			PY00002744	89.3505	PY00002760	84.2087		PY00002746	56.29	PY00002743	98.18	1.58732	0.857698
NID1		D-019674-18	CCUUCAUAACUGCGACAUA	L022		PY00001242	-13.2465	PY00001243	-43.787			PY00002754	3.97997	PY00002753	-0.739433			PY00002759	29.2711	PY00002758	28.5814			PY00002744	82.0409	PY00002760	88.4472		PY00002746	120.93	PY00002743	93.6047	0.678416	0.944901
NOTCH4	NM_004557	D-011883-01	CAACGGGCACUGUGAGAAA	M022		PY00001242	50.0021	PY00001243	45.6284	0		PY00002754	20.5133	PY00002753	6.60043	0		PY00002759	132.796	PY00002758	107.679	4		PY00002744	154.69	PY00002760	120.848		PY00002746	90.1689	PY00002743	100.801	1.71556	1.19888	0
NOTCH4		D-011883-02	GCCCAACCCUGCGAUAAUG	N022		PY00001242	49.4546	PY00001243	61.9763			PY00002754	8.28148	PY00002753	10.3143			PY00002759	92.8898	PY00002758	73.5577			PY00002744	129.332	PY00002760	50.552		PY00002746	79.3238	PY00002743	58.8889	1.63043	0.858429
NOTCH4		D-011883-03	UCAGCCAACCCAUGUGUUA	O022		PY00001242	36.1553	PY00001243	27.0802			PY00002754	5.27891	PY00002753	-9.35927			PY00002759	97.0959	PY00002758	100.272			PY00002744	74.9019	PY00002760	55.0603		PY00002746	88.9929	PY00002743	82.2839	0.841661	0.66915
NOTCH4		D-011883-04	CAACGUAACCACUGGGAUC	P022		PY00001242	63.1881	PY00001243	32.3766			PY00002754	30.8632	PY00002753	16.4873			PY00002759	89.0362	PY00002758	123.733			PY00002744	125.396	PY00002760	72.9943		PY00002746	95.9025	PY00002743	94.3088	1.30754	0.773993
NPFFR2	NM_004885	D-005595-04	UAACAGCAGUGAGAUUUAA	A003		PY00001250	7.8856	PY00001252	4.82198	0		PY00002948	60.6356	PY00002949	51.0108	2		PY00002958	-12.8896	PY00002955	-5.77315	0		PY00002954	11.7311	PY00002957	64.0218		PY00002953	20.1994	PY00002956	28.737	0.580767	2.22785	1
NPFFR2		D-005595-03	AGACUCAACUCCCAGAAUA	B003		PY00001250	-12.3272	PY00001252	10.6645			PY00002948	2.98191	PY00002949	-35.3409			PY00002958	-4.31992	PY00002955	11.3668			PY00002954	58.2286	PY00002957	68.7755		PY00002953	-13.4519	PY00002956	3.24565	4.32864	21.19
NPFFR2		D-005595-02	GGCCAUAAGUGAUUUACUA	C003		PY00001250	6.89717	PY00001252	-5.47349			PY00002948	62.7902	PY00002949	32.3946			PY00002958	22.7231	PY00002955	44.2587			PY00002954	23.7991	PY00002957	88.5616		PY00002953	39.933	PY00002956	50.775	0.595975	1.7442
NPFFR2		D-005595-01	GAAAUACUGUGGUUUGCUU	D003		PY00001250	-17.1639	PY00001252	1.51219			PY00002948	-9.67955	PY00002949	-49.9283			PY00002958	-23.8762	PY00002955	48.8783			PY00002954	-1.84696	PY00002957	2.54566		PY00002953	0.927428	PY00002956	16.2632	1.99148	0.156529
NTN3	NM_006181	D-020117-04	GUGCAAUGGACAUGCCUCA	E003		PY00001250	106.329	PY00001252	112.289	1		PY00002948	60.7681	PY00002949	37.9868	2		PY00002958	132.707	PY00002955	150.536	4		PY00002954	260.166	PY00002957	184.898		PY00002953	248.775	PY00002956	196.933	1.04579	0.938888	0
NTN3		D-020117-03	GGGAGGGCUUCUAUCGAGA	F003		PY00001250	64.2539	PY00001252	38.0917			PY00002948	-4.4011	PY00002949	-37.6583			PY00002958	105.483	PY00002955	134.36			PY00002954	66.7762	PY00002957	65.2336		PY00002953	40.0449	PY00002956	42.3222	1.66753	1.54136
NTN3		D-020117-02	UGGAGGCCGUCGUCCCUUA	G003		PY00001250	54.3252	PY00001252	24.9497			PY00002948	63.4317	PY00002949	33.3518			PY00002958	89.4314	PY00002955	87.7739			PY00002954	127.844	PY00002957	65.0079		PY00002953	153.967	PY00002956	62.7708	0.830336	1.03564
NTN3		D-020117-01	GCAUCAGCCUAAAGAAGUU	H003		PY00001250	25.9939	PY00001252	22.0957			PY00002948	-1.9307	PY00002949	-33.7916			PY00002958	61.3575	PY00002955	80.8089			PY00002954	72.4548	PY00002957	58.4632		PY00002953	127.152	PY00002956	76.7371	0.569829	0.761863
NYX	NM_022567	D-014165-04	UCCAGAACCUCUCGGGUCU	I003		PY00001250	13.011	PY00001252	11.0755	1		PY00002948	63.6102	PY00002949	36.8264	2		PY00002958	64.2271	PY00002955	85.2308	4		PY00002954	114.244	PY00002957	62.4982		PY00002953	40.0355	PY00002956	-14.2498	2.85358	4.3859	1
NYX		D-014165-03	GCAUCGCCUUCGUGGAGGA	J003		PY00001250	53.8754	PY00001252	3.6714			PY00002948	-4.09936	PY00002949	-45.2768			PY00002958	121.708	PY00002955	114.053			PY00002954	50.096	PY00002957	38.5082		PY00002953	77.4536	PY00002956	54.6251	0.646787	0.704955
NYX		D-014165-02	GGAUGUUGGUCCUGCUUCU	K003		PY00001250	125.764	PY00001252	131.506			PY00002948	65.1927	PY00002949	34.8914			PY00002958	134.353	PY00002955	147.999			PY00002954	104.027	PY00002957	101.62		PY00002953	196.505	PY00002956	133.144	0.529383	0.763233
NYX		D-014165-01	GAGCUGAACCUCACCACGU	L003		PY00001250	86.9156	PY00001252	-3.3367			PY00002948	3.95155	PY00002949	-38.9216			PY00002958	118.337	PY00002955	131.354			PY00002954	114.164	PY00002957	71.1097		PY00002953	73.2668	PY00002956	98.1257	1.55819	0.72468
OR52N4	NM_001005175	D-030016-04	CUAUGUAUGUUGUGGCUAU	M003		PY00001250	58.3511	PY00001252	33.6538	2		PY00002948	60.397	PY00002949	35.547	2		PY00002958	65.0844	PY00002955	25.9023	1		PY00002954	147.068	PY00002957	134.261		PY00002953	84.4723	PY00002956	105.296	1.74102	1.27508	0
OR52N4		D-030016-03	CGGCAGAAGGCCUUUAAUA	N003		PY00001250	6.71392	PY00001252	-32.938			PY00002948	-9.19994	PY00002949	-54.8243			PY00002958	42.9898	PY00002955	2.09024			PY00002954	32.0552	PY00002957	-6.43343		PY00002953	38.6751	PY00002956	-37.5781	0.828835	0.171202
OR52N4		D-030016-02	GUUAUGUGCUCUAGUACAA	O003		PY00001250	96.2002	PY00001252	126.926			PY00002948	58.7618	PY00002949	38.4217			PY00002958	16.0855	PY00002955	18.3868			PY00002954	122.681	PY00002957	129.428		PY00002953	189.868	PY00002956	173.746	0.646137	0.744927
OR52N4		D-030016-01	AUACGAGACUGUGUCAUAA	P003		PY00001250	60.7444	PY00001252	59.7884			PY00002948	-5.75161	PY00002949	-54.3941			PY00002958	107.397	PY00002955	97.4996			PY00002954	116.56	PY00002957	52.1205		PY00002953	119.916	PY00002956	68.268	0.972017	0.763469
OR5C1	NM_001001923	D-029611-01	GAAACCCACUUCUCUAUAC	A004		PY00001250	69.979	PY00001252	28.8198	0		PY00002948	54.5098	PY00002949	-6.19717	0		PY00002958	32.994	PY00002955	64.2967	1		PY00002954	156.581	PY00002957	118.666		PY00002953	180.282	PY00002956	139.594	0.868531	0.850079	0
OR5C1		D-029611-02	UGACCUGCCUGCCUGUCUA	B004		PY00001250	39.2377	PY00001252	8.46051			PY00002948	24.3319	PY00002949	2.39409			PY00002958	34.1908	PY00002955	68.0657			PY00002954	60.0113	PY00002957	54.6086		PY00002953	133.777	PY00002956	112.534	0.448591	0.485262
OR5C1		D-029611-03	CAGCCACGGUGUUAGCUAU	C004		PY00001250	33.4015	PY00001252	54.7079			PY00002948	61.6798	PY00002949	23.6467			PY00002958	-12.3339	PY00002955	19.1878			PY00002954	67.051	PY00002957	84.1823		PY00002953	83.5019	PY00002956	45.534	0.802989	1.84878
OR5C1		D-029611-04	AGGCAGACCUGGAGCCGAU	D004		PY00001250	59.8893	PY00001252	48.8504			PY00002948	18.7891	PY00002949	-24.4514			PY00002958	63.2212	PY00002955	138.645			PY00002954	163.848	PY00002957	132.577		PY00002953	181.352	PY00002956	121.868	0.903479	1.08787
PALLD	NM_016081	D-016891-04	GCUGGAAUGUCGUGUAUUG	E004		PY00001250	47.7171	PY00001252	72.9454	0		PY00002948	68.1615	PY00002949	43.9348	2		PY00002958	-28.2385	PY00002955	-18.6802	0		PY00002954	140.214	PY00002957	154.435		PY00002953	92.9364	PY00002956	100.739	1.50871	1.53301	0
PALLD		D-016891-03	GUGCAACUGUCUUUAAUAU	F004		PY00001250	17.409	PY00001252	38.3532			PY00002948	31.6025	PY00002949	-10.6602			PY00002958	45.763	PY00002955	55.6373			PY00002954	51.4184	PY00002957	68.2361		PY00002953	102.081	PY00002956	31.4018	0.503699	2.173
PALLD		D-016891-02	GCACCUCGAUUCAUCCAAA	G004		PY00001250	19.5524	PY00001252	-40.4542			PY00002948	63.3943	PY00002949	34.9533			PY00002958	-43.2942	PY00002955	-86.2719			PY00002954	59.5775	PY00002957	83.1998		PY00002953	60.3523	PY00002956	61.9782	0.987162	1.3424
PALLD		D-016891-01	GAUCUAAGCUGGCAACUAG	H004		PY00001250	24.1059	PY00001252	-34.6863			PY00002948	-6.96513	PY00002949	-41.8001			PY00002958	23.2225	PY00002955	27.9165			PY00002954	114.914	PY00002957	101.217		PY00002953	137.538	PY00002956	70.3749	0.835511	1.43826
PDIA3	NM_005313	D-003674-01	GAACGAGUAUGAUGAUAAU	I004		PY00001250	22.4455	PY00001252	9.88753	1		PY00002948	43.1477	PY00002949	16.8055	0		PY00002958	65.872	PY00002955	61.9379	2		PY00002954	84.6109	PY00002957	68.2967		PY00002953	58.5134	PY00002956	67.6511	1.44601	1.00954	0
PDIA3		D-003674-02	GGACAAGACUGUGGCAUAU	J004		PY00001250	96.0836	PY00001252	109.189			PY00002948	45.7761	PY00002949	10.6068			PY00002958	128.301	PY00002955	151.908			PY00002954	149.98	PY00002957	136.809		PY00002953	191.654	PY00002956	152.878	0.782555	0.894885
PDIA3		D-003674-03	GGCAAGGACUUACUUAUUG	K004		PY00001250	25.2109	PY00001252	-26.5949			PY00002948	26.3766	PY00002949	-13.3885			PY00002958	29.8373	PY00002955	22.6028			PY00002954	112.685	PY00002957	86.3579		PY00002953	67.7222	PY00002956	94.2645	1.66394	0.916123
PDIA3		D-003674-04	UGAUAAAGAUGCCUCUAUA	L004		PY00001250	-7.81823	PY00001252	-35.5082			PY00002948	50.6358	PY00002949	19.8347			PY00002958	-38.0422	PY00002955	-0.339425			PY00002954	1.98441	PY00002957	69.4784		PY00002953	-26.5272	PY00002956	8.23985	0.0748065	8.43201
PISD	NM_014338	D-009548-04	AGCAAGGGCUCCUACAAUG	M004		PY00001250	64.5982	PY00001252	34.3486	1		PY00002948	49.5408	PY00002949	8.19908	1		PY00002958	57.806	PY00002955	66.7236	2		PY00002954	133.427	PY00002957	160.447		PY00002953	160.059	PY00002956	146.13	0.833608	1.09797	0
PISD		D-009548-03	UGGAGGACCUGCAUCACUA	N004		PY00001250	99.6875	PY00001252	111.946			PY00002948	49.1465	PY00002949	11.4165			PY00002958	138.325	PY00002955	145.578			PY00002954	237.33	PY00002957	149.134		PY00002953	209.352	PY00002956	172.129	1.13364	0.866404
PISD		D-009548-02	GGAAGGGAAUGAGCUCUAU	O004		PY00001250	29.6977	PY00001252	28.0876			PY00002948	45.5114	PY00002949	39.0245			PY00002958	11.4815	PY00002955	61.2131			PY00002954	64.7534	PY00002957	82.9077		PY00002953	100.017	PY00002956	107.086	0.647427	0.774213
PISD		D-009548-01	GGAAGGAUCCUCAACUUUG	P004		PY00001250	-0.89366	PY00001252	-39.6548			PY00002948	39.4457	PY00002949	14.2157			PY00002958	92.0612	PY00002955	9.42912			PY00002954	89.7862	PY00002957	64.5859		PY00002953	214.202	PY00002956	115.555	0.419166	0.55892
PLD6	NM_178836	D-017858-01	CUACAUGCAUCACAAGUUU	A005		PY00001250	42.4807	PY00001252	47.8418	0		PY00002948	64.1795	PY00002949	34.4811	1		PY00002958	10.21	PY00002955	65.9252	0		PY00002954	0.422058	PY00002957	78.0143		PY00002953	-29.7792	PY00002956	64.4051	0.0141729	1.21131	1
PLD6		D-017858-02	GGAGGGAGAUUGCUUUCAU	B005		PY00001250	-1.58778	PY00001252	-1.22231			PY00002948	44.5315	PY00002949	29.6964			PY00002958	-25.6437	PY00002955	52.2661			PY00002954	60.4415	PY00002957	38.7127		PY00002953	26.3372	PY00002956	15.7524	2.29491	2.45757
PLD6		D-017858-03	GGGAACAGUUUAACCCUAC	C005		PY00001250	67.9133	PY00001252	36.6199			PY00002948	49.3225	PY00002949	16.6651			PY00002958	38.9138	PY00002955	94.3026			PY00002954	149.96	PY00002957	138.644		PY00002953	126.853	PY00002956	158.304	1.18216	0.875807
PLD6		D-017858-04	CAGCGAAAGCCAAACCUAA	D005		PY00001250	22.6343	PY00001252	16.4847			PY00002948	57.2505	PY00002949	25.6638			PY00002958	19.2959	PY00002955	53.586			PY00002954	100.136	PY00002957	81.6936		PY00002953	128.242	PY00002956	72.0865	0.780835	1.13327
PLLP	NM_015993	D-010932-04	GCGCCACCGUUCUCUACAU	E005		PY00001250	68.0466	PY00001252	49.6648	2		PY00002948	46.9336	PY00002949	-5.41725	1		PY00002958	78.568	PY00002955	107.457	3		PY00002954	121.883	PY00002957	151.544		PY00002953	149.18	PY00002956	111.904	0.81702	1.35424	0
PLLP		D-010932-03	UGGAGUGAGUGCCUUCUUC	F005		PY00001250	50.0549	PY00001252	51.2861			PY00002948	70.1441	PY00002949	43.29			PY00002958	70.5831	PY00002955	118.659			PY00002954	123.363	PY00002957	66.2972		PY00002953	81.1202	PY00002956	48.6662	1.52074	1.36228
PLLP		D-010932-02	GCAAUGCGGCCACCAGUCA	G005		PY00001250	91.0304	PY00001252	80.7903			PY00002948	21.794	PY00002949	-19.6812			PY00002958	129.19	PY00002955	120.376			PY00002954	103.437	PY00002957	100.74		PY00002953	74.8664	PY00002956	73.3766	1.38163	1.37292
PLLP		D-010932-01	GAGUUCCCGUCGAAAGUUA	H005		PY00001250	30.7916	PY00001252	33.8331			PY00002948	48.9861	PY00002949	23.9791			PY00002958	25.8207	PY00002955	88.3825			PY00002954	25.097	PY00002957	65.4185		PY00002953	30.2357	PY00002956	13.6795	0.830044	4.78223
PPIAL4A	NM_178230	D-009902-04	CCGAAAGCAUACAGGUUCU	I005		PY00001250	-9.80064	PY00001252	-2.58956	1		PY00002948	50.5153	PY00002949	18.5251	1		PY00002958	-17.691	PY00002955	-43.8117	0		PY00002954	33.8601	PY00002957	60.7924		PY00002953	-62.0385	PY00002956	-10.3018	0.545791	5.90112	0
PPIAL4A		D-009902-03	GAUUCUAAAGACAGCGGAA	J005		PY00001250	42.6417	PY00001252	-5.0551			PY00002948	59.7732	PY00002949	22.0245			PY00002958	-35.0818	PY00002955	-24.2001			PY00002954	30.3156	PY00002957	49.9443		PY00002953	105.659	PY00002956	70.8035	0.286918	0.705394
PPIAL4A		D-009902-02	AUGAGAACCUCAUCCGAAA	K005		PY00001250	44.4742	PY00001252	31.9055			PY00002948	67.1966	PY00002949	33.1962			PY00002958	-8.96674	PY00002955	97.2106			PY00002954	119.987	PY00002957	86.0449		PY00002953	132.596	PY00002956	36.9073	0.904908	2.33138
PPIAL4A		D-009902-01	GGUGAAAGAACGUGUGAAU	L005		PY00001250	83.7726	PY00001252	50.001			PY00002948	58.628	PY00002949	11.5105			PY00002958	71.7103	PY00002955	38.1923			PY00002954	169.012	PY00002957	100.379		PY00002953	186.26	PY00002956	99.0207	0.907396	1.01372
PQLC3	NM_152391	D-016552-04	GGCUUUAAAUAUAUGGGUA	M005		PY00001250	54.7639	PY00001252	12.6519	3		PY00002948	40.8361	PY00002949	-1.47455	2		PY00002958	-21.1468	PY00002955	49.7479	2		PY00002954	167.719	PY00002957	74.5932		PY00002953	170.754	PY00002956	84.0921	0.982226	0.887042	0
PQLC3		D-016552-03	CUGCAGAAGUGGAUCAUAG	N005		PY00001250	95.0674	PY00001252	67.3345			PY00002948	60.94	PY00002949	35.0958			PY00002958	110.307	PY00002955	120.919			PY00002954	177.145	PY00002957	103.383		PY00002953	120.096	PY00002956	95.3248	1.47502	1.08454
PQLC3		D-016552-02	GCAACAAGAAUAAUCACAA	O005		PY00001250	66.3696	PY00001252	69.0678			PY00002948	38.4806	PY00002949	15.8452			PY00002958	33.5814	PY00002955	33.1882			PY00002954	102.658	PY00002957	155.014		PY00002953	151.679	PY00002956	90.8066	0.676812	1.70708
PQLC3		D-016552-01	CCAUGAAUCUAUGUACUUU	P005		PY00001250	77.4367	PY00001252	81.8363			PY00002948	67.3877	PY00002949	40.9744			PY00002958	111.708	PY00002955	95.1073			PY00002954	132.162	PY00002957	89.4924		PY00002953	130.293	PY00002956	92.1644	1.01434	0.971008
PRKCDBP	NM_145040	D-016416-04	GCACCGGAUUGCAGAAGGU	A006		PY00001250	52.1206	PY00001252	37.0308	1		PY00002948	61.674	PY00002949	23.5453	1		PY00002958	49.2718	PY00002955	91.4653	1		PY00002954	63.8021	PY00002957	102.171		PY00002953	44.8838	PY00002956	86.3867	1.42149	1.18271	0
PRKCDBP		D-016416-03	GCGGGAAGCUCCACGUUCU	B006		PY00001250	58.3733	PY00001252	62.8741			PY00002948	38.1566	PY00002949	16.2229			PY00002958	71.8585	PY00002955	33.9654			PY00002954	51.5331	PY00002957	32.2024		PY00002953	64.6127	PY00002956	58.7271	0.797569	0.548339
PRKCDBP		D-016416-02	UGGCCAAGGCGGAGCGCGU	C006		PY00001250	38.8823	PY00001252	5.41221			PY00002948	61.5287	PY00002949	38.6795			PY00002958	38.3714	PY00002955	135.742			PY00002954	39.6852	PY00002957	86.9495		PY00002953	11.3027	PY00002956	84.7679	3.51112	1.02574
PRKCDBP		D-016416-01	CCGGAUUGCAGAAGGUACA	D006		PY00001250	37.5052	PY00001252	24.1428			PY00002948	54.4882	PY00002949	19.0453			PY00002958	90.4864	PY00002955	77.0388			PY00002954	90.7204	PY00002957	-1.69549		PY00002953	102.197	PY00002956	44.5347	0.887703	0.0380712
PSAP	NM_002778	D-003694-01	GGAGAUCCUUGUUUACUUG	E006		PY00001250	1.11652	PY00001252	-14.7454	0		PY00002948	65.0781	PY00002949	43.1183	1		PY00002958	78.4148	PY00002955	70.2494	2		PY00002954	62.434	PY00002957	73.7684		PY00002953	9.12238	PY00002956	50.44	6.84404	1.4625	0
PSAP		D-003694-02	GCUCGAAGCUGCCGAAGUC	F006		PY00001250	29.5922	PY00001252	-14.6781			PY00002948	35.988	PY00002949	13.4084			PY00002958	97.7468	PY00002955	104.019			PY00002954	103.918	PY00002957	62.4129		PY00002953	124.864	PY00002956	85.1054	0.832247	0.733361
PSAP		D-003694-03	UGACCAAGCUGAUUGACAA	G006		PY00001250	77.3478	PY00001252	-2.68669			PY00002948	40.6011	PY00002949	20.981			PY00002958	-10.2491	PY00002955	12.6156			PY00002954	159.995	PY00002957	159.852		PY00002953	165.699	PY00002956	147.143	0.965577	1.08637
PSAP		D-003694-04	CAAAGUGGCCUCCAAGAAU	H006		PY00001250	4.34835	PY00001252	-29.7403			PY00002948	25.9648	PY00002949	-1.27344			PY00002958	-10.695	PY00002955	14.1017			PY00002954	13.9248	PY00002957	36.9843		PY00002953	38.732	PY00002956	-44.357	0.359517	0.833786
PSEN2	NM_012486	D-006018-05	GAGCGAAGCACGUGAUCAU	I006		PY00001250	88.7648	PY00001252	55.6344	2		PY00002948	24.6721	PY00002949	-21.0485	1		PY00002958	112.131	PY00002955	145.918	3		PY00002954	196.533	PY00002957	130.706		PY00002953	172.975	PY00002956	133.918	1.13619	0.976013	0
PSEN2		D-006018-04	GGAGGACCCUGACCGCUAU	J006		PY00001250	44.6963	PY00001252	21.6175			PY00002948	9.09942	PY00002949	-22.1431			PY00002958	55.5571	PY00002955	115.476			PY00002954	196.312	PY00002957	103.276		PY00002953	163.944	PY00002956	109.261	1.19743	0.945226
PSEN2		D-006018-03	GAGCGGACGUCCCUAAUGU	K006		PY00001250	80.5741	PY00001252	66.6097			PY00002948	41.6883	PY00002949	16.7924			PY00002958	112.56	PY00002955	100.752			PY00002954	127.006	PY00002957	125.879		PY00002953	151.049	PY00002956	90.7677	0.840827	1.38682
PSEN2		D-006018-01	CAUAUUCCCUGCCCUGAUA	L006		PY00001250	37.8051	PY00001252	5.77084			PY00002948	68.4092	PY00002949	35.0138			PY00002958	24.2339	PY00002955	57.7484			PY00002954	11.9116	PY00002957	103.747		PY00002953	93.2943	PY00002956	95.2832	0.127678	1.08882
PTRF	NM_012232	D-012807-04	GCAAAUCCUUCACGCCCGA	M006		PY00001250	63.7097	PY00001252	26.0629	0		PY00002948	64.8458	PY00002949	17.0438	2		PY00002958	77.3955	PY00002955	137.89	3		PY00002954	117.337	PY00002957	111.763		PY00002953	109.344	PY00002956	108.258	1.07309	1.03237	0
PTRF		D-012807-03	GAGAAGACGCGCCUCAAGA	N006		PY00001250	35.495	PY00001252	-1.48381			PY00002948	67.8178	PY00002949	39.6942			PY00002958	93.5453	PY00002955	91.7863			PY00002954	86.3113	PY00002957	51.2598		PY00002953	51.177	PY00002956	14.3676	1.68652	3.56773
PTRF		D-012807-02	GCGAGAAACUGAAGACGUC	O006		PY00001250	36.5834	PY00001252	22.2899			PY00002948	31.7423	PY00002949	6.26051			PY00002958	62.3721	PY00002955	125.403			PY00002954	62.6381	PY00002957	44.6848		PY00002953	33.8357	PY00002956	28.0415	1.85124	1.59352
PTRF		D-012807-01	GCAAAUCGCUGAAAGAGUC	P006		PY00001250	35.4617	PY00001252	3.6191			PY00002948	61.473	PY00002949	38.2182			PY00002958	34.8902	PY00002955	49.9248			PY00002954	26.4023	PY00002957	7.55885		PY00002953	33.2665	PY00002956	-1.85231	0.793661	4.08077
RAB7A	NM_004637	D-010388-04	CGAAUUUCCUGAACCUAUC	A007		PY00001250	-101.475	PY00001252	-311.618	1		PY00002948	-4.58142	PY00002949	-30.7511	1		PY00002958	29.6835	PY00002955	-17.3365	1		PY00002954	77.3424	PY00002957	121.211		PY00002953	-22.1161	PY00002956	71.292	3.49711	1.70021	0
RAB7A		D-010388-03	AAACGGAGGUGGAGCUGUA	B007		PY00001250	81.6458	PY00001252	77.9811			PY00002948	40.3978	PY00002949	0.932656			PY00002958	34.1462	PY00002955	-24.0593			PY00002954	138.17	PY00002957	48.289		PY00002953	51.0216	PY00002956	48.8977	2.70807	0.987551
RAB7A		D-010388-02	GUACAAAGCCACAAUAGGA	C007		PY00001250	-93.945	PY00001252	-428.036			PY00002948	26.5556	PY00002949	14.1318			PY00002958	-105.52	PY00002955	-111.606			PY00002954	25.878	PY00002957	67.2116		PY00002953	-61.8512	PY00002956	-42.4327	0.418392	1.58396
RAB7A		D-010388-01	CUAGAUAGCUGGAGAGAUG	D007		PY00001250	19.0027	PY00001252	-78.5205			PY00002948	67.7801	PY00002949	30.6733			PY00002958	101.173	PY00002955	111.974			PY00002954	141.19	PY00002957	94.4243		PY00002953	128.705	PY00002956	72.0505	1.097	1.31053
RASGEF1B	NM_152545	D-015444-04	GCUGUGGAGGGUUGUAUUA	E007		PY00001250	13.6551	PY00001252	-9.52294	0		PY00002948	31.3995	PY00002949	-13.8354	1		PY00002958	16.2035	PY00002955	-5.81963	0		PY00002954	39.4559	PY00002957	44.6725		PY00002953	27.3637	PY00002956	3.48505	1.44191	12.8183	1
RASGEF1B		D-015444-03	CUUAGAAGCUUACGUGGAA	F007		PY00001250	14.6103	PY00001252	14.9083			PY00002948	10.7712	PY00002949	-13.5473			PY00002958	-15.1795	PY00002955	-38.666			PY00002954	55.6575	PY00002957	19.7016		PY00002953	0.497777	PY00002956	0.696904	111.812	28.2702
RASGEF1B		D-015444-02	GCGAUAAUCUCUGGUAUGA	G007		PY00001250	6.9527	PY00001252	-11.1965			PY00002948	69.5665	PY00002949	37.5624			PY00002958	-27.493	PY00002955	-68.0023			PY00002954	38.9942	PY00002957	72.1465		PY00002953	28.9785	PY00002956	26.5735	1.34563	2.71498
RASGEF1B		D-015444-01	GAGCAAGAAUGAUUGAGUA	H007		PY00001250	-16.4587	PY00001252	-19.6914			PY00002948	34.1545	PY00002949	0.438694			PY00002958	63.9361	PY00002955	42.1608			PY00002954	-34.3605	PY00002957	11.391		PY00002953	-75.4782	PY00002956	-41.2037	0.455237	0.276457
RELA	NM_021975	D-003533-03	GGAUUGAGGAGAAACGUAA	I007		PY00001250	46.1401	PY00001252	14.6841	1		PY00002948	62.6051	PY00002949	34.4882	2		PY00002958	-11.204	PY00002955	59.4812	2		PY00002954	36.0239	PY00002957	75.4164		PY00002953	-10.2996	PY00002956	43.851	3.49761	1.71983	0
RELA		D-003533-04	CUCAAGAUCUGCCGAGUGA	J007		PY00001250	36.7833	PY00001252	8.50534			PY00002948	58.7751	PY00002949	30.1212			PY00002958	83.4013	PY00002955	100.984			PY00002954	15.6183	PY00002957	29.993		PY00002953	36.6742	PY00002956	53.8938	0.425866	0.55652
RELA		D-003533-05	GGCUAUAACUCGCCUAGUG	K007		PY00001250	94.0179	PY00001252	124.961			PY00002948	61.201	PY00002949	28.8297			PY00002958	107.355	PY00002955	113.527			PY00002954	189.651	PY00002957	176.818		PY00002953	228.896	PY00002956	170.631	0.828543	1.03626
RELA		D-003533-18	GAUUGAGGAGAAACGUAAA	L007		PY00001250	26.116	PY00001252	-24.092			PY00002948	59.0351	PY00002949	21.9012			PY00002958	-1.4512	PY00002955	23.9088			PY00002954	48.638	PY00002957	13.6907		PY00002953	13.1658	PY00002956	-13.185	3.69426	1.03835
RGR	NM_001012722	D-005721-05	UCAAUACCCUGACCAUCUU	M007		PY00001250	71.806	PY00001252	31.4049	2		PY00002948	41.5086	PY00002949	9.37203	0		PY00002958	100.883	PY00002955	100.415	4		PY00002954	73.7439	PY00002957	88.7371		PY00002953	109.831	PY00002956	71.4976	0.671431	1.24112	0
RGR		D-005721-18	CGAUCAAUGCCAUCAACUA	N007		PY00001250	92.9684	PY00001252	57.7488			PY00002948	59.0288	PY00002949	27.5852			PY00002958	101.61	PY00002955	114.956			PY00002954	209.386	PY00002957	126.159		PY00002953	222.852	PY00002956	148.424	0.939572	0.849987
RGR		D-005721-19	AGGGAGAAGGACCGAACCA	O007		PY00001250	106.618	PY00001252	114.874			PY00002948	-14.6262	PY00002949	-29.8619			PY00002958	129.836	PY00002955	103.519			PY00002954	189.339	PY00002957	119.466		PY00002953	177.875	PY00002956	133.165	1.06445	0.897122
RGR		D-005721-02	GACACAGGAUUCAGAAAGA	P007		PY00001250	9.96242	PY00001252	-8.858			PY00002948	-8.14597	PY00002949	-38.9611			PY00002958	96.5938	PY00002955	59.7114			PY00002954	120.13	PY00002957	105.981		PY00002953	134.046	PY00002956	84.1096	0.896185	1.26003
RHBDD3	NM_012265	D-019752-04	ACUGUUGGUUGGAGGACAA	A008		PY00001250	73.7939	PY00001252	59.9603	4		PY00002948	54.8274	PY00002949	20.6204	0		PY00002958	74.0841	PY00002955	85.4781	4		PY00002954	118.238	PY00002957	104.824		PY00002953	115.93	PY00002956	127.148	1.01991	0.82442	0
RHBDD3		D-019752-03	GAGCGCAUGGGCUUCCCUA	B008		PY00001250	98.0216	PY00001252	83.3231			PY00002948	29.9299	PY00002949	-6.32187			PY00002958	124.897	PY00002955	126.658			PY00002954	160.368	PY00002957	86.8423		PY00002953	168.879	PY00002956	138.389	0.9496	0.627523
RHBDD3		D-019752-02	CGGCAGCUGUGGAUACAUG	C008		PY00001250	76.0207	PY00001252	67.4241			PY00002948	40.4551	PY00002949	8.12834			PY00002958	119.578	PY00002955	99.6436			PY00002954	192.59	PY00002957	119.627		PY00002953	185.24	PY00002956	94.1212	1.03968	1.27099
RHBDD3		D-019752-01	CACCAUGGCUGUCCAAGUC	D008		PY00001250	61.694	PY00001252	78.9225			PY00002948	55.5797	PY00002949	19.0943			PY00002958	83.4404	PY00002955	70.5333			PY00002954	97.2053	PY00002957	135.166		PY00002953	96.0955	PY00002956	133.238	1.01155	1.01447
RXFP3	NM_016568	D-004774-04	GUAUACGCGUUCCCUGUGA	E008		PY00001250	88.9702	PY00001252	69.3741	2		PY00002948	47.2073	PY00002949	14.2738	0		PY00002958	122.399	PY00002955	141.922	3		PY00002954	204.45	PY00002957	159.836		PY00002953	192.818	PY00002956	156.461	1.06033	1.02157	0
RXFP3		D-004774-03	UGACGGACUUUCAGUUUGU	F008		PY00001250	-13.9931	PY00001252	14.5048			PY00002948	46.7447	PY00002949	10.0137			PY00002958	84.7025	PY00002955	69.9192			PY00002954	121.45	PY00002957	71.4133		PY00002953	25.923	PY00002956	60.7358	4.68501	1.1758
RXFP3		D-004774-02	CGAUAGCCACCAUGAAUAA	G008		PY00001250	56.1466	PY00001252	58.72			PY00002948	61.3955	PY00002949	10.6648			PY00002958	69.0099	PY00002955	69.7218			PY00002954	89.5759	PY00002957	103.475		PY00002953	147.303	PY00002956	59.6982	0.608107	1.73331
RXFP3		D-004774-01	GGAGAACGCUCUUGACUUC	H008		PY00001250	36.4779	PY00001252	-6.74361			PY00002948	13.8442	PY00002949	-13.0494			PY00002958	15.162	PY00002955	-26.7865			PY00002954	-27.1843	PY00002957	15.5191		PY00002953	15.5058	PY00002956	-38.9207	1.75317	0.398737
SARM1	NM_015077	D-008076-01	GAGCACAUGUUCAAGCAUU	I008		PY00001250	26.4048	PY00001252	2.43116	1		PY00002948	61.2423	PY00002949	23.1522	1		PY00002958	120.201	PY00002955	77.4518	4		PY00002954	71.1364	PY00002957	74.149		PY00002953	68.9948	PY00002956	34.9251	1.03104	2.12309	0
SARM1		D-008076-02	UCACGGAGCUCAAGACCUU	J008		PY00001250	80.5852	PY00001252	48.193			PY00002948	57.2944	PY00002949	25.437			PY00002958	107.685	PY00002955	138.285			PY00002954	202.992	PY00002957	113.612		PY00002953	127.534	PY00002956	125.997	1.59167	0.901704
SARM1		D-008076-03	GCAAGGAUUGGGUGCAUAA	K008		PY00001250	86.6824	PY00001252	111.878			PY00002948	72.2787	PY00002949	45.8825			PY00002958	96.6837	PY00002955	102.937			PY00002954	181.498	PY00002957	163.618		PY00002953	183.483	PY00002956	168.376	0.98918	0.971744
SARM1		D-008076-04	CUGCAUGGCUUCAGUGUCU	L008		PY00001250	85.3386	PY00001252	-36.1731			PY00002948	21.193	PY00002949	-11.6616			PY00002958	66.5687	PY00002955	81.4812			PY00002954	213.843	PY00002957	136.242		PY00002953	197.969	PY00002956	139.119	1.08018	0.979322
SCARB1	NM_001082959	D-010592-04	GGACAAACUGGGAAGAUUG	M008		PY00001250	61.9383	PY00001252	55.6568	1		PY00002948	66.5147	PY00002949	40.297	2		PY00002958	115.525	PY00002955	130.821	3		PY00002954	44.9096	PY00002957	27.2811		PY00002953	-9.51494	PY00002956	-12.783	4.71991	2.13418	1
SCARB1		D-010592-03	UGACUGGCCUGCACCCUAA	N008		PY00001250	53.2979	PY00001252	-9.04478			PY00002948	65.1025	PY00002949	42.8627			PY00002958	43.2528	PY00002955	67.6598			PY00002954	204.718	PY00002957	131.605		PY00002953	115.148	PY00002956	125.111	1.77787	1.05191
SCARB1		D-010592-02	GAACUGCUCUGUGAAACUG	O008		PY00001250	57.5626	PY00001252	47.2292			PY00002948	45.5999	PY00002949	23.9865			PY00002958	108.873	PY00002955	124.144			PY00002954	125.852	PY00002957	107.236		PY00002953	119.793	PY00002956	147.688	1.05058	0.726101
SCARB1		D-010592-01	GGACAAGUUCGGAUUAUUU	P008		PY00001250	40.5538	PY00001252	62.0448			PY00002948	3.38362	PY00002949	-24.6092			PY00002958	75.2526	PY00002955	69.9841			PY00002954	50.514	PY00002957	48.2174		PY00002953	32.1049	PY00002956	-0.407807	1.57341	118.236
SCLT1	NM_144643	D-016016-04	GGCCCAGAUUCAUGUAUUU	A009		PY00001250	24.3058	PY00001252	-2.31313	0		PY00002948	14.5958	PY00002949	-10.4785	1		PY00002958	61.1266	PY00002955	-10.016	0		PY00002954	30.2734	PY00002957	54.8768		PY00002953	15.8382	PY00002956	50.3552	1.91141	1.08979	0
SCLT1		D-016016-03	GUAAAGAUCAGUACAAUGG	B009		PY00001250	22.3511	PY00001252	27.0267			PY00002948	49.736	PY00002949	10.3946			PY00002958	33.3314	PY00002955	35.5402			PY00002954	48.1065	PY00002957	55.758		PY00002953	-10.0743	PY00002956	-49.0944	4.77517	1.13573
SCLT1		D-016016-02	GGUAGGAACUGACAUAUAU	C009		PY00001250	-5.52485	PY00001252	-56.5324			PY00002948	58.4015	PY00002949	8.72545			PY00002958	24.2101	PY00002955	71.5883			PY00002954	21.8785	PY00002957	64.7516		PY00002953	34.6301	PY00002956	4.93107	0.631778	13.1313
SCLT1		D-016016-01	GAAAGAGACUGAGAGUUUA	D009		PY00001250	44.0355	PY00001252	-7.16948			PY00002948	68.3963	PY00002949	33.2703			PY00002958	35.7696	PY00002955	6.97106			PY00002954	14.407	PY00002957	-6.6141		PY00002953	-62.9644	PY00002956	-54.9732	0.228812	0.120315
SDC1	NM_002997	D-010621-01	GAGCAGGACUUCACCUUUG	E009		PY00001250	70.2678	PY00001252	67.9097	2		PY00002948	57.3441	PY00002949	11.8155	1		PY00002958	114.424	PY00002955	80.1744	3		PY00002954	178.483	PY00002957	109.457		PY00002953	160.8	PY00002956	61.7145	1.10997	1.7736	0
SDC1		D-010621-02	GGAGAAUACGGCUGUAGUG	F009		PY00001250	19.5358	PY00001252	-3.29934			PY00002948	59.481	PY00002949	8.70832			PY00002958	82.9094	PY00002955	23.0073			PY00002954	96.5921	PY00002957	17.9572		PY00002953	104.184	PY00002956	11.0719	0.927132	1.62187
SDC1		D-010621-03	CCAAACAGGAGGAAUUCUA	G009		PY00001250	37.0388	PY00001252	25.7641			PY00002948	70.1848	PY00002949	37.028			PY00002958	89.3158	PY00002955	126.143			PY00002954	68.3776	PY00002957	69.6817		PY00002953	115.135	PY00002956	34.6764	0.593889	2.00949
SDC1		D-010621-04	CGCAAAUUGUGGCUACUAA	H009		PY00001250	78.6972	PY00001252	75.6351			PY00002948	49.1809	PY00002949	-7.07049			PY00002958	74.6233	PY00002955	117.856			PY00002954	234.203	PY00002957	162.726		PY00002953	234.055	PY00002956	176.957	1.00063	0.919575
SDPR	NM_004657	D-015910-17	GCUGAAUAGUGUACCGGUA	I009		PY00001250	15.7486	PY00001252	16.3726	1		PY00002948	58.397	PY00002949	27.5526	3		PY00002958	59.5586	PY00002955	70.2626	1		PY00002954	85.361	PY00002957	36.6069		PY00002953	74.1483	PY00002956	-8.4733	1.15122	4.32026	0
SDPR		D-015910-04	GAGCAGCGACAGAUCAGUU	J009		PY00001250	24.7611	PY00001252	16.9106			PY00002948	70.2634	PY00002949	39.1054			PY00002958	95.6374	PY00002955	35.9053			PY00002954	121.926	PY00002957	101.555		PY00002953	111.721	PY00002956	53.9608	1.09134	1.88202
SDPR		D-015910-03	CGACUUGACUAUUGUGGAA	K009		PY00001250	32.8629	PY00001252	33.0187			PY00002948	62.2867	PY00002949	38.3747			PY00002958	-80.623	PY00002955	-72.1926			PY00002954	6.87973	PY00002957	8.69205		PY00002953	-81.1	PY00002956	-32.7256	0.0848302	0.265604
SDPR		D-015910-02	UGAAGGGCAUCCAGAAUGA	L009		PY00001250	70.9508	PY00001252	51.3907			PY00002948	70.0537	PY00002949	45.9526			PY00002958	-55.5289	PY00002955	-17.8684			PY00002954	102.169	PY00002957	70.6725		PY00002953	14.3675	PY00002956	56.4638	7.11109	1.25164
SEMA5A	NM_003966	D-019490-17	UGGAGGAAAUAGUCGGAUA	M009		PY00001250	33.8014	PY00001252	27.3928	1		PY00002948	50.691	PY00002949	8.52274	0		PY00002958	2.89589	PY00002955	47.1351	2		PY00002954	81.3406	PY00002957	42.5723		PY00002953	52.5548	PY00002956	8.2228	1.54773	5.17734	0
SEMA5A		D-019490-04	GGACGUGAUCCUGCCAUUU	N009		PY00001250	83.7282	PY00001252	56.5085			PY00002948	53.5858	PY00002949	28.8001			PY00002958	105.383	PY00002955	130.047			PY00002954	206.56	PY00002957	114.548		PY00002953	199.418	PY00002956	105.434	1.03581	1.08644
SEMA5A		D-019490-03	GGCAAGAUCCAGUAGCGUA	O009		PY00001250	36.6167	PY00001252	14.6468			PY00002948	54.1792	PY00002949	1.01399			PY00002958	32.6105	PY00002955	56.5901			PY00002954	1.07517	PY00002957	19.6462		PY00002953	-70.2536	PY00002956	-38.3418	0.0153041	0.512396
SEMA5A		D-019490-01	GAGCAACGAUUCCGAUACA	P009		PY00001250	59.2951	PY00001252	48.7832			PY00002948	22.7848	PY00002949	-28.481			PY00002958	65.7567	PY00002955	68.5094			PY00002954	101.765	PY00002957	58.991		PY00002953	43.2572	PY00002956	61.2148	2.35255	0.963671
SERINC2	NM_178865	D-017756-01	GGUCAGCCCUAUCCAGUAU	A010		PY00001250	123.249	PY00001252	164.955	1		PY00002948	39.1929	PY00002949	-15.7232	0		PY00002958	106.017	PY00002955	125.511	2		PY00002954	217.323	PY00002957	161.247		PY00002953	231.907	PY00002956	196.22	0.937114	0.821762	0
SERINC2		D-017756-02	GGUGAGACCCGGAAGAUGA	B010		PY00001250	46.3455	PY00001252	30.3141			PY00002948	42.1895	PY00002949	7.31614			PY00002958	102.731	PY00002955	118.268			PY00002954	93.891	PY00002957	78.1959		PY00002953	110.097	PY00002956	83.2895	0.852805	0.938845
SERINC2		D-017756-03	GUACGCAGGCCUCUUCUUC	C010		PY00001250	65.1868	PY00001252	35.4319			PY00002948	55.97	PY00002949	15.3364			PY00002958	10.4845	PY00002955	80.8569			PY00002954	35.1037	PY00002957	107.934		PY00002953	33.7465	PY00002956	62.3449	1.04022	1.73124
SERINC2		D-017756-04	GGAGUGCCCACCUAUGCUA	D010		PY00001250	35.4895	PY00001252	19.9738			PY00002948	18.2466	PY00002949	-19.2618			PY00002958	33.6365	PY00002955	79.3258			PY00002954	110.437	PY00002957	70.7641		PY00002953	124.633	PY00002956	68.1224	0.886091	1.03878
SFN	NM_006142	D-005180-04	AAAGACAGCACCCUCAUCA	E010		PY00001250	5.44784	PY00001252	31.644	0		PY00002948	46.2071	PY00002949	3.25712	1		PY00002958	-6.74002	PY00002955	4.96729	0		PY00002954	74.6208	PY00002957	129.484		PY00002953	0.151668	PY00002956	104.499	492.002	1.2391	0
SFN		D-005180-03	GGACAGCCACCUCAUCAAG	F010		PY00001250	11.1452	PY00001252	-26.7667			PY00002948	40.0311	PY00002949	-3.0276			PY00002958	12.656	PY00002955	51.5712			PY00002954	78.0019	PY00002957	57.733		PY00002953	-42.3716	PY00002956	21.6292	1.8409	2.66922
SFN		D-005180-02	GGAGAGAGCCAGUCUGAUC	G010		PY00001250	38.4659	PY00001252	35.4245			PY00002948	58.0485	PY00002949	18.8407			PY00002958	-6.03151	PY00002955	39.2205			PY00002954	118.094	PY00002957	100.359		PY00002953	134.871	PY00002956	89.7655	0.875611	1.11801
SFN		D-005180-01	CGAGACAACCUGACACUGU	H010		PY00001250	-19.1741	PY00001252	-87.7401			PY00002948	59.4391	PY00002949	35.0869			PY00002958	-105.009	PY00002955	-123.974			PY00002954	12.1873	PY00002957	-0.761452		PY00002953	12.7278	PY00002956	-49.0483	0.957539	0.0155245
SHANK1	NM_016148	D-031945-04	CACGUGCGGUUCCUUGAAA	I010		PY00001250	6.46404	PY00001252	2.71507	0		PY00002948	55.2121	PY00002949	-2.31201	2		PY00002958	-54.6489	PY00002955	-65.2034	0		PY00002954	23.9068	PY00002957	55.8701		PY00002953	-27.4994	PY00002956	53.629	0.869358	1.04179	0
SHANK1		D-031945-03	GUUACGAGCGUCCUUCUUU	J010		PY00001250	24.4224	PY00001252	26.4738			PY00002948	66.4945	PY00002949	32.5707			PY00002958	-4.46429	PY00002955	21.7722			PY00002954	92.1465	PY00002957	10.1139		PY00002953	-13.7269	PY00002956	6.08248	6.71283	1.66279
SHANK1		D-031945-02	GAUACAAGACCCGAGUUUA	K010		PY00001250	8.26876	PY00001252	-24.0173			PY00002948	55.5204	PY00002949	8.7223			PY00002958	19.9291	PY00002955	1.75791			PY00002954	51.7125	PY00002957	30.3834		PY00002953	-49.5864	PY00002956	-9.62701	1.04288	3.15605
SHANK1		D-031945-01	GCGAUUACAUCAUUAAGGA	L010		PY00001250	20.0189	PY00001252	-9.35857			PY00002948	61.9166	PY00002949	34.1637			PY00002958	16.7885	PY00002955	-5.10782			PY00002954	37.8659	PY00002957	-11.1632		PY00002953	-39.8522	PY00002956	-38.4665	0.950158	0.290206
SHANK3	NM_001080420	D-024645-04	CGACAAACCAACUGUGAUC	M010		PY00001250	72.7389	PY00001252	34.1992	1		PY00002948	48.947	PY00002949	5.89982	0		PY00002958	30.1096	PY00002955	97.0007	1		PY00002954	169.492	PY00002957	110.428		PY00002953	150.351	PY00002956	111.122	1.12731	0.993753	1
SHANK3		D-024645-03	GGGCUUCACCUGACUACAA	N010		PY00001250	101.598	PY00001252	109.63			PY00002948	58.7254	PY00002949	21.5834			PY00002958	105.651	PY00002955	133.024			PY00002954	153.447	PY00002957	88.6526		PY00002953	188.32	PY00002956	160.267	0.814818	0.553157
SHANK3		D-024645-02	CGAGAUUAGCUCAUUGUUU	O010		PY00001250	1.43859	PY00001252	9.72316			PY00002948	36.7512	PY00002949	-22.2287			PY00002958	-73.7532	PY00002955	55.8221			PY00002954	87.9064	PY00002957	68.9468		PY00002953	39.6513	PY00002956	-22.2877	2.21699	3.09348
SHANK3		D-024645-01	GAUACAAGCGGCGAGUUUA	P010		PY00001250	47.073	PY00001252	38.8165			PY00002948	25.8117	PY00002949	-20.6235			PY00002958	5.91598	PY00002955	25.795			PY00002954	22.3263	PY00002957	16.0947		PY00002953	49.1488	PY00002956	-21.3286	0.45426	0.754606
SHROOM4	NM_020717	D-024692-17	AGGCUUAGAGGGACGAAUA	A011		PY00001250	33.346	PY00001252	56.9045	0		PY00002948	69.505	PY00002949	44.088	1		PY00002958	19.2022	PY00002955	-40.4379	0		PY00002954	55.5932	PY00002957	102.293		PY00002953	28.1208	PY00002956	58.5987	1.97694	1.74565	0
SHROOM4		D-024692-04	GAACAUGUACCCUAACCAG	B011		PY00001250	51.9763	PY00001252	46.5418			PY00002948	38.0669	PY00002949	14.9293			PY00002958	-50.1257	PY00002955	15.1784			PY00002954	117.551	PY00002957	148.653		PY00002953	150.952	PY00002956	143.824	0.778731	1.03358
SHROOM4		D-024692-03	UGCAUUCGGUGUUCAGUUU	C011		PY00001250	-13.5378	PY00001252	27.1463			PY00002948	24.0829	PY00002949	-12.4603			PY00002958	31.264	PY00002955	70.9872			PY00002954	77.8177	PY00002957	114.355		PY00002953	51.9342	PY00002956	62.0452	1.49839	1.8431
SHROOM4		D-024692-01	GAUGACAGGUCUUUAGUUU	D011		PY00001250	40.9536	PY00001252	22.7158			PY00002948	64.3483	PY00002949	23.7281			PY00002958	51.6936	PY00002955	48.5021			PY00002954	28.6729	PY00002957	-4.85377		PY00002953	4.91818	PY00002956	-51.6812	5.82998	0.0939174
SLC10A1	NM_003049	D-007376-18	CUAUAAAGGCAUCGUGAUA	E011		PY00001250	6.46959	PY00001252	13.81	1		PY00002948	60.4972	PY00002949	15.5924	0		PY00002958	-3.11583	PY00002955	75.5657	2		PY00002954	81.6572	PY00002957	65.8908		PY00002953	15.2336	PY00002956	3.53395	5.36033	18.6451	1
SLC10A1		D-007376-19	GGCCACAAUACAUGCGCUA	F011		PY00001250	16.3928	PY00001252	17.3514			PY00002948	54.1455	PY00002949	14.5624			PY00002958	112.587	PY00002955	110.182			PY00002954	80.2675	PY00002957	39.4294		PY00002953	66.3738	PY00002956	32.3799	1.20932	1.21771
SLC10A1		D-007376-03	GGGAAGAGCAUCAUGUUUG	G011		PY00001250	16.4983	PY00001252	25.4204			PY00002948	57.47	PY00002949	29.5634			PY00002958	-29.8294	PY00002955	49.0085			PY00002954	107.342	PY00002957	94.6802		PY00002953	76.025	PY00002956	83.6316	1.41193	1.13211
SLC10A1		D-007376-02	GAGGGAACCUGUCCAAUGU	H011		PY00001250	101.37	PY00001252	117.945			PY00002948	51.108	PY00002949	17.7327			PY00002958	127.296	PY00002955	141.58			PY00002954	162.247	PY00002957	141.891		PY00002953	192.678	PY00002956	153.24	0.842065	0.925939
SLC10A2	NM_000452	D-007377-01	GGAGGAAUAUUGUACCAAA	I011		PY00001250	46.6787	PY00001252	8.6697	1		PY00002948	21.5403	PY00002949	-11.2522	0		PY00002958	65.5719	PY00002955	91.8094	3		PY00002954	157.121	PY00002957	103.243		PY00002953	159.498	PY00002956	134.196	0.985097	0.769341	0
SLC10A2		D-007377-02	GAUCAUUGCUCCCAAACUG	J011		PY00001250	11.1174	PY00001252	-4.65912			PY00002948	23.9259	PY00002949	-4.89606			PY00002958	50.5842	PY00002955	37.1784			PY00002954	41.5704	PY00002957	11.7081		PY00002953	71.745	PY00002956	62.5828	0.579419	0.187082
SLC10A2		D-007377-04	GAACGGAGCCAGAGUCAUC	K011		PY00001250	57.3349	PY00001252	43.5832			PY00002948	7.28957	PY00002949	-20.1922			PY00002958	95.287	PY00002955	83.6962			PY00002954	142.982	PY00002957	109.086		PY00002953	90.8846	PY00002956	109.003	1.57323	1.00076
SLC10A2		D-007377-18	CCUAUUGGGUCGAUGGCGA	L011		PY00001250	75.3154	PY00001252	85.0938			PY00002948	33.3163	PY00002949	-4.78071			PY00002958	114.138	PY00002955	114.426			PY00002954	148.565	PY00002957	114.076		PY00002953	175.557	PY00002956	155.56	0.846253	0.733322
SLC10A5	NM_001010893	D-029388-04	GACUUGCACAUCAACAUUA	M011		PY00001250	11.9726	PY00001252	6.11452	0		PY00002948	62.647	PY00002949	35.3129	2		PY00002958	-84.0085	PY00002955	-42.1991	2		PY00002954	33.7293	PY00002957	54.4364		PY00002953	-77.6555	PY00002956	-11.0126	0.434345	4.94311	0
SLC10A5		D-029388-03	UAAUUAGACCUCUGAGUUU	N011		PY00001250	49.6163	PY00001252	21.214			PY00002948	63.9495	PY00002949	36.0019			PY00002958	84.933	PY00002955	69.6668			PY00002954	14.8037	PY00002957	62.007		PY00002953	51.1348	PY00002956	27.101	0.289503	2.288
SLC10A5		D-029388-02	GAAUAGUCAUCAAGCAUAG	O011		PY00001250	71.6449	PY00001252	30.1273			PY00002948	49.8958	PY00002949	11.4515			PY00002958	98.3247	PY00002955	127.584			PY00002954	92.6989	PY00002957	126.956		PY00002953	152.905	PY00002956	158.547	0.606252	0.800743
SLC10A5		D-029388-01	GAAAGUGGGAUGUUAAAUA	P011		PY00001250	24.2891	PY00001252	15.8198			PY00002948	-2.92886	PY00002949	-9.922			PY00002958	-53.7548	PY00002955	20.0335			PY00002954	76.6877	PY00002957	31.4806		PY00002953	8.95586	PY00002956	18.2942	8.56285	1.7208
SLC38A3	NM_006841	D-007560-04	AGUCUGAGCUGCCACUUGU	A012		PY00001250	53.8587	PY00001252	15.2519	2		PY00002948	44.0162	PY00002949	15.9852	0		PY00002958	56.8809	PY00002955	95.0824	4		PY00002954	74.9269	PY00002957	153.533		PY00002953	96.8057	PY00002956	115.657	0.773993	1.32749	0
SLC38A3		D-007560-03	CAAGAGCUUCCUACAGAAA	B012		PY00001250	59.9004	PY00001252	55.089			PY00002948	71.5428	PY00002949	28.6823			PY00002958	79.1828	PY00002955	104.754			PY00002954	140.316	PY00002957	107.246		PY00002953	112.9	PY00002956	128.075	1.24284	0.837372
SLC38A3		D-007560-02	AGAAGGAGCCUGCAAGAUC	C012		PY00001250	56.6796	PY00001252	65.7879			PY00002948	46.3105	PY00002949	17.8736			PY00002958	101.112	PY00002955	90.6428			PY00002954	142.54	PY00002957	194.175		PY00002953	145.907	PY00002956	168.46	0.976919	1.15265
SLC38A3		D-007560-01	GGUCAUCGGUGCCACAUCU	D012		PY00001250	72.6722	PY00001252	21.6922			PY00002948	36.3287	PY00002949	-13.5904			PY00002958	113.855	PY00002955	120.806			PY00002954	95.8123	PY00002957	184.11		PY00002953	224.439	PY00002956	205.55	0.426897	0.895692
MIEF2 (SMCR7)	NM_139162	D-017272-01	GGUGAGCGCUUCCUGCAAG	E012		PY00001250	113.859	PY00001252	103.966	3		PY00002948	33.8834	PY00002949	-15.4648	1		PY00002958	135.95	PY00002955	149.152	4		PY00002954	160.44	PY00002957	131.794		PY00002953	172.072	PY00002956	139.792	0.932401	0.942784	0
SMCR7		D-017272-02	GACAUUGGCUAUGCGCUAU	F012		PY00001250	17.3979	PY00001252	49.8516			PY00002948	24.5224	PY00002949	-3.93352			PY00002958	85.7898	PY00002955	126.245			PY00002954	82.6679	PY00002957	89.9502		PY00002953	84.7851	PY00002956	64.3572	0.975028	1.39767
SMCR7		D-017272-03	GAAGCGGCGUAGCGACGAA	G012		PY00001250	74.3548	PY00001252	60.5206			PY00002948	39.4547	PY00002949	11.0477			PY00002958	139.811	PY00002955	146.811			PY00002954	205.807	PY00002957	153.56		PY00002953	208.97	PY00002956	165.777	0.984863	0.926301
SMCR7		D-017272-04	AGAAGGGCCUGCAGAAACU	H012		PY00001250	62.4048	PY00001252	57.0838			PY00002948	54.3901	PY00002949	30.8118			PY00002958	65.8879	PY00002955	112.138			PY00002954	86.6103	PY00002957	81.7329		PY00002953	64.4949	PY00002956	58.9886	1.3429	1.38557
SMR3B	NM_006685	D-020063-01	CCAGGGAUAUUUCCACCAC	I012		PY00001250	60.6556	PY00001252	31.5095	1		PY00002948	61.8104	PY00002949	25.349	1		PY00002958	130.007	PY00002955	137.291	3		PY00002954	202.874	PY00002957	137.193		PY00002953	215.276	PY00002956	161.658	0.942388	0.848664	0
SMR3B		D-020063-02	ACUUGGAUCUUGGGCCUUU	J012		PY00001250	8.30763	PY00001252	-23.7782			PY00002948	46.0789	PY00002949	-1.5549			PY00002958	90.5962	PY00002955	113.364			PY00002954	37.9449	PY00002957	24.0768		PY00002953	26.5094	PY00002956	-15.667	1.43138	1.53679
SMR3B		D-020063-03	GCUCUUGCAGCGUGUUUCA	K012		PY00001250	115.675	PY00001252	116.877			PY00002948	42.8044	PY00002949	11.6388			PY00002958	119.867	PY00002955	133.961			PY00002954	134.709	PY00002957	135.737		PY00002953	164.652	PY00002956	126.5	0.818145	1.07302
SMR3B		D-020063-04	UGGCUCCUCCUCAACCUUU	L012		PY00001250	8.24099	PY00001252	-17.6517			PY00002948	67.7514	PY00002949	40.3975			PY00002958	11.379	PY00002955	43.8871			PY00002954	8.12317	PY00002957	12.9839		PY00002953	-28.3866	PY00002956	-25.3411	0.286162	0.512366
SRP72	NM_006947	D-019716-17	AUAGAGAUCUCGUCCGAAA	M012		PY00001250	50.1604	PY00001252	32.0699	2		PY00002948	34.4817	PY00002949	-9.77961	0		PY00002958	79.3571	PY00002955	71.5873	3		PY00002954	77.0143	PY00002957	100.168		PY00002953	142.684	PY00002956	62.6795	0.539754	1.59809	0
SRP72		D-019716-03	CGGAAGGAGUAGAGUUUAA	N012		PY00001250	54.6361	PY00001252	55.8137			PY00002948	36.0098	PY00002949	3.84794			PY00002958	5.93062	PY00002955	-9.86395			PY00002954	1.86309	PY00002957	75.8436		PY00002953	91.447	PY00002956	122.193	0.0203735	0.620689
SRP72		D-019716-02	GACAAGUGUUAUACCGUUU	O012		PY00001250	43.8412	PY00001252	43.3067			PY00002948	62.6015	PY00002949	28.792			PY00002958	98.0825	PY00002955	93.7148			PY00002954	41.5595	PY00002957	89.0307		PY00002953	72.5165	PY00002956	62.8807	0.573104	1.41587
SRP72		D-019716-01	UGACGUAACUGCCCUGCAU	P012		PY00001250	105.574	PY00001252	111.647			PY00002948	34.3978	PY00002949	-12.1691			PY00002958	128.326	PY00002955	148.534			PY00002954	180.821	PY00002957	141.224		PY00002953	220.678	PY00002956	172.046	0.819387	0.82085
SSTR4	NM_001052	D-005730-01	CGGCAGUCUUCGUGGUCUA	A013		PY00001250	61.6662	PY00001252	75.015	2		PY00002948	44.7604	PY00002949	23.1057	2		PY00002958	-5.44478	PY00002955	53.3518	3		PY00002954	90.7282	PY00002957	94.2063		PY00002953	20.4856	PY00002956	39.1952	4.42888	2.40352	2
SSTR4		D-005730-03	CCACUGCUCUCAAGAGCAA	B013		PY00001250	50.477	PY00001252	62.8068			PY00002948	53.1929	PY00002949	18.8322			PY00002958	65.9097	PY00002955	86.7459			PY00002954	95.512	PY00002957	63.3033		PY00002953	7.21073	PY00002956	2.69652	13.2458	23.4759
SSTR4		D-005730-04	AGGAGGAGCCCCUGGACUA	C013		PY00001250	37.3497	PY00001252	-5.33154			PY00002948	71.7706	PY00002949	47.2107			PY00002958	128.913	PY00002955	120.769			PY00002954	24.5546	PY00002957	49.2218		PY00002953	47.0676	PY00002956	73.9968	0.521688	0.665188
SSTR4		D-005730-05	GGAAGGUGCUGGAGGUGCU	D013		PY00001250	39.6375	PY00001252	27.856			PY00002948	70.6711	PY00002949	38.1344			PY00002958	85.8844	PY00002955	98.027			PY00002954	95.2747	PY00002957	52.4031		PY00002953	97.0376	PY00002956	44.8719	0.981833	1.16784
STAT3	NM_213662	D-003544-02	GGAGAAGCAUCGUGAGUGA	E013		PY00001250	84.1003	PY00001252	66.2885	1		PY00002948	54.3516	PY00002949	27.1073	1		PY00002958	68.3733	PY00002955	79.7713	3		PY00002954	131.086	PY00002957	120.734		PY00002953	107.412	PY00002956	79.8202	1.2204	1.51258	0
STAT3		D-003544-03	CCACUUUGGUGUUUCAUAA	F013		PY00001250	52.365	PY00001252	23.9336			PY00002948	59.1839	PY00002949	16.4614			PY00002958	79.6935	PY00002955	87.5447			PY00002954	164.79	PY00002957	97.2758		PY00002953	183.276	PY00002956	157.768	0.899136	0.616575
STAT3		D-003544-04	UCAGGUUGCUGGUCAAAUU	G013		PY00001250	21.8125	PY00001252	31.4049			PY00002948	64.7334	PY00002949	17.3792			PY00002958	36.209	PY00002955	86.7193			PY00002954	43.2281	PY00002957	87.9753		PY00002953	35.2812	PY00002956	11.5867	1.22525	7.59281
STAT3		D-003544-19	CGUUAUAUAGGAACCGUAA	H013		PY00001250	61.5607	PY00001252	48.5142			PY00002948	69.1236	PY00002949	34.2646			PY00002958	69.2709	PY00002955	59.4058			PY00002954	117.728	PY00002957	69.0627		PY00002953	161.679	PY00002956	98.8056	0.728159	0.698975
SUPT5H	NM_001111020	D-016234-04	GCGAGUAUUACAUGAAGAA	I013		PY00001250	90.2196	PY00001252	81.3133	4		PY00002948	45.5395	PY00002949	27.4996	0		PY00002958	115.886	PY00002955	158.98	4		PY00002954	208.853	PY00002957	175.128		PY00002953	204.823	PY00002956	165.436	1.01967	1.05858	0
SUPT5H		D-016234-03	CGGGACACCUACCUGGAUA	J013		PY00001250	73.2275	PY00001252	57.3677			PY00002948	48.0495	PY00002949	19.7919			PY00002958	113.877	PY00002955	131.216			PY00002954	66.6958	PY00002957	74.6182		PY00002953	55.3997	PY00002956	70.3149	1.2039	1.0612
SUPT5H		D-016234-02	CGACUACGAUCGCAUCAAG	K013		PY00001250	88.6648	PY00001252	55.1562			PY00002948	48.204	PY00002949	18.16			PY00002958	131.784	PY00002955	140.487			PY00002954	196.298	PY00002957	156.096		PY00002953	169.155	PY00002956	136.734	1.16047	1.14161
SUPT5H		D-016234-01	CGGAAGGGCUUUCUGUUCA	L013		PY00001250	113.17	PY00001252	98.5122			PY00002948	67.2505	PY00002949	28.8585			PY00002958	150.201	PY00002955	154.263			PY00002954	109.968	PY00002957	109.233		PY00002953	150.254	PY00002956	124.76	0.73188	0.875548
SYS1	NM_033542	D-180635-01	UCAUGCAGACCGUGUAUUA	M013		PY00001250	42.7972	PY00001252	52.0482	3		PY00002948	45.035	PY00002949	12.9956	0		PY00002958	-13.3886	PY00002955	1.51575	3		PY00002954	68.8398	PY00002957	129.908		PY00002953	26.5918	PY00002956	-18.1478	2.58876	7.15831	1
SYS1		D-180635-02	GGAGAUACCCCUCAACUCA	N013		PY00001250	93.035	PY00001252	78.4294			PY00002948	42.0149	PY00002949	17.4196			PY00002958	117.986	PY00002955	121.975			PY00002954	138.104	PY00002957	80.1235		PY00002953	157.017	PY00002956	105.735	0.879544	0.757777
SYS1		D-180635-03	ACGCCGAGAUCCUGGGCUU	O013		PY00001250	109.933	PY00001252	77.4805			PY00002948	28.7479	PY00002949	1.8849			PY00002958	147.282	PY00002955	127.048			PY00002954	167.987	PY00002957	134.574		PY00002953	177.667	PY00002956	184.153	0.945519	0.730775
SYS1		D-180635-04	GGUCCAAGCCGUGUGCAUU	P013		PY00001250	59.2063	PY00001252	89.0835			PY00002948	47.7633	PY00002949	20.0569			PY00002958	98.1371	PY00002955	101.454			PY00002954	176.094	PY00002957	129.644		PY00002953	141.001	PY00002956	104.413	1.24888	1.24164
SYT9	NM_175733	D-018003-01	GGACAUAACAGGAGCAUCA	A014		PY00001250	133.128	PY00001252	130.108	3		PY00002948	39.925	PY00002949	2.61121	0		PY00002958	136.693	PY00002955	142.23	3		PY00002954	233.145	PY00002957	174.354		PY00002953	225.016	PY00002956	190.282	1.03612	0.91629	0
SYT9		D-018003-02	GCAAAGACAACAACCAGGA	B014		PY00001250	41.0647	PY00001252	69.5086			PY00002948	44.2964	PY00002949	-2.19581			PY00002958	-72.5199	PY00002955	-25.757			PY00002954	48.421	PY00002957	76.4147		PY00002953	21.471	PY00002956	102.756	2.25518	0.743651
SYT9		D-018003-03	CGGCAUAAUUCAAUCCGAA	C014		PY00001250	75.1711	PY00001252	87.0662			PY00002948	35.096	PY00002949	-4.82662			PY00002958	72.0095	PY00002955	105.524			PY00002954	155.811	PY00002957	125.058		PY00002953	138.907	PY00002956	105.164	1.12169	1.18918
SYT9		D-018003-04	GCCAAGUGGUGGUGGAUCA	D014		PY00001250	105.857	PY00001252	101.209			PY00002948	39.0119	PY00002949	2.70863			PY00002958	59.2914	PY00002955	133.812			PY00002954	225.87	PY00002957	152.178		PY00002953	197.667	PY00002956	168.708	1.14268	0.90202
SYTL2	NM_032379	D-013555-04	GGGAUAACAAACAGAAUAA	E014		PY00001250	71.595	PY00001252	104.661	3		PY00002948	70.4694	PY00002949	38.7939	1		PY00002958	72.5628	PY00002955	66.4919	2		PY00002954	64.9557	PY00002957	181.762		PY00002953	60.7448	PY00002956	151.459	1.06932	1.20007	0
SYTL2		D-013555-03	CAUUUAAGCGCAAUAGUUU	F014		PY00001250	-20.218	PY00001252	-13.4902			PY00002948	58.8434	PY00002949	15.241			PY00002958	-50.383	PY00002955	-70.7018			PY00002954	-20.7957	PY00002957	30.1818		PY00002953	-88.3877	PY00002956	-8.09129	0.235278	3.73016
SYTL2		D-013555-02	GGGAGAAGAUGGUAAACUC	G014		PY00001250	70.3844	PY00001252	68.7465			PY00002948	54.6761	PY00002949	26.8059			PY00002958	-22.6234	PY00002955	11.6667			PY00002954	108.654	PY00002957	97.6092		PY00002953	92.6107	PY00002956	33.6529	1.17323	2.90047
SYTL2		D-013555-01	GAAACUAGCUCUCCAGUAU	H014		PY00001250	72.9554	PY00001252	74.6638			PY00002948	42.7869	PY00002949	19.2335			PY00002958	91.6988	PY00002955	60.3605			PY00002954	131.226	PY00002957	90.0019		PY00002953	157.402	PY00002956	125.135	0.833701	0.719241
TMEM179B	NM_199337	D-032107-01	GGUCACGCCUUUCCCAUUC	I014		PY00001250	35.8893	PY00001252	36.4256	0		PY00002948	63.437	PY00002949	30.4804	2		PY00002958	44.2438	PY00002955	113.566	1		PY00002954	71.9573	PY00002957	102.3		PY00002953	74.3402	PY00002956	82.1054	0.967945	1.24596	0
TMEM179B		D-032107-02	GCUAUAGGGCUGCGCAUUG	J014		PY00001250	40.4649	PY00001252	-31.2346			PY00002948	47.2669	PY00002949	8.73888			PY00002958	87.5214	PY00002955	81.3015			PY00002954	94.9402	PY00002957	65.2667		PY00002953	62.0349	PY00002956	53.8343	1.53043	1.21236
TMEM179B		D-032107-03	GAAACCUCUUCUUGGGUGA	K014		PY00001250	8.23544	PY00001252	3.84324			PY00002948	71.6385	PY00002949	45.6173			PY00002958	-10.4246	PY00002955	55.3665			PY00002954	67.9176	PY00002957	2.42253		PY00002953	-28.5802	PY00002956	-14.3009	2.37639	0.169398
TMEM179B		D-032107-04	GAACACUACAAUUAGCUGU	L014		PY00001250	2.72688	PY00001252	29.7612			PY00002948	67.1724	PY00002949	28.6925			PY00002958	46.2231	PY00002955	17.7232			PY00002954	29.2248	PY00002957	-22.3339		PY00002953	4.73313	PY00002956	-40.9877	6.17452	0.544894
TMEM18	NM_152834	D-016932-04	GUUAUGUGGGUAUGGAAGA	M014		PY00001250	52.9147	PY00001252	44.8981	0		PY00002948	39.1618	PY00002949	-8.31922	2		PY00002958	16.1548	PY00002955	-44.8348	1		PY00002954	105.379	PY00002957	71.2759		PY00002953	104.806	PY00002956	22.6508	1.00546	3.14673	0
TMEM18		D-016932-03	GGAUGUUCAUUUCUAUAGU	N014		PY00001250	-16.2532	PY00001252	-11.6747			PY00002948	65.2465	PY00002949	31.9911			PY00002958	23.952	PY00002955	33.6298			PY00002954	26.3385	PY00002957	-9.7856		PY00002953	-46.1825	PY00002956	-15.933	0.570314	0.614171
TMEM18		D-016932-02	CUACUGUGCUGAAUACAUC	O014		PY00001250	43.719	PY00001252	43.8895			PY00002948	65.3163	PY00002949	38.7194			PY00002958	34.5755	PY00002955	74.2576			PY00002954	121.55	PY00002957	91.4146		PY00002953	102.46	PY00002956	98.2849	1.18632	0.930098
TMEM18		D-016932-01	GAUGAACUGGAGAUUAUUU	P014		PY00001250	46.0957	PY00001252	83.7639			PY00002948	46.2099	PY00002949	23.7284			PY00002958	85.1513	PY00002955	78.3435			PY00002954	51.1457	PY00002957	37.6445		PY00002953	76.4997	PY00002956	34.6202	0.668574	1.08736
TMEM184C	NM_018241	D-020246-04	UAACUAACCGGUAUCCAAA	A015		PY00001250	18.675	PY00001252	-1.28956	0		PY00002948	50.9948	PY00002949	27.8284	0		PY00002958	42.5814	PY00002955	20.8228	1		PY00002954	10.6665	PY00002957	69.9398		PY00002953	-0.165128	PY00002956	76.3059	64.5951	0.916571	0
TMEM184C		D-020246-03	GUGCAAACUAGGUGUAUUA	B015		PY00001250	42.2697	PY00001252	26.2646			PY00002948	53.361	PY00002949	25.3566			PY00002958	-32.5755	PY00002955	-16.4923			PY00002954	141.429	PY00002957	60.1108		PY00002953	22.0736	PY00002956	39.2764	6.40717	1.53045
TMEM184C		D-020246-02	GCUGUUGACUAUUCCUAUA	C015		PY00001250	32.5686	PY00001252	3.31277			PY00002948	33.7208	PY00002949	5.7045			PY00002958	84.7344	PY00002955	64.1719			PY00002954	27.9207	PY00002957	71.6553		PY00002953	22.9243	PY00002956	20.5408	1.21795	3.48844
TMEM184C		D-020246-01	GAUGAAAUCCUUAGUGAUA	D015		PY00001250	42.8749	PY00001252	78.0857			PY00002948	43.0009	PY00002949	4.81522			PY00002958	31.9992	PY00002955	53.2027			PY00002954	89.9071	PY00002957	72.5972		PY00002953	100.577	PY00002956	50.9806	0.893912	1.42402
TMEM89	NM_001008269	D-033855-12	CGGCAAAUCCAAAUAAAGG	E015		PY00001250	1.29977	PY00001252	13.4364	2		PY00002948	72.5237	PY00002949	38.4711	2		PY00002958	105.894	PY00002955	62.7357	3		PY00002954	53.5418	PY00002957	63.2938		PY00002953	-30.8109	PY00002956	29.86	1.73775	2.11968	0
TMEM89		D-033855-11	CCACAUCGAAGGCCACCUA	F015		PY00001250	63.9874	PY00001252	61.843			PY00002948	37.2981	PY00002949	1.50296			PY00002958	120.968	PY00002955	139.602			PY00002954	206.134	PY00002957	119.814		PY00002953	216.822	PY00002956	180.063	0.950708	0.665401
TMEM89		D-033855-10	GGUGUCAGCCAAAGAGUGU	G015		PY00001250	2.72688	PY00001252	26.7652			PY00002948	57.349	PY00002949	27.5474			PY00002958	-45.5624	PY00002955	1.30814			PY00002954	62.1637	PY00002957	73.9035		PY00002953	-45.7585	PY00002956	-3.23975	1.35852	22.8114
TMEM89		D-033855-09	CUGAUGAUCUGCCGCAAGA	H015		PY00001250	115.936	PY00001252	127.008			PY00002948	62.4631	PY00002949	36.0583			PY00002958	77.4213	PY00002955	116.497			PY00002954	198.709	PY00002957	125.593		PY00002953	184.182	PY00002956	176.759	1.07887	0.710533
TRAPPC4	NM_016146	D-020929-04	GGACGUGAAUGGCAGGUAC	I015		PY00001250	48.6722	PY00001252	38.3383	1		PY00002948	48.2182	PY00002949	20.0211	0		PY00002958	-25.2179	PY00002955	57.4223	0		PY00002954	26.0211	PY00002957	39.8847		PY00002953	16.2282	PY00002956	-1.84711	1.60346	21.593	1
TRAPPC4		D-020929-03	GAGAUUUACUCAGACUUUG	J015		PY00001250	31.5024	PY00001252	10.6944			PY00002948	33.9237	PY00002949	-13.753			PY00002958	-5.1572	PY00002955	42.3041			PY00002954	41.7691	PY00002957	43.7835		PY00002953	12.6632	PY00002956	8.34539	3.29845	5.24644
TRAPPC4		D-020929-02	GAUCAAGUUUGUGGUUCUA	K015		PY00001250	17.259	PY00001252	3.79094			PY00002948	40.8844	PY00002949	11.7367			PY00002958	-169.4	PY00002955	-211.066			PY00002954	60.0436	PY00002957	139.35		PY00002953	16.863	PY00002956	80.6954	3.56067	1.72687
TRAPPC4		D-020929-01	UAGAUUCUCUUCUCCGAAA	L015		PY00001250	53.6422	PY00001252	61.3873			PY00002948	41.0056	PY00002949	-2.81097			PY00002958	44.2028	PY00002955	80.3168			PY00002954	119.095	PY00002957	81.8081		PY00002953	134.295	PY00002956	58.1379	0.886816	1.40714
TREML2	NM_024807	D-014457-01	GGCUACAGCUUCACUGCUA	M015		PY00001250	72.8777	PY00001252	44.8906	3		PY00002948	45.7311	PY00002949	10.1622	0		PY00002958	63.419	PY00002955	130.363	2		PY00002954	173.353	PY00002957	98.6388		PY00002953	134.402	PY00002956	55.8576	1.28982	1.7659	0
TREML2		D-014457-02	UAAAUGGGCAGCUUCACUU	N015		PY00001250	77.3201	PY00001252	58.6677			PY00002948	30.0337	PY00002949	-22.563			PY00002958	142.9	PY00002955	144.671			PY00002954	174.759	PY00002957	82.6089		PY00002953	166.285	PY00002956	96.9789	1.05096	0.851823
TREML2		D-014457-03	GUGCAGUGCUCCUAUAAGG	O015		PY00001250	54.2641	PY00001252	52.8401			PY00002948	26.1841	PY00002949	-30.6467			PY00002958	-40.9896	PY00002955	31.0012			PY00002954	65.1454	PY00002957	29.6965		PY00002953	105.535	PY00002956	60.1175	0.617289	0.493974
TREML2		D-014457-04	CACCUUGCCUAGGCUCUUA	P015		PY00001250	70.0512	PY00001252	61.1034			PY00002948	30.2277	PY00002949	-17.9424			PY00002958	30.6136	PY00002955	43.8669			PY00002954	137.061	PY00002957	54.6245		PY00002953	118.344	PY00002956	103.885	1.15815	0.525815
TRPC6	NM_004621	D-004192-02	GCACAAAACUCCUUCCUAA	A016		PY00001250	81.9457	PY00001252	38.3233	2		PY00002948	-18.8611	PY00002949	-40.0033	0		PY00002958	100.919	PY00002955	127.364	3		PY00002954	126.816	PY00002957	113.021		PY00002953	177.327	PY00002956	126.982	0.715151	0.890052	0
TRPC6		D-004192-04	GGACACGGUUCUCCCAUGA	B016		PY00001250	77.209	PY00001252	64.7494			PY00002948	24.5385	PY00002949	-31.3144			PY00002958	117.145	PY00002955	140.69			PY00002954	151.858	PY00002957	58.1327		PY00002953	153.407	PY00002956	96.986	0.9899	0.599393
TRPC6		D-004192-05	GCAGAUAUCACUUGGAAGA	C016		PY00001250	42.8139	PY00001252	0.548387			PY00002948	54.3391	PY00002949	0.151448			PY00002958	37.0087	PY00002955	51.5538			PY00002954	-13.6586	PY00002957	11.304		PY00002953	-58.2118	PY00002956	-17.8543	0.234636	0.633122
TRPC6		D-004192-06	UGAACGGCCUCAUGAUUAU	D016		PY00001250	57.2627	PY00001252	52.0332			PY00002948	48.1523	PY00002949	19.0125			PY00002958	98.0954	PY00002955	132.868			PY00002954	88.7072	PY00002957	81.5208		PY00002953	126.127	PY00002956	35.0926	0.703314	2.32302
TSPAN12	NM_012338	D-012466-01	GCAAACAGCUUUAAUACAC	E016		PY00001250	21.4682	PY00001252	-5.09245	1		PY00002948	26.7797	PY00002949	-13.5929	1		PY00002958	41.4592	PY00002955	17.3394	0		PY00002954	114.255	PY00002957	60.2804		PY00002953	87.4729	PY00002956	48.0549	1.30618	1.25441	0
TSPAN12		D-012466-02	GUACAAUGGUCAGAUAUGG	F016		PY00001250	54.6417	PY00001252	78.5115			PY00002948	69.4204	PY00002949	34.5037			PY00002958	34.8706	PY00002955	70.8988			PY00002954	118.383	PY00002957	91.9846		PY00002953	103.4	PY00002956	74.6902	1.1449	1.23155
TSPAN12		D-012466-03	AUGAGGGACUACCUAAAUA	G016		PY00001250	12.1336	PY00001252	36.1343			PY00002948	62.9376	PY00002949	15.1797			PY00002958	50.0839	PY00002955	49.329			PY00002954	110.172	PY00002957	104.127		PY00002953	53.3996	PY00002956	74.2306	2.06316	1.40275
TSPAN12		D-012466-04	UGAGAUGGAGGAGUUAUAA	H016		PY00001250	18.1642	PY00001252	14.6542			PY00002948	57.8955	PY00002949	25.342			PY00002958	-11.9314	PY00002955	3.05083			PY00002954	52.8238	PY00002957	5.06178		PY00002953	44.7844	PY00002956	7.79185	1.17951	0.649625
TSPAN32	NM_005705	D-021411-01	GAGCGUCCCUGGAGAAGAA	I016		PY00001250	82.9619	PY00001252	64.062	2		PY00002948	34.8088	PY00002949	5.47006	1		PY00002958	106.327	PY00002955	137.613	3		PY00002954	130.754	PY00002957	120.124		PY00002953	130.462	PY00002956	96.9713	1.00224	1.23876	0
TSPAN32		D-021411-02	CCAAGAGGAUGCUCGGGUA	J016		PY00001250	23.9393	PY00001252	-13.027			PY00002948	70.1695	PY00002949	35.8879			PY00002958	51.1716	PY00002955	45.7465			PY00002954	98.5741	PY00002957	8.39625		PY00002953	-8.59934	PY00002956	-83.7521	11.463	0.100251
TSPAN32		D-021411-03	CCUACGACCUGGUAUAUGA	K016		PY00001250	42.8139	PY00001252	36.4331			PY00002948	54.1316	PY00002949	18.6369			PY00002958	68.2794	PY00002955	89.0477			PY00002954	135.029	PY00002957	84.0772		PY00002953	122.041	PY00002956	85.3131	1.10642	0.985514
TSPAN32		D-021411-04	GUACCAGGCUGUGCACCAA	L016		PY00001250	68.452	PY00001252	50.6585			PY00002948	50.2388	PY00002949	21.5001			PY00002958	117.022	PY00002955	113.451			PY00002954	221.05	PY00002957	140.02		PY00002953	209.451	PY00002956	173.306	1.05538	0.807931
TSPEAR	NM_144991	D-016908-04	CCACAUCCGCCGUCUACAA	M016		PY00001250	107.351	PY00001252	110.78	1		PY00002948	53.1282	PY00002949	13.0552	1		PY00002958	142.055	PY00002955	131.667	4		PY00002954	234.153	PY00002957	168.49		PY00002953	221.313	PY00002956	188.017	1.05802	0.896141	0
TSPEAR		D-016908-03	CGAGUGGGUCUCCGUGUUA	N016		PY00001250	40.0596	PY00001252	56.5608			PY00002948	44.4884	PY00002949	13.9242			PY00002958	83.1144	PY00002955	80.4542			PY00002954	124.172	PY00002957	51.8945		PY00002953	-3.83827	PY00002956	38.4623	32.351	1.34923
TSPEAR		D-016908-02	GAAGAUAACGAGGUGCUAA	O016		PY00001250	64.8314	PY00001252	34.4383			PY00002948	-0.213094	PY00002949	-81.6303			PY00002958	120.629	PY00002955	129.719			PY00002954	153.818	PY00002957	111.673		PY00002953	163.529	PY00002956	119.668	0.940621	0.933188
TSPEAR		D-016908-01	GGGCGUACCUUCUCGGUGA	P016		PY00001250	36.3002	PY00001252	55.9033			PY00002948	67.7263	PY00002949	42.3752			PY00002958	100.221	PY00002955	112.799			PY00002954	90.9831	PY00002957	9.49972		PY00002953	58.8325	PY00002956	37.9478	1.54648	0.250337
UFSP2	NM_018359	D-021213-01	CGACAGACCCUAUUUCAAA	A017		PY00001250	26.2493	PY00001252	26.4365	0		PY00002948	66.3831	PY00002949	43.7311	2		PY00002958	42.5771	PY00002955	47.5316	2		PY00002954	66.3294	PY00002957	62.1646		PY00002953	-42.1607	PY00002956	40.579	1.57325	1.53194	0
UFSP2		D-021213-03	GGAUGCAUACUAUAACUUA	B017		PY00001250	1.41083	PY00001252	39.7354			PY00002948	48.6984	PY00002949	19.7547			PY00002958	-50.6385	PY00002955	4.16795			PY00002954	59.8735	PY00002957	20.9539		PY00002953	29.4449	PY00002956	13.1333	2.03341	1.59548
UFSP2		D-021213-04	GCAUAUAUGGCUAUCAUCA	C017		PY00001250	1.26645	PY00001252	-45.4898			PY00002948	24.5862	PY00002949	-15.9953			PY00002958	54.2241	PY00002955	106.293			PY00002954	172.832	PY00002957	94.4973		PY00002953	166.173	PY00002956	113.479	1.04007	0.832728
UFSP2		D-021213-17	CUAAACCAAUUGAUCGGUA	D017		PY00001250	46.8731	PY00001252	56.8373			PY00002948	58.3925	PY00002949	34.6598			PY00002958	65.3534	PY00002955	83.3534			PY00002954	-15.4656	PY00002957	-5.02156		PY00002953	-66.9311	PY00002956	-63.9976	0.231067	0.0784649
VPS29	NM_016226	D-009764-01	GAAAGUAGAACGAAUCGAA	E017		PY00001250	1.62184	PY00001252	17.7249	0		PY00002948	48.1203	PY00002949	-14.6455	1		PY00002958	128.598	PY00002955	129.843	2		PY00002954	47.7463	PY00002957	55.5768		PY00002953	-26.7705	PY00002956	43.6111	1.78355	1.27437	0
VPS29		D-009764-02	CCAAAGAGAGUUAUGACUA	F017		PY00001250	-3.72013	PY00001252	-12.3396			PY00002948	66.191	PY00002949	33.4047			PY00002958	-26.2709	PY00002955	17.7292			PY00002954	3.91834	PY00002957	35.3996		PY00002953	5.34315	PY00002956	38.1009	0.733339	0.9291
VPS29		D-009764-03	UCGAUGAGAAUCUGAAUUA	G017		PY00001250	50.6658	PY00001252	37.8452			PY00002948	19.2101	PY00002949	8.29686			PY00002958	91.4189	PY00002955	80.6188			PY00002954	60.3101	PY00002957	58.2035		PY00002953	33.8001	PY00002956	36.9667	1.78432	1.57448
VPS29		D-009764-04	CCACACCGGUGCAACAGUU	H017		PY00001250	41.7754	PY00001252	73.5805			PY00002948	50.7573	PY00002949	12.0371			PY00002958	-4.55914	PY00002955	80.0697			PY00002954	127.464	PY00002957	83.401		PY00002953	104.678	PY00002956	69.1983	1.21768	1.20525
VPS39	NM_015289	D-014052-01	GAAACGAAGUCAAUUGGUA	I017		PY00001250	17.5589	PY00001252	7.47429	1		PY00002948	2.01297	PY00002949	-57.1188	1		PY00002958	30.7487	PY00002955	14.5571	1		PY00002954	38.1095	PY00002957	45.1231		PY00002953	-7.31459	PY00002956	-17.0934	5.21007	2.63979	1
VPS39		D-014052-02	AGAACGAGCUCUCCUGUUG	J017		PY00001250	73.6718	PY00001252	60.8494			PY00002948	56.0415	PY00002949	9.4923			PY00002958	107.762	PY00002955	99.9993			PY00002954	104.51	PY00002957	56.4451		PY00002953	117.078	PY00002956	93.2935	0.892655	0.605027
VPS39		D-014052-04	GAGGAUCAAACAUUAUCUA	K017		PY00001250	0.700046	PY00001252	13.0628			PY00002948	62.026	PY00002949	17.9733			PY00002958	-12.4402	PY00002955	44.0824			PY00002954	52.3758	PY00002957	47.8623		PY00002953	25.2749	PY00002956	53.0593	2.07225	0.902053
VPS39		D-014052-17	GCACAAAAGAAACGGUUCA	L017		PY00001250	-24.3217	PY00001252	-38.6162			PY00002948	63.2266	PY00002949	35.7398			PY00002958	-148.144	PY00002955	-182.877			PY00002954	96.7197	PY00002957	22.5455		PY00002953	-43.8773	PY00002956	12.8548	2.20432	1.75385
WDR26	NM_025160	D-032006-01	GCACUAAACUAGCAACAGG	M017		PY00001250	84.3501	PY00001252	89.6961	4		PY00002948	67.4879	PY00002949	42.8	2		PY00002958	81.7194	PY00002955	90.5368	4		PY00002954	148.189	PY00002957	158.06		PY00002953	167.39	PY00002956	129.7	0.885293	1.21866	0
WDR26		D-032006-02	GGGCACACACGUACAGUAA	N017		PY00001250	79.6135	PY00001252	83.6817			PY00002948	48.2626	PY00002949	9.53752			PY00002958	134.699	PY00002955	118.516			PY00002954	117.929	PY00002957	70.2837		PY00002953	124.942	PY00002956	67.1756	0.943867	1.04627
WDR26		D-032006-03	GCAAGUUGAUCCGGAUACA	O017		PY00001250	107.351	PY00001252	122.062			PY00002948	64.0268	PY00002949	34.4145			PY00002958	135.179	PY00002955	150.677			PY00002954	217.228	PY00002957	175.169		PY00002953	224.137	PY00002956	181.463	0.969178	0.965314
WDR26		D-032006-04	ACAAAGGGAUCGGUGCCUA	P017		PY00001250	96.6833	PY00001252	112.237			PY00002948	31.4144	PY00002949	10.306			PY00002958	113.597	PY00002955	96.4762			PY00002954	220.511	PY00002957	160.674		PY00002953	211.311	PY00002956	165.261	1.04353	0.972242
