# Supplementary material for: Genome-wide RNAi screen reveals ALK1 mediates LDL uptake and transcytosis in endothelial cells
Source: Nat Commun. 2016 Nov 21;7:13516. doi: 10.1038/ncomms13516 (PMC5121336; doi:10.1038/ncomms13516)
Supplement: Supplementary Data 3 — The excel spreadsheet shows the analysis of publically available GWAS data for genes identified in this study. References are given in the 2nd column. [file ncomms13516-s6.xlsx]

## Sheet: GWAS data
Query Gene	Reference	Top SNP rsID	Trait	pvalue	Chromosome	Position	Effect Size (beta)	Standard Error	Effect Allele	Other Allele	Effect Allele Frequency	ethnicity
ABCG5	Deloukas P, et al. Large-scale association analysis identifies new risk loci for coronary artery disease. Nat Genet 2013 45:25-33	rs6544713	CAD (CARDIoGRAMplusC4D Metabochip)	2.85e-10	2	44073881	0.061226	0.0097	T	C
ABCG5	Willer CJ et al. Discovery and refinement of loci associated with lipid levels. Nat Genet. 2013 Nov;45(11):1274-83	rs6544713	LDL Cholesterol	4.84e-83	2	44073881	0.0806	0.0041	T	C	0.2942	AFR+EAS+EUR+SAS
ABCG5	Willer CJ et al. Discovery and refinement of loci associated with lipid levels. Nat Genet. 2013 Nov;45(11):1274-83	rs6544713	Total Cholesterol	1.69e-81	2	44073881	0.0773	0.004	T	C	0.2942	AFR+EAS+EUR+SAS
ANTXR2	Wain LV, et al. Genome-wide association study identifies six new loci influencing pulse pressure and mean arterial pressure. Nat Genet. 2011 Sep 11;43(10):1005-11.	rs1458038	Blood pressure (Mean Arterial Pressure)	3e-14	4	81164723	0.4	0.105	T	X	0.3	EUR
ANTXR2	Ehret GB, et al. Genetic variants in novel pathways influence blood pressure and cardiovascular disease risk. Nature. 2011 Sep 11;478(7367):103-9	rs1458038	Blood Pressure (Diastolic blood pressure)	8.99e-25	4	81164723	0.46	0	T	X	0.29	EUR
ANTXR2	Ehret GB, et al. Genetic variants in novel pathways influence blood pressure and cardiovascular disease risk. Nature. 2011 Sep 11;478(7367):103-9	rs1458038	Blood Pressure (Systolic blood pressure)	2e-23	4	81164723	0.71	0	T	X	0.29	EUR
APOB	Willer CJ et al. Discovery and refinement of loci associated with lipid levels. Nat Genet. 2013 Nov;45(11):1274-83	rs676210	HDL Cholesterol	2.34e-54	2	21231524	0.066	0.004	A	G	0.2309	AFR+EAS+EUR+SAS
APOB	Willer CJ et al. Discovery and refinement of loci associated with lipid levels. Nat Genet. 2013 Nov;45(11):1274-83	rs676210	Triglycerides	3.28e-71	2	21231524	0.0733	0.0039	G	A		AFR+EAS+EUR+SAS
APOB	Willer CJ et al. Discovery and refinement of loci associated with lipid levels. Nat Genet. 2013 Nov;45(11):1274-83	rs1367117	LDL Cholesterol	9.48e-183	2	21263900	0.1186	0.004	A	G	0.2876	AFR+EAS+EUR+SAS
APOB	Deloukas P, et al. Large-scale association analysis identifies new risk loci for coronary artery disease. Nat Genet 2013 45:25-33	rs515135	CAD (CARDIoGRAMplusC4D Metabochip)	1.86e-10	2	21286057	0.074548	0.011689	C	T
APOB	Willer CJ et al. Discovery and refinement of loci associated with lipid levels. Nat Genet. 2013 Nov;45(11):1274-83	rs515135	Total Cholesterol	6.38e-151	2	21286057	0.1238	0.0046	C	T	0.7823	AFR+EAS+EUR+SAS
ARCN1	Willer CJ et al. Discovery and refinement of loci associated with lipid levels. Nat Genet. 2013 Nov;45(11):1274-83	rs11603023	Total Cholesterol	1.15e-08	11	118486067	0.0216	0.0036	T	C	0.4512	AFR+EAS+EUR+SAS
ARHGAP9	Willer CJ et al. Discovery and refinement of loci associated with lipid levels. Nat Genet. 2013 Nov;45(11):1274-83	rs11613352	Triglycerides	8.99e-14	12	57792580	-0.03	0	T	X	0.26	EUR
ARHGAP9	Willer CJ et al. Discovery and refinement of loci associated with lipid levels. Nat Genet. 2013 Nov;45(11):1274-83	rs3741414	HDL Cholesterol	6.1e-14	12	57844049	0.0296	0.004	T	C	0.1913	AFR+EAS+EUR+SAS
ATP6V1C1	Arking DE, et al. Genetic association study of QT interval highlights role for calcium signaling pathways in myocardial repolarization. Nat Genet. 2014 Aug;46(8):826-36.	rs1961102	QT interval	3.41e-09	8	103932845	0.57	0.05	T	C	0.331	EUR
CAV1	Ellinor PT, et al. Meta-analysis identifies six new susceptibility loci for atrial fibrillation. Nat Genet. 2012 Apr 29;44(6):670-5.	rs3807989	Atrial fibrillation	4e-12	7	116186241	0.10436	0.0136697	G	X	0.6	EUR
CAV1	Pfeufer A, van Noord C, Marciante KD, Arking DE, Larson MG, et al. Genome-wide association study of PR interval. Nat Genet. 2010 Feb;42(2):153-9	rs3807989	PR interval	4e-28	7	116186241	2.3	0.41	A	X	0.4	EUR
CAV1	Arking DE, et al. Genetic association study of QT interval highlights role for calcium signaling pathways in myocardial repolarization. Nat Genet. 2014 Aug;46(8):826-36.	rs9920	QT interval	2.6e-08	7	116200092	0.79	0.07	C	T	0.093	EUR
CAV1	Willer CJ et al. Discovery and refinement of loci associated with lipid levels. Nat Genet. 2013 Nov;45(11):1274-83	rs38855	Triglycerides	2e-08	7	116358044	-0.02	0	G	X	0.47	EUR
GSK3B	Willer CJ et al. Discovery and refinement of loci associated with lipid levels. Nat Genet. 2013 Nov;45(11):1274-83	rs6805251	HDL Cholesterol	1.33e-08	3	119560606	0.02	0.0035	T	C	0.3813	AFR+EAS+EUR+SAS
LPL	Tragante V, et al. Gene-centric meta-analysis in 87,736 individuals of European ancestry identifies multiple blood-pressure-related loci. Am J Hum Genet. 2014 Mar 6;94(3):349-60.	rs10503668	Blood Pressure (Pulse Pressure)	5.75e-09	8	19800341	76.35	6.555	A		0.0026	EUR
LPL	Deloukas P, et al. Large-scale association analysis identifies new risk loci for coronary artery disease. Nat Genet 2013 45:25-33	rs264	CAD (CARDIoGRAMplusC4D Metabochip)	2.88e-09	8	19813180	0.0582689	0	G	A	0.86	EUR+SAS
LPL	Willer CJ et al. Discovery and refinement of loci associated with lipid levels. Nat Genet. 2013 Nov;45(11):1274-83	rs13702	HDL Cholesterol	1.28e-160	8	19824492	0.1058	0.0038	C	T	0.3127	AFR+EAS+EUR+SAS
LPL	Willer CJ et al. Discovery and refinement of loci associated with lipid levels. Nat Genet. 2013 Nov;45(11):1274-83	rs12678919	Triglycerides	1.82e-199	8	19844222	0.1702	0.0056	A	G		AFR+EAS+EUR+SAS
RELA	Willer CJ et al. Discovery and refinement of loci associated with lipid levels. Nat Genet. 2013 Nov;45(11):1274-83	rs12801636	HDL Cholesterol	3.15e-08	11	65391317	0.0235	0.0042	A	G	0.2243	AFR+EAS+EUR+SAS
SCARB1	Willer CJ et al. Discovery and refinement of loci associated with lipid levels. Nat Genet. 2013 Nov;45(11):1274-83	rs838876	HDL Cholesterol	7.33e-33	12	125259888	0.0493	0.0039	A	G	0.3259	AFR+EAS+EUR+SAS
SDC1	Willer CJ et al. Discovery and refinement of loci associated with lipid levels. Nat Genet. 2013 Nov;45(11):1274-83	rs1107851	Total Cholesterol	2.9e-10	2	20371613	0.0243	0.0035	T	C	0.5501	AFR+EAS+EUR+SAS
SFN	Willer CJ et al. Discovery and refinement of loci associated with lipid levels. Nat Genet. 2013 Nov;45(11):1274-83	rs12748152	HDL Cholesterol	9.73e-16	1	27138393	0.0506	0.0062	C	T	0.92876	AFR+EAS+EUR+SAS
SFN	Willer CJ et al. Discovery and refinement of loci associated with lipid levels. Nat Genet. 2013 Nov;45(11):1274-83	rs12748152	LDL Cholesterol	3.21e-12	1	27138393	0.0499	0.0066	T	C	0.07124	AFR+EAS+EUR+SAS
SFN	Willer CJ et al. Discovery and refinement of loci associated with lipid levels. Nat Genet. 2013 Nov;45(11):1274-83	rs12748152	Triglycerides	1e-09	1	27138393	0.04	0	T	X	0.09	EUR
SLC38A3	Willer CJ et al. Discovery and refinement of loci associated with lipid levels. Nat Genet. 2013 Nov;45(11):1274-83	rs2013208	HDL Cholesterol	8.91e-12	3	50129399	0.0254	0.0036	T	C	0.5053	AFR+EAS+EUR+SAS
